# Supplementary material for: Multi-omics reveals the key and specific miRNA-mRNA modules underlying salt tolerance in wild emmer wheat (Triticum dicoccoides L.)
Source: BMC Genomics. 2022 Oct 25;23:724. doi: 10.1186/s12864-022-08945-3 (PMC9597961; doi:10.1186/s12864-022-08945-3)
Supplement: Supplementary file 1 — Additional file 1: Table S1. Details of identified miRNAs (conserved/known and novel). Table S2. Differentially expressed miRNAs of two genotypes at each treatment time point. Table S3. Details of target genes of differentially expressed miRNAs. Table S4. Differentially expressed mRNAs of two genotypes at each treatment time point. Table S5. Coherent miRNA-mRNA pairs of two genotypes at each treatment time point. Table S6. Salt tolerance-related miRNA-mRNA pairs. Table S7. Summary of co-expression network. Table S8. GO enrichment of genes co-expressed with salt tolerance-related target genes. Table S9. Primers used in this study. [file 12864_2022_8945_MOESM1_ESM.xlsx]

## Sheet: Title page
Multi-omics reveals the key and specific miRNA-mRNA modules underlying salt tolerance in wild emmer wheat (Triticum dicoccoides L.)
Guang Yang1, Wenqiu Pan1, Rui Cao1, Qifan Guo1, Yue Cheng1, Qinlong Zhao1, Licao Cui2*, Xiaojun Nie1*
1 State Key Laboratory of Crop Stress Biology in Arid Areas and College of Agronomy, Northwest A&F University, Yangling 712100, Shaanxi, China
2 College of Biological Science and Engineering, Jiangxi Agricultural University, Nanchang 330045, Jiangxi, China
*Correspondence:
Licao Cui (cuilicao@jxau.edu.cn); Xiaojun Nie (small@nwsuaf.edu.cn)

## Sheet: Table S1
Table S1. Details of identified miRNAs (conserved/known and novel).
MiRNAID	MiRNA family	Sequence	Length	Chrom	Strand	Start	End	Pre-miRIDs of miRBase	Pre-miRNA sequence	rep_miRID	Mature miRNA sequence	Type	Group	SS	hairpinLen	CG%	dG (Free Energy)	Minimum Free Energy Index (MFEI)	Expression level
tdi-miR159a	MIR159	TTTGGATTGAAGGGAGCTCTG	21	chr3A	-	2159575	2159770	tae-MIR159a,hvu-MIR159a,bdi-MIR159b,far-MIR159,osa-MIR159b,	gtggagctcctatcattccaatgaagggtctaccgaagggtttgtgcagctgcttgttcatggttcccactatcctatctccattagaatacgaggagataggcttgtggtttgcatgaccgaggagccgcttcgatccctcgctgaccgctgTTTGGATTGAAGGGAGCTCTGcat	tae-miR159a	TTTGGATTGAAGGGAGCTCTG	3'	Conserved/known	...((((..((.(..(((((((..(((.(((((...((((((..((..((((.(((.((.(((.((((.(((((....((((...(((((((((.(((....))))))))))))...))))....))))).)))).))).))..))).))))))..)))).))..))))).)))..)))))))..).))..)))).	192	50	-94.1	1	high
tdi-miR160	MIR160	TGCCTGGCTCCCTGTATGCCA	21	chr5B	+	604264629	604264773	tae-MIR160,	agaggtgaaaacaatgggataTGCCTGGCTCCCTGTATGCCActcgcgtagctgccaactccccaaaccttgcgttggctctaccgcggatggcgtgcgaggagccaagcatgaccgtctctctctctctctctctctctctctctc	tae-miR160	TGCCTGGCTCCCTGTATGCCA	5'	Conserved/known	(((((.((.....((((..(((((.(((((((..((((((((..(((((((..((((((..............)))))).))).))))..))))))))..))))))).))))).)))).....)))))))...............	130	57.2	-62.8	0.8	middle
tdi-miR164	MIR164	TGGAGAAGCAGGGCACGTGCA	21	chr1A	+	496108980	496109135	tae-MIR164,	ggTGGAGAAGCAGGGCACGTGCAtccatttccagctcggcattcccggcgtccggccggccggctgccgcggccttgcctggctgggtagtgcgtcgctcgatccggccgtgcgccggcggccggcccttgcatgcatgtgcctttcttctccacc	tae-miR164	TGGAGAAGCAGGGCACGTGCA	5'	Conserved/known	((((((((((.(((((((((((((.((......((.((((....((((((..(((((((...((((((.(((((......)))))))))))..(((....))))))))))..))))))..))))))...)).))))))))))))).))))))))))	156	70.5	-100.7	0.9	high
tdi-miR167c-5p	MIR167_1	TGAAGCTGCCAGCATGATCTGC	22	chr6A	+	148551948	148552096	tae-MIR167c,ata-MIR167f,	cctttgctggtgtgagagacTGAAGCTGCCAGCATGATCTGCtcatccagcatgcgccgaaaccgcgttcggttgcgcggggttatcttggaatttttgctccatcagatcatgctgcagcttcattttctcacggccaccaacaga	tae-miR167c-5p	TGAAGCTGCCAGCATGATCTGC	5'	Conserved/known	...(((.((((((((((((.((((((((.((((((((((((..........(((.(((((((((.((((......))))(..(........)..)...)))))))))))))))))))))))))))))))).))))))))).))).))).	145	52.3	-67.9	0.9	high
tdi-miR171a	MIR171_1	TGATTGAGCCGTGCCAATATC	21	chr5A	+	660764753	660764882	tae-MIR171a,	tggaatggtcactatgatgttggctcgactcactcagaccacgcctgccggccggccgtagccatgcatctgcatgcggtggtggctcTGATTGAGCCGTGCCAATATCtcagtgctctttcatgcatgc	tae-miR171a	TGATTGAGCCGTGCCAATATC	3'	Conserved/known	(((((..(.((((..(((((((((.((.((((.((((((((((((.(((....)))......(((((....))))).))).)))).))))).)))).)).)))))))))..)))))..))))).......	123	56.9	-58	0.8	high
tdi-miR172b-3p	MIR172	AGAATCTTGATGATGCTGCAT	21	chr6B	-	683790577	683790683	ata-MIR172b,	tcttgcaggtGCAGCACCACCAAGATTCACAtcggatccgtcgtaaaatcaaatttatgcgacgcgccaggtgatgAGAATCTTGATGATGCTGCATcagcaggcac	ata-miR172b-3p	AGAATCTTGATGATGCTGCAT	3'	Conserved/known	.(((((.(((((((((.((.((((((((.((((((...(((((((.((......)).))))))).)).....)))).)))))))).)).))))))))).)))))...	103	47.7	-47.2	0.9	high
tdi-miR397-5p	MIR397	TCACCGGCGCTGCACACAATG	21	chr6A	-	105953775	105953867	tae-MIR397,	cgcaaaggtgccattgagtgcagcgttgatgaaccgtcctactcctccgaggccggagcggtTCACCGGCGCTGCACACAATGacggctctgc	tae-miR397-5p	TCACCGGCGCTGCACACAATG	3'	Conserved/known	.(((.((..(.(((((.((((((((..(.((((((((((..(((....)))...))).))))))).)..)))))))).))))).)..)).)))	92	62.4	-46.3	0.8	middle
tdi-miR398	MIR398	TGTGTTCTCAGGTCGCCCCCG	21	chr3B	-	700174109	700174228	tae-MIR398,ata-MIR398g,	atacgcgaggaaattcctgcggggtcgaactgggaacacatgggatacgaaccgcttgattgacgagcgactcttatcaactcaTGTGTTCTCAGGTCGCCCCCGctggagcctcctcgc	tae-miR398	TGTGTTCTCAGGTCGCCCCCG	3'	Conserved/known	....(((((((..((((.((((((.(((.((((((((((((((((((.((..((((((.....))))))..)).))))...)))))))))))))).))).)))))).))))..)))))))	116	56.7	-70	1	high
tdi-miR5048-5p	-	TTTGCAGGTTTTAGGTCTAAGT	22	chr7A	+	551710169	551710244	tae-MIR5048,hvu-MIR5048a,hvu-MIR5048b,	tctagcaatataTTTGCAGGTTTTAGGTCTAAGTggtgaatatcgatctctgaatatattgataaccttcacaaatttgctgattattttgtagagctattattgtcccacatgcatatccatgactaaaaaaagcaaaaaagtaataattgggtgttgtgttctcacaaagaaagatggaaaagtttaacaaaaacttgtgaaggaagatgaatgctttgattatgcatgaatccataatgataaagtgctattgaatgatcaagtaatttgtaaggtttttattatcttcgcaagagttgtattgttaatttagacctagacatgcaagtatatttctagg	tae-miR5048-5p	TTTGCAGGTTTTAGGTCTAAGT	3'	Conserved/known	...(((((((((((.((((......((...(((....)))...)).......)))).)))))).))))).......	66	38.2	-15.4	0.5	high
tdi-miR5062-5p	MIR5062	TGAACCTTAGGGAACAGCCGCAT	23	chr5B	+	660584232	660584389	tae-MIR5062,ata-MIR5062a,	cgtagcttctTGAACCTTAGGGAACAGCCGCATaacaccattaacttgaaaaccacttatcttatcccaaaactgctcctaccacaatataaggggtaaggaatggtttttagtttgtgaggtcatgcggatttttcaccaaggttcaagtggttatc	tae-miR5062-5p	TGAACCTTAGGGAACAGCCGCAT	5'	Conserved/known	.(((((..((((((((((.(((((...((((((.((..(((....(..(((((((.((.(((((((((........................))))))))))))))))))..)...)))..)).))))))....))).))))))))))))..))))).	156	42.4	-61	0.9	high
tdi-miR5200	MIR5200	TGTAGATACTCCCTAAGGCTT	21	chr7B	-	14404083	14404175	tae-MIR5200,	actaattaagccttagtgaatatctacactagtaagtttttcttcatgtttgaaatgcttagcatTGTAGATACTCCCTAAGGCTTgggtggt	tae-miR5200	TGTAGATACTCCCTAAGGCTT	3'	Conserved/known	((((..((((((((((.((.((((((((....((((..((((.........))))..))))....)))))))).)).))))))))))..))))	93	35.5	-33.4	1	high
tdi-miR6197-5p	-	TCTGTAAACAAATGTAGGACG	21	chr1A	-	182577208	182577298	tae-MIR6197,	aagtactcccTCTGTAAACAAATGTAGGACGtttttgcagtttaaattaaactgctaaaacatcttacatttgtgtacagagggaatatat	tae-miR6197-5p	TCTGTAAACAAATGTAGGACG	5'	Conserved/known	..(((.((((((((((.((((((((((((.(((((.((((((((...)))))))).))))).)))))))))))).)))))))))).)))..	87	31.9	-48.3	1.7	low
tdi-miR6201	MIR6201	TGACCCTGAGGCACTCATACCG	22	chr6B	+	695843410	695843555	tae-MIR6201,ata-MIR6201,hvu-MIR6201,	acctgagttTGACCCTGAGGCACTCATACCGccagcttgtttagaatgctagccgcatgagtgcctcatgcagcggtatcgccggtatgagtgtttcagggtcaagcttcggt	tae-miR6201	TGACCCTGAGGCACTCATACCG	5'	Conserved/known	...(((.(..((((((.(((((((((((((((((((.((((((..((((((.......))))))..((((...(((..((........))..)))..))))..)))))).))))))))))))))))))).))))))..).)))...	140	53.4	-79.4	1	low
tdi-miR9652-5p	-	CCTGTTTGTCATTAAGTTTCTT	22	chr2B	-	728963054	728963162	tae-MIR9652,	ctattgagatgtgtttgtcaCCTGTTTGTCATTAAGTTTCTTagtgcctttgccatcttagtgaagggtcaaaaggtacttagAAGCTTAATGAGAACATGTGacaaacgtacttcgaggcgga	tae-miR9652-5p	CCTGTTTGTCATTAAGTTTCTT	5'	Conserved/known	....(((((((((((.(((((.(((((((((((((.(((((((((.....(((......)))...))))))))).)))))))))))))))))).))))))))..)))..	103	38.5	-46	1.1	middle
tdi-miR9654a-3p	MIR9654	TTCTGAAAGGCTTGAAGCGAAT	22	chr3B	+	836265612	836265717	tae-MIR9654a,	tgcacgttggttcgcttcaagccttgtggaatagggtagactgcatggagctatgtgcagtgcagtttacactaTTCTGAAAGGCTTGAAGCGAATtaactagcat	tae-miR9654a-3p	TTCTGAAAGGCTTGAAGCGAAT	3'	Conserved/known	(((..(((..(((((((.(((((((..(((((((.(((((((((((...((.....)).))))))))))).)))))))..))))))).)))))))..)))..))).	105	44.3	-53.7	1.1	middle
tdi-miR9658-3p	-	ATCGTTCTGGGTGAATAGGCC	21	chr6B	+	68156644	68156792	tae-MIR9658,	tctggtaacaatagattgggattcaggcgcagttcttttgaccgattctcccagaattttgagaatcgcacctcctaaaccaataggtttaagattgtgagaacggtctgattctcATCGTTCTGGGTGAATAGGCCaaaaaaccag	tae-miR9658-3p	ATCGTTCTGGGTGAATAGGCC	3'	Conserved/known	.(((((.......(((((...........))))).(((((.((.((((.((((((((..((((((((........((((((.....)))))).((..((....))..)).))))))))..)))))))).)))).)).)))))..)))))	107	42.3	-50.2	0.8	middle
tdi-miR9661-5p	-	TGAAGTAGAGCAGGGACCTCA	21	chr4A	+	605225000	605225076	tae-MIR9661,	ttggggaagaTGAAGTAGAGCAGGGACCTCAcgctcaagaagcggtgaggtgcctgacctacttcatcttcaccaac	tae-miR9661-5p	TGAAGTAGAGCAGGGACCTCA	5'	Conserved/known	((((.(((((((((((((..((((.((((((((((.....))).))))))).))))..))))))))))))).)))).	76	53.2	-49.6	1.2	middle
tdi-miR9662a-3p	MIR9662	TTGAACATCCCAGAGCCACCG	21	chr6A	-	112094677	112094776	tae-MIR9662b,tae-MIR9662a,	ggggagcccggcggctctctggtgttcaagcaggaacctcatgctaccggcagcatgcggcgcttgcTTGAACATCCCAGAGCCACCGgcgtgccaa	tae-miR9662a-3p	TTGAACATCCCAGAGCCACCG	3'	Conserved/known	....((..(((((.(((((((.((((((((((((((..((.((((((......)))))).))..)))))))))))))).))))))).)))).)..))...	93	64	-63	1	high
tdi-miR9663-5p	-	AAGCGTAGTCGAACGAATCTG	21	chr6B	-	55044274	55044375	tae-MIR9663,	aagagaagcttggtcatctaAAGCGTAGTCGAACGAATCTGccgttgatgaggatatgttcagattcgttctattacactttacatgagcagactactcacc	tae-miR9663-5p	AAGCGTAGTCGAACGAATCTG	5'	Conserved/known	..(((.((..((.((((.(((((.(((((.(((((((((((((........)).......))))))))))).))))).))))).)))).))..)).)))...	97	42.2	-38	0.9	high
tdi-miR9666b-3p	MIR9666	CGGTTGGGCTGTATGATGGCGA	22	chr1A	+	12690335	12690432	tae-MIR9666b,	tcattcggattcGCCATCATACGTCCAACCGTGcatttgatatgcatatatatgcatcacgagccaCGGTTGGGCTGTATGATGGCGAtaccgattgg	tae-miR9666b-3p	CGGTTGGGCTGTATGATGGCGA	3'	Conserved/known	.((.((((..(((((((((((((((((((((((..((((..((((((....))))))..)))).))))))))))).))))))))))))..)))).)).	96	48	-55.8	1.2	low
tdi-miR9670-3p	-	AGGTGGAATACTTGAAGAAGA	21	chr6B	-	181506352	181506429	tae-MIR9670,	cctgaacgtcttcttcaagtactccacttttttttctcgcggagaaaaAGGTGGAATACTTGAAGAAGAttttcaggt	tae-miR9670-3p	AGGTGGAATACTTGAAGAAGA	3'	Conserved/known	((((((..(((((((((.(((.((((((((((((((.....)))))))))))))).))).)))))))))..)))))).	77	39.7	-43.2	1.4	high
tdi-miR9673-5p	-	TAAGAAGCAAATAGCACATG	20	chr7B	+	45051338	45051427	tae-MIR9673,	cgcctcgaggTAAGAAGCAAATAGCACATGcaggaggtaagaaagaagcaagcgaatgcgtgtgctctttccttcttaccctcgagccgg	tae-miR9673-5p	TAAGAAGCAAATAGCACATG	5'	Conserved/known	((.((((((((((((((.(((.((((((((((....((.........)).......)))))))))).))).))))))))).))))).)).	89	52.2	-39.3	0.8	middle
tdi-miR9674b-5p	MIR9674	ATAGCATCATCCATCCTACCC	21	chr4B	+	660005580	660005671	tae-MIR9674b,ata-MIR9674a,	gaactcgtccATAGCATCATCCATCCTACCCttcaacggtggttgccgattccccacggtgggtaagatggctgatgctatgaataacttca	tae-miR9674b-5p	ATAGCATCATCCATCCTACCC	5'	Conserved/known	(((.((((.((((((((((.(((((.(((((....((.((((...........)))).))))))).))))).)))))))))).)))).))).	91	48.9	-41.5	0.9	high
tdi-miR9675-3p	-	TTTATGATCACTCTCGTTTTG	21	chr3B	+	64549437	64549665	tae-MIR9675,	atgctgccagccaagacgagggtgatcataaactcctgggtaatcatgttggacacccagtccaggaacatgccgaggagttcagagcggagaggttcaagggagcttgcatggactttcatggtgtattcttcgggtacacgccgcagaccaaaggatggcatgtacctgaagcaggagtttatgatggcccagcagTTTATGATCACTCTCGTTTTGcctgtcatca	tae-miR9675-3p	TTTATGATCACTCTCGTTTTG	3'	Conserved/known	.((.((.(((.(((((((((((((((((((((((.(((((..((((((((((((.....))))))....(..(((..(((((((..(((....(((((....)))))))).)))))))...)))..)...(((((((((((.((((....((...)).)))).)))))))))))........))))))..))))).))))))))))))))))))))))).))).)).))	228	51.1	-102.1	0.9	middle
tdi-miR9676-5p	-	TGGATGTCATCGTGGCCGTACA	22	chr3B	-	201139426	201139543	tae-MIR9676,	cttcacaccgTGGATGTCATCGTGGCCGTACAtgaatcgtcccccacatccagctctgttcaatttcaggcaaagtggacgtttcattgtacggcctgatgacatccacggcgtggct	tae-miR9676-5p	TGGATGTCATCGTGGCCGTACA	5'	Conserved/known	..((((.(((((((((((((((.(((((((((((((.(((((...((.....((.(((........)))))...))))))).)))).)))))))))))))))))))))))).))))..	114	53.4	-65.6	1	middle
tdi-miR9677a	MIR9677	TGGCCGTTGGTAGAGTAGGAGA	22	chr3A	-	74893502	74893604	tae-MIR9677a,ata-MIR9677,	caaaggcggcctcgcttctcttccactctaccaacagccacgtctcccccgcgaccatggcgTGGCCGTTGGTAGAGTAGGAGAcgagcatggccacctgttcc	tae-miR9677a	TGGCCGTTGGTAGAGTAGGAGA	3'	Conserved/known	...(((.((((..(((..(((((.(((((((((((.(((((((((((....)))....)))))))).))))))))))).)))))..)))..)))).)))....	96	63.1	-63.3	1	middle
tdi-miR9678-3p	-	TCTGGCGAGGGACATACACTGT	22	chr7A	-	713897376	713897470	tae-MIR9678,	cgtaggatcaTCTGGCGAGGGACATACACTGTacaagtgaatcgcggcgcgccctgcggcctgtacagtttatgtccccggcagacgatctacga	tae-miR9678-3p	TCTGGCGAGGGACATACACTGT	5'	Conserved/known	((((.((((.((((.((.((((((((.((((((((.((.....((((....))))...)).)))))))).)))))))))).)))).)))))))).	94	55.8	-49.8	0.9	middle
tdi-miR9772	MIR9772	TGAGATGAGATTACCCCATAC	21	chr5B	-	661299634	661299721	tae-MIR9772,ata-MIR9772b,	agcggccgtTGAGATGAGATTACCCCATACcatatagcggcagctcgactccgcacacgcgtagggggcaatctcacctcaacagcttct	tae-miR9772	TGAGATGAGATTACCCCATAC	5'	Conserved/known	....(((.((((((.(((((((.((((.(((......((((.((.....))))))......))).)))).))))))).)))))).)))	84	58	-38.3	0.8	high
tdi-miR9773	-	TTTGTTTTTATGTTATTTTGTGAA	24	chr4A	+	324761137	324761301	tae-MIR9773,	ttgttgttcagaaataggaaagcagaatgaaatccagtcttagtcaaatatttcatatctcttcttatccatttaaacatatggatttagagtagagcatatggatcaatctatttataattataagaatcgaatgtgTTTGTTTTTATGTTATTTTGTGAAgaa	tae-miR9773	TTTGTTTTTATGTTATTTTGTGAA	3'	Conserved/known	...((.((((((((((((((((((((......((...(((((.........(((((((((((.(((((((((........))))))...))).)))).)))))))..................)))))...)).....)))))))))...))))))).)))).))	162	26.7	-30.1	0.7	high
tdi-miR9775	-	TGTGCGCAATAAGATTTTGCTA	22	chr3B	+	778996125	778996273	tae-MIR9775,bdi-MIR7757,	catcatattaTGTGCGCAATAAGATTTTGCTAtgctttcaccgttgattcaaccaattgacatcaatgttgataaaggcatggaaaaatcttattgtatacatgatatggtg	tae-miR9775	TGTGCGCAATAAGATTTTGCTA	5'	Conserved/known	((((((((((((((....((.(((.((..(((((........)).)))..)).))))).........((.(((((((..((..((......))..))..)))))))))...))))))).))...)))))....................	129	44.3	-30.8	0.5	middle
tdi-miR1117_L+1R-1_1ss21GC	-	TTAGTACCGGTTCGTGGCACCAAC	24	chr6A	-	556675392	556675508	tae-MIR1117,	gtttgaaaatgggaccttTAGTACCGGTTCGTGGCACGAACCgggactaaaggtctcaaccccattagttccggttcgtgccacaaaccgcgactaaaagggaggagctttagtcgc	tae-miR1117	TAGTACCGGTTCGTGGCACGAACC	5'	Conserved/known	..(((((.......((((((((..(((((.((((((((((((((((((((.((........)).)))))))))))))))))))).)))))..)))))).)).......)))))....	87	52.1	-55.6	0.9	middle
tdi-miR1118_L+2R-1_1ss12AG	-	AGCACTACATTGTGGAATGGAGGG	24	chr2A	+	689214163	689214262	tae-MIR1118,	gaagcacgtggatagaggaagCACTACATTATGGAATGGAGGGAgtatgttgtaggcaatgattgtttgccttgaagattttatagatcctgctctggtctttctgattttgtctgttccttttttttatgtttggttcg	tae-miR1118	CACTACATTATGGAATGGAGGGA	3'	Conserved/known	...((((((((((.((((.(..(...((((......)))))..)...)))).)))................(((......))).......)))))))...	12	46	-22.7	0.5	low
tdi-miR1118-p3_1ss13AG	-	AAGCACTACATTGTGGAATGGAGG	24	chr5B	-	647939382	647939527	tae-MIR1118,	gaagcacgtggatagaggaagCACTACATTATGGAATGGAGGGAgtatgttgtaggcaatgattgtttgccttgaagattttatagatcctgctctggtctttctgattttgtctgttccttttttttatgtttggttcg	tae-MIR1118-p3	aagCACTACATTATGGAATGGAGG	3'	Conserved/known	.(((((((((.(((((....((((.(((((((.((....((..((((.((.(((.(((((.......)))))..))))).))))..)).....(((......)))....)).)))))))..))))....))))).)))).))))).	144	44.5	-40.3	0.6	middle
tdi-miR1118-p3_2ss2AG19TC	-	AGGCACTACATTATGGAACGGAGG	24	chr7B	+	563598463	563598494	tae-MIR1118,	gaagcacgtggatagaggaagCACTACATTATGGAATGGAGGGAgtatgttgtaggcaatgattgtttgccttgaagattttatagatcctgctctggtctttctgattttgtctgttccttttttttatgtttggttcg	tae-MIR1118-p3	aagCACTACATTATGGAATGGAGG	3'	Conserved/known	...(((((((........))))))).......	22	40.6	-4.1	0.3	middle
tdi-miR1118-p5_1ss15AG	-	GGAAGCACTACATTGTGGAATGGA	24	chr7A	-	417888722	417888802	tae-MIR1118,	gaagcacgtggatagaggaagCACTACATTATGGAATGGAGGGAgtatgttgtaggcaatgattgtttgccttgaagattttatagatcctgctctggtctttctgattttgtctgttccttttttttatgtttggttcg	tae-MIR1118-p5	ggaagCACTACATTATGGAATGGA	5'	Conserved/known	...((((.(((.((.(((.......((((.((((((((((.....))))))).)))..)))).))).)).))).))))...	75	40.7	-19.7	0.6	low
tdi-miR1118-p5_1ss16AG	-	AGGAAGCACTACATTGTGGAATGG	24	chr4A	+	413979847	413979963	tae-MIR1118,	gaagcacgtggatagaggaagCACTACATTATGGAATGGAGGGAgtatgttgtaggcaatgattgtttgccttgaagattttatagatcctgctctggtctttctgattttgtctgttccttttttttatgtttggttcg	tae-MIR1118-p5	aggaagCACTACATTATGGAATGG	5'	Conserved/known	((.(((((((.(((......))).....(((((.((.....((.((((....((((......))))....((((((......)))))).)))).))....)))))))))))))))).	116	47	-36.2	0.7	middle
tdi-miR1118-p5_2ss12AG20GA	-	AGCACTACATTGTGGAATGAAGGG	24	chr5A	+	667761262	667761398	tae-MIR1118,	gaagcacgtggatagaggaagCACTACATTATGGAATGGAGGGAgtatgttgtaggcaatgattgtttgccttgaagattttatagatcctgctctggtctttctgattttgtctgttccttttttttatgtttggttcg	tae-MIR1118-p5	agCACTACATTATGGAATGGAGGG	5'	Conserved/known	....((((((..((......((((.((.....))))))(((((..((.(((((.....))))).....((.((((((......(((..........))))))))).))......))..))))).))..))))))...	130	49.6	-33.7	0.5	low
tdi-miR1118-p5_2ss13AG21GA	-	AAGCACTACATTGTGGAATGAAGG	24	chr1A	-	265872525	265872621	tae-MIR1118,	gaagcacgtggatagaggaagCACTACATTATGGAATGGAGGGAgtatgttgtaggcaatgattgtttgccttgaagattttatagatcctgctctggtctttctgattttgtctgttccttttttttatgtttggttcg	tae-MIR1118-p5	aagCACTACATTATGGAATGGAGG	5'	Conserved/known	...(((((.((..(((((((((..(((..(((((((..........))))).......))..)))..)...))))))))....))....)))))...	91	40.2	-18.7	0.5	low
tdi-miR1118-p5_2ss16AG24GA	-	AGGAAGCACTACATTGTGGAATGA	24	chr6A	+	456227388	456227488	tae-MIR1118,	gaagcacgtggatagaggaagCACTACATTATGGAATGGAGGGAgtatgttgtaggcaatgattgtttgccttgaagattttatagatcctgctctggtctttctgattttgtctgttccttttttttatgtttggttcg	tae-MIR1118-p5	aggaagCACTACATTATGGAATGG	5'	Conserved/known	...((..(.((((..(((((..((((....))))................(((..(((((((......)))))))..))).)))))..)))).)..))...	95	36.6	-23.2	0.6	low
tdi-miR1120a-p3_2ss10TC20AG	MIR1120	TCCGTCCCACAATATAAGAGC	21	chr6A	-	362177390	362177512	tae-MIR1120a,osa-MIR818b,	gcggccgcccgggcaggtactccctccgtcccataatataagaacatttttgacagtgtagtgtcaaaaACATTCTTATATTATGAGACGGAGggagtatttcccagctcctgaatcac	tae-MIR1120a-p3	tccgtcccataatataagaac	3'	Conserved/known	...(((((.((..........((((((....))))))..........((((.....((.((((...((((........))))...)))).)).....))))....)).)))))..........	110	37.4	-17.1	0.4	low
tdi-miR1120a-p3_2ss8AT20GT	MIR1120	TTATATTTTGAGACGGAGGTA	21	chr5B	+	408464598	408464679	tae-MIR1120a,	gcggccgcccgggcaggtactccctccgtcccataatataagaacatttttgacagtgtagtgtcaaaaACATTCTTATATTATGAGACGGAGggagtatttcccagctcctgaatcac	tae-MIR1120a-p3	TTATATTATGAGACGGAGgga	3'	Conserved/known	...(((((((.(((((((..(((((((((((((......))))..........)))))))))..))))))).)))))))...	76	36.6	-36.5	1.2	low
tdi-miR1120a-p5	MIR1120	TCCGTCCCATAATATAAGAAC	21	chr2B	-	709067643	709067711	tae-MIR1120a,	gcggccgcccgggcaggtactccctccgtcccataatataagaacatttttgacagtgtagtgtcaaaaACATTCTTATATTATGAGACGGAGggagtatttcccagctcctgaatcac	tae-MIR1120a-p5	tccgtcccataatataagaac	5'	Conserved/known	...(((((((.((((..((((.......(((((....)))))......))))..)))).)))))))...	63	43.5	-18.1	0.6	middle
tdi-miR1120a-p5_1ss20AG	MIR1120	TCCGTCCCATAATATAAGAGC	21	chr5A	+	44432887	44432966	tae-MIR1120a,osa-MIR818b,	gcggccgcccgggcaggtactccctccgtcccataatataagaacatttttgacagtgtagtgtcaaaaACATTCTTATATTATGAGACGGAGggagtatttcccagctcctgaatcac	tae-MIR1120a-p5	tccgtcccataatataagaac	5'	Conserved/known	...((.((((.(((((((((((((((((((((((((((....))))))))))))))))))))))))))).)))).))...	74	42.5	-52.6	1.5	middle
tdi-miR1120a-p5_1ss20AT	MIR1120	TCCGTCCCATAATATAAGATC	21	chr1A	-	298552543	298552646	tae-MIR1120a,	gcggccgcccgggcaggtactccctccgtcccataatataagaacatttttgacagtgtagtgtcaaaaACATTCTTATATTATGAGACGGAGggagtatttcccagctcctgaatcac	tae-MIR1120a-p5	tccgtcccataatataagaac	5'	Conserved/known	...((((....((((((((((((((((((((((((((((((((((((((...))))))))...))))))))))))))))))))))))))))))....))))...	98	37.5	-66.2	1.7	middle
tdi-miR1120a-p5_2ss12AC20AG	MIR1120	TCCGTCCCATACTATAAGAGC	21	chr2B	-	155573309	155573386	tae-MIR1120a,osa-MIR818b,	gcggccgcccgggcaggtactccctccgtcccataatataagaacatttttgacagtgtagtgtcaaaaACATTCTTATATTATGAGACGGAGggagtatttcccagctcctgaatcac	tae-MIR1120a-p5	tccgtcccataatataagaac	5'	Conserved/known	...((((((..((((((((((..(((.(((((((.............))))))).))))))))))))).))))))...	72	46.2	-37.2	1	middle
tdi-miR1120a-p5_2ss14AG20AT	MIR1120	TCCGTCCCATAATGTAAGATC	21	chr2B	-	634495763	634495921	tae-MIR1120a,	gcggccgcccgggcaggtactccctccgtcccataatataagaacatttttgacagtgtagtgtcaaaaACATTCTTATATTATGAGACGGAGggagtatttcccagctcctgaatcac	tae-MIR1120a-p5	tccgtcccataatataagaac	5'	Conserved/known	...((.((((..(..((((..(((((((((((((((((((......((((..(((.....((((...(((.(((....)))..)))...))))............)))..))))......))))))))))))))))))).))))..)..)))).))...	153	39.6	-54	0.9	low
tdi-miR1120a-p5_2ss17AG20AG	MIR1120	TCCGTCCCATAATATAGGAGC	21	chr4A	-	617092132	617092239	tae-MIR1120a,osa-MIR818b,	gcggccgcccgggcaggtactccctccgtcccataatataagaacatttttgacagtgtagtgtcaaaaACATTCTTATATTATGAGACGGAGggagtatttcccagctcctgaatcac	tae-MIR1120a-p5	tccgtcccataatataagaac	5'	Conserved/known	...((((((.((((.(((((((((.(((((((((..((..((((((((((((...))))))))))))..))..))))))))).))))))))).))))..))))))...	102	38	-57.6	1.4	low
tdi-miR1120a-p5_2ss4GA20AG	MIR1120	TCCATCCCATAATATAAGAGC	21	chr6B	+	642789075	642789147	tae-MIR1120a,osa-MIR818b,osa-MIR818d,	gcggccgcccgggcaggtactccctccgtcccataatataagaacatttttgacagtgtagtgtcaaaaACATTCTTATATTATGAGACGGAGggagtatttcccagctcctgaatcac	tae-MIR1120a-p5	tccgtcccataatataagaac	5'	Conserved/known	..((((((((...(((((((((((.((((..((....)).....)))).)))))))))))...))))))))..	69	42.5	-30.6	1	middle
tdi-miR1120a-p5_2ss9AG20AG	MIR1120	TCCGTCCCGTAATATAAGAGC	21	chr3B	+	811900056	811900200	tae-MIR1120a,osa-MIR818b,	gcggccgcccgggcaggtactccctccgtcccataatataagaacatttttgacagtgtagtgtcaaaaACATTCTTATATTATGAGACGGAGggagtatttcccagctcctgaatcac	tae-MIR1120a-p5	tccgtcccataatataagaac	5'	Conserved/known	..((((((((((.((...(((((.....((((....((((((((..(((((((((((((((((((..................)))))))))))))))))))..)))))))).))))....)))))...))..))))))))))..	141	36.6	-57.9	1.1	low
tdi-miR1120b-p3_2ss8GA18GA	MIR1120	TTATATTATGGGACAGAAGGA	21	chr7B	-	78646061	78646153	tae-MIR1120b,	taaatactccctctgtcccaaaatataagaacatttttgacactattgtaatgttaaaaatgTTCTTATATTGTGGGACAGAGggagtagttt	tae-MIR1120b-p3	TTATATTGTGGGACAGAGgga	3'	Conserved/known	....((((((((((((((((.((((((((((((((((((((((((...)))))))))))))))))))))))).))))))))))))))))....	85	32.3	-62.2	2.1	middle
tdi-miR1120b-p5	MIR1120	TCTGTCCCAAAATATAAGAAC	21	chr7B	-	78646061	78646153	tae-MIR1120b,	taaatactccctctgtcccaaaatataagaacatttttgacactattgtaatgttaaaaatgTTCTTATATTGTGGGACAGAGggagtagttt	tae-MIR1120b-p5	tctgtcccaaaatataagaac	5'	Conserved/known	....((((((((((((((((.((((((((((((((((((((((((...)))))))))))))))))))))))).))))))))))))))))....	85	32.3	-62.2	2.1	low
tdi-miR1120c-p3	MIR1120	TTCTTATATTTTGGGACAGAG	21	chr3A	-	443814991	443815064	tae-MIR1120c,	ctctgtcccaTAATATAAGAACGTTTTTGACactagtgtagtgttaaaaacgttcttatattttgggacagagg	tae-MIR1120c-p3	ttcttatattttgggacagag	3'	Conserved/known	((((((((((.((((((((((((((((((((((((...)))))))))))))))))))))))).)))))))))).	73	35.1	-50.2	1.9	middle
tdi-miR1120c-p5_1ss20AG	MIR1120	TCTGTCCCATAATATAAGAGC	21	chr3A	-	443814991	443815064	tae-MIR1120c,	ctctgtcccaTAATATAAGAACGTTTTTGACactagtgtagtgttaaaaacgttcttatattttgggacagagg	tae-MIR1120c-p5	tctgtcccaTAATATAAGAAC	5'	Conserved/known	((((((((((.((((((((((((((((((((((((...)))))))))))))))))))))))).)))))))))).	73	35.1	-50.2	1.9	middle
tdi-miR1121_L-2R-1	MIR1120	TAGTGATCTAAACGCTCTT	19	chr4A	-	582972251	582972341	tae-MIR1121,	tatatatgtactccctctgtaaagaaatattagagtgtttagatcacttaAGTAGTGATCTAAACGCTCTTAtatttctttacggagggagtactgta	tae-miR1121	AGTAGTGATCTAAACGCTCTTA	3'	Conserved/known	...(((((((((((((((((((((((((((((((((((..((((...))))..)))))))))))))))))))))))))))))))))))...	85	34.1	-62	2	low
tdi-miR1121_L-2R-1_1ss15CT	MIR1120	TAGTGATCTAAATGCTCTT	19	chr1B	+	664101416	664101506	tae-MIR1121,	tatatatgtactccctctgtaaagaaatattagagtgtttagatcacttaAGTAGTGATCTAAACGCTCTTAtatttctttacggagggagtactgta	tae-miR1121	AGTAGTGATCTAAACGCTCTTA	3'	Conserved/known	...(((((.((.((((((((((((((((((((((((((((((((...)))))))))))))))))))))))))))))))).)).)))))...	85	30.8	-51.8	1.8	middle
tdi-miR1121_L-2R-2	MIR1120	TAGTGATCTAAACGCTCT	18	chr3B	+	593391406	593391498	tae-MIR1121,	tatatatgtactccctctgtaaagaaatattagagtgtttagatcacttaAGTAGTGATCTAAACGCTCTTAtatttctttacggagggagtactgta	tae-miR1121	AGTAGTGATCTAAACGCTCTTA	3'	Conserved/known	...(((((((((((((((((((((((((((((.((((((((((((...)))))))))))).)))))))))))))))))))))))))))))...	87	33.3	-63.3	2	low
tdi-miR1121_L-3R+2	MIR1120	AGTGATCTAAACGCTCTTATA	21	chr5B	-	516732964	516733014	tae-MIR1121,	tatatatgtactccctctgtaaagaaatattagagtgtttagatcacttaAGTAGTGATCTAAACGCTCTTAtatttctttacggagggagtactgta	tae-miR1121	AGTAGTGATCTAAACGCTCTTA	5'	Conserved/known	...((((((((((.((((...(((......))))))).))))))))))...	45	33.3	-12.1	0.7	low
tdi-miR1121-p3	MIR1120	TTATATTTCTTTACGGAGGGA	21	chr3A	-	200560349	200560441	tae-MIR1121,	tatatatgtactccctctgtaaagaaatattagagtgtttagatcacttaAGTAGTGATCTAAACGCTCTTAtatttctttacggagggagtactgta	tae-MIR1121-p3	TTAtatttctttacggaggga	3'	Conserved/known	...((((((((((((((((((((((((((((.((((((((.((((...)))).)))))))).))))))))))))))))))))))))))))...	87	34.4	-58	1.8	low
tdi-miR1121-p3_1ss16CG	MIR1120	AACGCTCTTATATTTGTTTAC	21	chr1A	+	518927418	518927552	tae-MIR1121,	tatatatgtactccctctgtaaagaaatattagagtgtttagatcacttaAGTAGTGATCTAAACGCTCTTAtatttctttacggagggagtactgta	tae-MIR1121-p3	AACGCTCTTAtatttctttac	3'	Conserved/known	((.((((....(((...(((((((((((.((((((((((.(((((.((((((((((((((((....)))))))))))))))).))))).)))))))))).))))).........))))))...)))..)))))).	134	41.5	-68.9	1.2	low
tdi-miR1121-p3_1ss5CT	MIR1120	TAAATGCTCTTATATTTCTTT	21	chr3B	+	784399937	784400029	tae-MIR1121,	tatatatgtactccctctgtaaagaaatattagagtgtttagatcacttaAGTAGTGATCTAAACGCTCTTAtatttctttacggagggagtactgta	tae-MIR1121-p3	TAAACGCTCTTAtatttcttt	3'	Conserved/known	...((((((((((..((((((((((((((((((((((((..((((...))))..))))))))))))))))))))))))..))))))))))...	87	32.3	-55	1.8	low
tdi-miR1121-p3_1ss6AG	MIR1120	TCTAAGCGCTCTTATATTTCT	21	chr5A	+	627827159	627827249	tae-MIR1121,	tatatatgtactccctctgtaaagaaatattagagtgtttagatcacttaAGTAGTGATCTAAACGCTCTTAtatttctttacggagggagtactgta	tae-MIR1121-p3	TCTAAACGCTCTTAtatttct	3'	Conserved/known	...((((((((((((((((((((((((((..(((((((((((((...)))))))))))))..))))))))))))))))))))))))))...	85	34.1	-58.7	1.9	middle
tdi-miR1121-p3_1ss9CT	MIR1120	TTTCTTTATGGAGGGAGTACT	21	chr5B	+	685065639	685065722	tae-MIR1121,	tatatatgtactccctctgtaaagaaatattagagtgtttagatcacttaAGTAGTGATCTAAACGCTCTTAtatttctttacggagggagtactgta	tae-MIR1121-p3	tttctttacggagggagtact	3'	Conserved/known	...(((((....(((((((((((..((((((((((((((((...))))))))))))))))..)))))))))))...)))))...	78	35.7	-45.8	1.5	low
tdi-miR1121-p3_2ss16TA17CG_1	MIR1120	AAACGCTCTTATATTAGTTTA	21	chr4B	+	12548589	12548681	tae-MIR1121,	tatatatgtactccctctgtaaagaaatattagagtgtttagatcacttaAGTAGTGATCTAAACGCTCTTAtatttctttacggagggagtactgta	tae-MIR1121-p3	AAACGCTCTTAtatttcttta	3'	Conserved/known	...((((((((((.(((((((((((((((((((((((((..((((...))))..))))))))))))))))))))))))).))))))))))...	87	34.4	-59	1.8	low
tdi-miR1121-p3_2ss16TA17CG_2	MIR1120	AAACGCTCTTATATTAGTTTACGG	24	chr4A	+	650904468	650904574	tae-MIR1121,	tatatatgtactccctctgtaaagaaatattagagtgtttagatcacttaAGTAGTGATCTAAACGCTCTTAtatttctttacggagggagtactgta	tae-MIR1121-p3	AAACGCTCTTAtatttctttacgg	3'	Conserved/known	...(((...(((.((((((((((((((((((((((((((((.((((((((((.......)))))))))).))))))))))))))))))))))))))))))))))...	101	34.6	-63.3	1.7	low
tdi-miR1121-p3_3ss16TA17AC21TC	MIR1120	TCTGTAAAGAAATATACGAGC	21	chr5A	+	637085999	637086058	tae-MIR1121,	tatatatgtactccctctgtaaagaaatattagagtgtttagatcacttaAGTAGTGATCTAAACGCTCTTAtatttctttacggagggagtactgta	tae-MIR1121-p3	tctgtaaagaaatattagagt	3'	Conserved/known	...((((.(..((((..(((((((.......)).)))))......))))..).))))...	54	33.3	-9.2	0.5	middle
tdi-miR1121-p5_1ss15GA	MIR1120	TTATATTTCTTTACAGAGGGA	21	chr2A	-	3335208	3335231	tae-MIR1121,	tatatatgtactccctctgtaaagaaatattagagtgtttagatcacttaAGTAGTGATCTAAACGCTCTTAtatttctttacggagggagtactgta	tae-MIR1121-p5	TTAtatttctttacggaggga	5'	Conserved/known	...(((((((((...)))))))))	21	29.2	-3.7	0.5	low
tdi-miR1121-p5_1ss16TA	MIR1120	TCTGTAAAGAAATATAAGAGT	21	chr2A	+	11414267	11414351	tae-MIR1121,	tatatatgtactccctctgtaaagaaatattagagtgtttagatcacttaAGTAGTGATCTAAACGCTCTTAtatttctttacggagggagtactgta	tae-MIR1121-p5	tctgtaaagaaatattagagt	5'	Conserved/known	...(((((((((.(((((.((((((((..((((((((((((...))))))))))))..)))))))).))))).)))))))))...	79	31.8	-50.6	1.9	middle
tdi-miR1121-p5_1ss6TA	MIR1120	AATATAAGAGTGTTTAGATCA	21	chr4A	-	714811788	714811888	tae-MIR1121,	tatatatgtactccctctgtaaagaaatattagagtgtttagatcacttaAGTAGTGATCTAAACGCTCTTAtatttctttacggagggagtactgta	tae-MIR1121-p5	aatattagagtgtttagatca	5'	Conserved/known	...((((((((((((((((((((((((((((((((((((((((((...........))))))))))))))))))))))))))))))))))))))))))...	95	34.7	-68.5	2	low
tdi-miR1121-p5_2ss16TA21TC	MIR1120	TCTGTAAAGAAATATAAGAGC	21	chr2B	-	242532714	242532804	tae-MIR1121,	tatatatgtactccctctgtaaagaaatattagagtgtttagatcacttaAGTAGTGATCTAAACGCTCTTAtatttctttacggagggagtactgta	tae-MIR1121-p5	tctgtaaagaaatattagagt	5'	Conserved/known	...((((((((((((((((((((((((((((((((((((((((.....))))))))))))))))))))))))))))))))))))))))...	85	35.2	-67	2.1	middle
tdi-miR1121-p5_2ss20CT21TC	MIR1120	TTTCTTTACGGAGGGAGTATC	21	chr2A	-	224909743	224909793	tae-MIR1121,	tatatatgtactccctctgtaaagaaatattagagtgtttagatcacttaAGTAGTGATCTAAACGCTCTTAtatttctttacggagggagtactgta	tae-MIR1121-p5	tttctttacggagggagtact	5'	Conserved/known	...(((((((((....((((((((.....))))))))..)))))))))...	45	27.5	-15.2	1.1	middle
tdi-miR1122a-p3_1ss5AG	MIR1122	GTATGTAGACATATTTTAGAGTGT	24	chr3B	-	713275422	713275716	tae-MIR1122a,	ataagtactccctctgttcctaaatactccctccgtcccaaaaattttggcttagatttgtctaaatacgtatgtatcaagtcatgttttagtatTAGATACATCCGTATCTAGActaatctaagacaagaattttgggacggagggagtataagtctttttagagattccactacaaactacatacggatgtatatagacatattttagagtgtagattcactcattttacttcgtatgtagtccatagtggaatctctaagaaggcatatatttaggaacagagggtgtacca	tae-MIR1122a-p3	gtatatagacatattttagagtgt	3'	Conserved/known	....((((.((((((((((((((((((((((((((((((((((.(((((.((((((((.(((((.(((((.(((((((.(((.((......))))).))))))).))))).))))).)))))))).))))).))))))))))))))))))))..(((((((((((((((((((((...((((((((((((.(((..((((.....))))(((((......)))))....)))))))))))))))...)))))))))))))))))))))......)))))))))))))).))))..	129	35.3	-157.9	1.5	middle
tdi-miR1122a-p5	MIR1122	AAGACAAGAATTTTGGGACGGAGG	24	chr3B	-	713275422	713275716	tae-MIR1122a,	ataagtactccctctgttcctaaatactccctccgtcccaaaaattttggcttagatttgtctaaatacgtatgtatcaagtcatgttttagtatTAGATACATCCGTATCTAGActaatctaagacaagaattttgggacggagggagtataagtctttttagagattccactacaaactacatacggatgtatatagacatattttagagtgtagattcactcattttacttcgtatgtagtccatagtggaatctctaagaaggcatatatttaggaacagagggtgtacca	tae-MIR1122a-p5	aagacaagaattttgggacggagg	5'	Conserved/known	....((((.((((((((((((((((((((((((((((((((((.(((((.((((((((.(((((.(((((.(((((((.(((.((......))))).))))))).))))).))))).)))))))).))))).))))))))))))))))))))..(((((((((((((((((((((...((((((((((((.(((..((((.....))))(((((......)))))....)))))))))))))))...)))))))))))))))))))))......)))))))))))))).))))..	129	35.3	-157.9	1.5	middle
tdi-miR1122b-3p_1ss11GT	-	AGACTTATATTTAGGAACGGA	21	chr3B	-	133827254	133827417	tae-MIR1122b,	ttatactccctctgttcctaaatgtaagtctttttagagatttcactgcaaaatacatacggatgtatatggacatattttagagtatagattcacgcattttgatccgtatctagtccatagtgaaatccctaaaaAGACTTATATGTAGGAACGGAgggagtaaat	tae-miR1122b-3p	AGACTTATATGTAGGAACGGA	3'	Conserved/known	..(((((((((((((((((((((((((((((((((((((((((((((...((((.((((((((..((((....))))....(((((......))))).....).))))))).))))...)))))))))))))))))))))))))))))))))))))))))))))	162	34.8	-94.4	1.7	middle
tdi-miR1122b-p3_1ss14GA	-	TCTGTTCCTAAATATAAGTCT	21	chr1B	-	568091943	568091990	tae-MIR1122b,	ttatactccctctgttcctaaatgtaagtctttttagagatttcactgcaaaatacatacggatgtatatggacatattttagagtatagattcacgcattttgatccgtatctagtccatagtgaaatccctaaaaAGACTTATATGTAGGAACGGAgggagtaaat	tae-MIR1122b-p3	tctgttcctaaatgtaagtct	3'	Conserved/known	.(((((...(((((.....)).)))..)))))................	31	41.7	-5.9	0.3	low
tdi-miR1122b-p5_2ss2GT20AT	-	TTTAGGAACGGAGGGAGTATA	21	chr7B	+	70614087	70614226	tae-MIR1122b,hvu-MIR5049d,bdi-MIR5175b,	ttatactccctctgttcctaaatgtaagtctttttagagatttcactgcaaaatacatacggatgtatatggacatattttagagtatagattcacgcattttgatccgtatctagtccatagtgaaatccctaaaaAGACTTATATGTAGGAACGGAgggagtaaat	tae-MIR1122b-p5	TGTAGGAACGGAgggagtaaa	5'	Conserved/known	.........(((..(((.((((((..(..((((((((((..((.....))...)))..(((((((((((.....((...((......))...))...))).))))))))...)))))))..).)))))))))..)))...	128	39.3	-33.4	0.6	low
tdi-miR1122b-p5_2ss7GA17TG	-	CTAAATATAAGTCTTTGTAGAGAT	24	chr3B	-	133827254	133827417	tae-MIR1122b,	ttatactccctctgttcctaaatgtaagtctttttagagatttcactgcaaaatacatacggatgtatatggacatattttagagtatagattcacgcattttgatccgtatctagtccatagtgaaatccctaaaaAGACTTATATGTAGGAACGGAgggagtaaat	tae-MIR1122b-p5	ctaaatgtaagtctttttagagat	5'	Conserved/known	..(((((((((((((((((((((((((((((((((((((((((((((...((((.((((((((..((((....))))....(((((......))))).....).))))))).))))...)))))))))))))))))))))))))))))))))))))))))))))	162	34.8	-94.4	1.7	middle
tdi-miR1122c-p3_1	MIR1120	ATATTATGGGACGGAGGGAGT	21	chr1A	-	75444516	75444639	tae-MIR1122c,osa-MIR818d,	gtgaactactctctccatcccataatgtaagacgtttttgcaaactatattagcttgcaaaaacgTCTAATATTATGGGACGGAGGgagtagtaca	tae-MIR1122c-p3	ATATTATGGGACGGAGGgagt	3'	Conserved/known	...((((....(((((............(((((((((((((((((.((((..((((((.(((.........))).))))))..)))).)))))))))).))))))))))))......))))...	118	38.7	-44.4	0.9	low
tdi-miR1122c-p3_1ss10GA	MIR1120	ATATTATGGAACGGAGGGAGT	21	chr2A	+	11571296	11571391	tae-MIR1122c,osa-MIR818d,	gtgaactactctctccatcccataatgtaagacgtttttgcaaactatattagcttgcaaaaacgTCTAATATTATGGGACGGAGGgagtagtaca	tae-MIR1122c-p3	ATATTATGGGACGGAGGgagt	3'	Conserved/known	...((((((((((((((.((((((((((.(((((((((....(((((...)))))...))))))))).)))))))))).))))))))))))))...	90	39.6	-51.3	1.3	low
tdi-miR1122c-p3_1ss16GA	MIR1120	ATATTATGGGACGGAAGGAGT	21	chr3A	-	3654621	3654696	tae-MIR1122c,osa-MIR818d,	gtgaactactctctccatcccataatgtaagacgtttttgcaaactatattagcttgcaaaaacgTCTAATATTATGGGACGGAGGgagtagtaca	tae-MIR1122c-p3	ATATTATGGGACGGAGGgagt	3'	Conserved/known	...(((((.((((((((((((((((((((((((.((....)).)))))))))))))))))))))).)))))))...	70	39.5	-43.3	1.4	low
tdi-miR1122c-p3_2	MIR1120	TATTATGGGACGGAGGGAGTA	21	chr4B	+	103186185	103186269	tae-MIR1122c,	gtgaactactctctccatcccataatgtaagacgtttttgcaaactatattagcttgcaaaaacgTCTAATATTATGGGACGGAGGgagtagtaca	tae-MIR1122c-p3	TATTATGGGACGGAGGgagta	3'	Conserved/known	(((((((((((((((((((((((((((((((((((((.(((...))).)))))))))))))))))))))))))))))))))))))	85	42.4	-65	1.8	low
tdi-miR1122c-p5_2ss4AG21GC	MIR1120	TCCGTCCCATAATGTAAGACC	21	chr4B	+	103186185	103186269	tae-MIR1122c,	gtgaactactctctccatcccataatgtaagacgtttttgcaaactatattagcttgcaaaaacgTCTAATATTATGGGACGGAGGgagtagtaca	tae-MIR1122c-p5	tccatcccataatgtaagacg	5'	Conserved/known	(((((((((((((((((((((((((((((((((((((.(((...))).)))))))))))))))))))))))))))))))))))))	85	42.4	-65	1.8	low
tdi-miR1123-p3_1ss23AC	-	GATGCTTTGTGATTTGTGAATGCC	24	chr3B	-	812505630	812505846	tae-MIR1123,	aaaaaaattatatgagaccaggtctcatataaatcaggtgagacccgccctgatgaatgacatgtggcattcacaaatcacaaagcatctaatctctccccccctgatttcaggtggggggtggggtggatgctttgtgatttgtgaatgacacgtgtcatccatcaggatgggtctcacctgctaaTCCGTGAGACCTGGTCTCATAGAattttttt	tae-MIR1123-p3	gatgctttgtgatttgtgaatgac	3'	Conserved/known	.((((((((.((((((((((((((((((......((((((((((((..(((((((.((((((..(((((((((((((((((((((((((((.((((((((((((((....)))).)))))).)))))))))))))))))))))))))))))))..)))))).)))))))..)))))))))))).......)))))))))))))))))).))))))))	149	45.2	-157.8	1.6	middle
tdi-miR1123-p3_1ss6AT	-	GAATGTCACGTGTCATCCATCAGG	24	chr5A	+	444519490	444519667	tae-MIR1123,	aaaaaaattatatgagaccaggtctcatataaatcaggtgagacccgccctgatgaatgacatgtggcattcacaaatcacaaagcatctaatctctccccccctgatttcaggtggggggtggggtggatgctttgtgatttgtgaatgacacgtgtcatccatcaggatgggtctcacctgctaaTCCGTGAGACCTGGTCTCATAGAattttttt	tae-MIR1123-p3	gaatgacacgtgtcatccatcagg	3'	Conserved/known	(((((((((((((.(((((...((((((((.(((((((((((((((((.((((((((.((((((((((.(((((...........)))))))))........)))))).)))))))).))))))))))))))))).))))))))...)))))..........)))))))))))))...	175	48.3	-102.1	1.2	middle
tdi-miR1123-p3_1ss9CT	-	CGTGTCATTCATCAGGATGGG	21	chr7A	+	149756875	149757011	tae-MIR1123,	aaaaaaattatatgagaccaggtctcatataaatcaggtgagacccgccctgatgaatgacatgtggcattcacaaatcacaaagcatctaatctctccccccctgatttcaggtggggggtggggtggatgctttgtgatttgtgaatgacacgtgtcatccatcaggatgggtctcacctgctaaTCCGTGAGACCTGGTCTCATAGAattttttt	tae-MIR1123-p3	cgtgtcatccatcaggatggg	3'	Conserved/known	...((((..((.((((((((((((((((((((((((((..(((((((((((((((((((((((((........)))))))))))))))))))))))))..)))))))))))))))))))))))))).)).))))...	131	50.4	-99.1	1.4	low
tdi-miR1123-p3_2ss3GA19TC	-	ACATGTCATCCATCAGGACGGGTC	24	chr6A	-	604951961	604952129	tae-MIR1123,	aaaaaaattatatgagaccaggtctcatataaatcaggtgagacccgccctgatgaatgacatgtggcattcacaaatcacaaagcatctaatctctccccccctgatttcaggtggggggtggggtggatgctttgtgatttgtgaatgacacgtgtcatccatcaggatgggtctcacctgctaaTCCGTGAGACCTGGTCTCATAGAattttttt	tae-MIR1123-p3	acgtgtcatccatcaggatgggtc	3'	Conserved/known	(((((((((.((((((..(((((((((((((((.((((((((((((((((((((((((.......(((((............)))))............)))))))))))))))))))))))).)))))))))))))))..))))))..........)))))))))...	166	51.5	-102.2	1.2	middle
tdi-miR1123-p5	-	ATGACATGTGGCATTCACAAA	21	chr3B	-	812505630	812505846	tae-MIR1123,	aaaaaaattatatgagaccaggtctcatataaatcaggtgagacccgccctgatgaatgacatgtggcattcacaaatcacaaagcatctaatctctccccccctgatttcaggtggggggtggggtggatgctttgtgatttgtgaatgacacgtgtcatccatcaggatgggtctcacctgctaaTCCGTGAGACCTGGTCTCATAGAattttttt	tae-MIR1123-p5	atgacatgtggcattcacaaa	5'	Conserved/known	.((((((((.((((((((((((((((((......((((((((((((..(((((((.((((((..(((((((((((((((((((((((((((.((((((((((((((....)))).)))))).)))))))))))))))))))))))))))))))..)))))).)))))))..)))))))))))).......)))))))))))))))))).))))))))	149	45.2	-157.8	1.6	middle
tdi-miR1125-p3_2ss5TC20CT	-	GTCTCGTTGGTTAAATTTATGGTC	24	chr1B	+	95410542	95410681	tae-MIR1125,	tttggccgtaaatttAACCAACGAGACCAACTGCGGCGGgaacaaaaattatatcgctgaattatatcaaaaatacgaattcagtagcataggttttgctcccgccacattcggtcttgttggttaaatttacggtcaaa	tae-MIR1125-p3	gtcttgttggttaaatttacggtc	3'	Conserved/known	((((((((((((((((((((((((((((...((.(((((((.(((((..(((.((((((((((.(((.....)))..)))))))))).)))..))))).))))))).))...))))))))))))))))))))))))))))	140	40	-79.1	1.4	middle
tdi-miR1125-p5	-	AATTTAACCAACGAGACCAACTGC	24	chr1B	+	95410542	95410681	tae-MIR1125,	tttggccgtaaatttAACCAACGAGACCAACTGCGGCGGgaacaaaaattatatcgctgaattatatcaaaaatacgaattcagtagcataggttttgctcccgccacattcggtcttgttggttaaatttacggtcaaa	tae-MIR1125-p5	aatttAACCAACGAGACCAACTGC	5'	Conserved/known	((((((((((((((((((((((((((((...((.(((((((.(((((..(((.((((((((((.(((.....)))..)))))))))).)))..))))).))))))).))...))))))))))))))))))))))))))))	140	40	-79.1	1.4	middle
tdi-miR1127a-p3	MIR1122	ACAAGTAATTCCGAACGGAGG	21	chr4B	+	184210194	184210344	tae-MIR1127a,	acattagatgtactcaactacTCCTTCCGTTCGGAATTACtcgtccaagaaataaatgtatctaaatgcattttagttgtagatacatccatttttatcatttttgtgacaagtaattccgaacggagggagtatattctaatgttggatc	tae-MIR1127a-p3	acaagtaattccgaacggagg	3'	Conserved/known	((((((((.(((......(((((((((((((((((((((((.((((((((((((((((((((....((((.......)))))))))))......))))..)))))).))).))))))))))))))))))))))))))))))))))......	145	34.4	-59.8	1.2	middle
tdi-miR1127a-p5_1ss16AG	MIR1122	ACTCGTCCAAGAAATGAATGTATC	24	chr4B	+	184210194	184210344	tae-MIR1127a,	acattagatgtactcaactacTCCTTCCGTTCGGAATTACtcgtccaagaaataaatgtatctaaatgcattttagttgtagatacatccatttttatcatttttgtgacaagtaattccgaacggagggagtatattctaatgttggatc	tae-MIR1127a-p5	ACtcgtccaagaaataaatgtatc	5'	Conserved/known	((((((((.(((......(((((((((((((((((((((((.((((((((((((((((((((....((((.......)))))))))))......))))..)))))).))).))))))))))))))))))))))))))))))))))......	145	34.4	-59.8	1.2	low
tdi-miR1127b-3p_1ss12TC	MIR1122	ACAAGTATTTCCGGACGGAGG	21	chr6B	+	21010140	21010252	tae-MIR1127b,	catgacagatgcttctgtccggaaatacttgtcctagaaatcggtgtatctagacttattttaattatagacacatccattttatccatttataagACAAGTATTTCTGGACGGAGGgagtattata	tae-miR1127b-3p	ACAAGTATTTCTGGACGGAGG	3'	Conserved/known	..(((((((((((((((((..((((((((((((((((((...............))))))))))))).........)))))..))))))))))))))))).............	98	30.1	-48.4	1.4	middle
tdi-miR1127b-3p_1ss17GA	MIR1122	ACAAGTATTTCTGGACAGAGG	21	chr5A	-	191596691	191596824	tae-MIR1127b,	catgacagatgcttctgtccggaaatacttgtcctagaaatcggtgtatctagacttattttaattatagacacatccattttatccatttataagACAAGTATTTCTGGACGGAGGgagtattata	tae-miR1127b-3p	ACAAGTATTTCTGGACGGAGG	3'	Conserved/known	...(((((.((((((((((.(((..((((((((((((((......(((....(((.(((((((.................))))))).)))..)))))))))))))))))..))).)))))))))))))))...	128	32.1	-53.9	1.3	low
tdi-miR1127b-p3_2ss14CA17GA	MIR1122	AAGACAAGTATTTATGAACGG	21	chr3A	-	482812043	482812184	tae-MIR1127b,	catgacagatgcttctgtccggaaatacttgtcctagaaatcggtgtatctagacttattttaattatagacacatccattttatccatttataagACAAGTATTTCTGGACGGAGGgagtattata	tae-MIR1127b-p3	aagACAAGTATTTCTGGACGG	3'	Conserved/known	.((((((((.((.(((((((..(((((((.....(((.(((((.((((((...((..(((...(((........)))..))).))))).))).)))))...)))...)))))))..))))))).)).)))))))).......	134	34.5	-36.1	0.7	low
tdi-miR1127b-p5_1ss3TC_1	MIR1122	TCCGTCCGGAAATACTTGTC	20	chr6B	+	21010140	21010252	tae-MIR1127b,	catgacagatgcttctgtccggaaatacttgtcctagaaatcggtgtatctagacttattttaattatagacacatccattttatccatttataagACAAGTATTTCTGGACGGAGGgagtattata	tae-MIR1127b-p5	tctgtccggaaatacttgtc	5'	Conserved/known	..(((((((((((((((((..((((((((((((((((((...............))))))))))))).........)))))..))))))))))))))))).............	98	30.1	-48.4	1.4	low
tdi-miR1127b-p5_1ss3TC_2	MIR1122	TCCGTCCGGAAATACTTGTCC	21	chr7A	+	660398195	660398316	tae-MIR1127b,	catgacagatgcttctgtccggaaatacttgtcctagaaatcggtgtatctagacttattttaattatagacacatccattttatccatttataagACAAGTATTTCTGGACGGAGGgagtattata	tae-MIR1127b-p5	tctgtccggaaatacttgtcc	5'	Conserved/known	((.((((((((((((((((((((((((((.((((((.........((((.((((((((..(((......))).)))))))).)))))))))).)))))))))))))))))))))))))))).	121	38.5	-69.8	1.5	low
tdi-miR1127b-p5_2ss19CA21AC	MIR1122	TGTCCGGAAATACTTGTCATC	21	chr6B	-	593261843	593261975	tae-MIR1127b,	catgacagatgcttctgtccggaaatacttgtcctagaaatcggtgtatctagacttattttaattatagacacatccattttatccatttataagACAAGTATTTCTGGACGGAGGgagtattata	tae-MIR1127b-p5	tgtccggaaatacttgtccta	5'	Conserved/known	...((((((((((((((((((((((((((((((((((((((((((((...((((((((((((.((...)).))))))))))))...))))))))))))))))))))))))))))))))))))))))))))...	127	32.3	-86.7	2	middle
tdi-miR1128-p3_1	MIR1122	AAAATACATCTAGATACATC	20	chr1A	+	444791913	444792043	tae-MIR1128,	atatgagagcatgggtgagaggtgcttagtTACTACTCCCTCCGTCCGAAAatacttgtcatcaaaatgaataaaaaaggggatgtatctagaactaaaatacatctagatacatccccttctatccattttgatgacaactatttccggacggagggagtaattgcttcttctggcttggcgtttatgt	tae-MIR1128-p3	aaaatacatctagatacatc	3'	Conserved/known	..((((((((((((((.((((((((((((((((((((..(.((((.((((((((((((((...........)))))))))))))).)))).)..)))))))))))))))))))).))))))))))))))..	127	31.3	-69.4	1.7	low
tdi-miR1128-p3_10	MIR1122	TAAAATACATCTAGATACATC	21	chr5B	+	709237768	709237967	tae-MIR1128,	atatgagagcatgggtgagaggtgcttagtTACTACTCCCTCCGTCCGAAAatacttgtcatcaaaatgaataaaaaaggggatgtatctagaactaaaatacatctagatacatccccttctatccattttgatgacaactatttccggacggagggagtaattgcttcttctggcttggcgtttatgt	tae-MIR1128-p3	taaaatacatctagatacatc	3'	Conserved/known	...(((((....(((((((...(((((..((((((((.....(((((((.((((((((.(((((((.((..(....(((((((((((((((...........)))))))))))))))....)..)).))))))).)))))))).)))))))....)))))))).....))))).....))))))).......)))))...	194	35	-83.6	1.2	low
tdi-miR1128-p3_11	MIR1122	TAGAACTAAAATACATCTAGATAC	24	chr4B	-	479844064	479844232	tae-MIR1128,	atatgagagcatgggtgagaggtgcttagtTACTACTCCCTCCGTCCGAAAatacttgtcatcaaaatgaataaaaaaggggatgtatctagaactaaaatacatctagatacatccccttctatccattttgatgacaactatttccggacggagggagtaattgcttcttctggcttggcgtttatgt	tae-MIR1128-p3	tagaactaaaatacatctagatac	3'	Conserved/known	...((((((.(((..((..((.((((((((((((((.(((((((((((((((((((.(((..((((((((((.(((((((...........))))))).))))))))))..))).))))))))))))))))))).)))))))))))))).)).))))).))).)))...	163	35.5	-86.9	1.4	low
tdi-miR1128-p3_1ss11CG	MIR1122	TTGATGACAAGTATTTCCGGA	21	chr4B	-	424953936	424954064	tae-MIR1128,	atatgagagcatgggtgagaggtgcttagtTACTACTCCCTCCGTCCGAAAatacttgtcatcaaaatgaataaaaaaggggatgtatctagaactaaaatacatctagatacatccccttctatccattttgatgacaactatttccggacggagggagtaattgcttcttctggcttggcgtttatgt	tae-MIR1128-p3	ttgatgacaactatttccgga	3'	Conserved/known	...(((((((((((((.(((((((((((((((((.(((((((((.((.(((((((((..((........)).))))))))).)).))))))))).))))))))))))))))).)))))))))))))...	123	34.9	-72.5	1.6	middle
tdi-miR1128-p3_1ss12CG	MIR1122	TTTGATGACAAGTATTTCCGG	21	chr1B	-	681929315	681929447	tae-MIR1128,	atatgagagcatgggtgagaggtgcttagtTACTACTCCCTCCGTCCGAAAatacttgtcatcaaaatgaataaaaaaggggatgtatctagaactaaaatacatctagatacatccccttctatccattttgatgacaactatttccggacggagggagtaattgcttcttctggcttggcgtttatgt	tae-MIR1128-p3	tttgatgacaactatttccgg	3'	Conserved/known	...(((((((((((((((.((((((((((((((((((((.((((((((.((((((((((((...........)))))))))))).)))))))).)))))))))))))))))))).)))))))))))))))...	127	35.3	-84.7	1.8	middle
tdi-miR1128-p3_1ss13CG_1	MIR1122	TTTTGATGACAAGTATTTCC	20	chr5A	-	674694347	674694478	tae-MIR1128,	atatgagagcatgggtgagaggtgcttagtTACTACTCCCTCCGTCCGAAAatacttgtcatcaaaatgaataaaaaaggggatgtatctagaactaaaatacatctagatacatccccttctatccattttgatgacaactatttccggacggagggagtaattgcttcttctggcttggcgtttatgt	tae-MIR1128-p3	ttttgatgacaactatttcc	3'	Conserved/known	...(((((((((((((((.((((((((((((((((((((((((((..((((((((((((..((........)).)))))))))))).)))))))))))))))))))))))))).)))))))))))))))...	126	34.8	-82.9	1.8	middle
tdi-miR1128-p3_1ss13CG_2	MIR1122	TTTTGATGACAAGTATTTCCG	21	chr1A	+	558542888	558543020	tae-MIR1128,	atatgagagcatgggtgagaggtgcttagtTACTACTCCCTCCGTCCGAAAatacttgtcatcaaaatgaataaaaaaggggatgtatctagaactaaaatacatctagatacatccccttctatccattttgatgacaactatttccggacggagggagtaattgcttcttctggcttggcgtttatgt	tae-MIR1128-p3	ttttgatgacaactatttccg	3'	Conserved/known	...(((((((((((((((.(((((((.(((((((((((((((((((.((((((((((((..((........)).)))))))))))).))))))))))))))))))).))))))).)))))))))))))))...	127	34.6	-81.7	1.8	middle
tdi-miR1128-p3_1ss14CG_1	MIR1122	ATTTTGATGACAAGTATTTCC	21	chr6B	-	526405907	526406037	tae-MIR1128,	atatgagagcatgggtgagaggtgcttagtTACTACTCCCTCCGTCCGAAAatacttgtcatcaaaatgaataaaaaaggggatgtatctagaactaaaatacatctagatacatccccttctatccattttgatgacaactatttccggacggagggagtaattgcttcttctggcttggcgtttatgt	tae-MIR1128-p3	attttgatgacaactatttcc	3'	Conserved/known	...((((((((((((.((.((((((((((((((((((((((((((.(((((((((((..((........)).)))))))))))...)))))))))))))))))))))))))).)).))))))))))))...	125	33.6	-72.7	1.7	middle
tdi-miR1128-p3_1ss14CG_2	MIR1122	ATTTTGATGACAAGTATTTCCGGA	24	chr7A	+	423480728	423480879	tae-MIR1128,	atatgagagcatgggtgagaggtgcttagtTACTACTCCCTCCGTCCGAAAatacttgtcatcaaaatgaataaaaaaggggatgtatctagaactaaaatacatctagatacatccccttctatccattttgatgacaactatttccggacggagggagtaattgcttcttctggcttggcgtttatgt	tae-MIR1128-p3	attttgatgacaactatttccgga	3'	Conserved/known	...((((((....(((((((((((.((((.(((((((((((((((((((((((((((..(((((((((((((...........)))))))))))))..))))))))))))))))))))))))))).)))).))))))))))).))))))...	146	35.5	-88.5	1.6	middle
tdi-miR1128-p3_1ss15CG_1	MIR1122	CATTTTGATGACAAGTATTTC	21	chr6B	+	88952196	88952332	tae-MIR1128,	atatgagagcatgggtgagaggtgcttagtTACTACTCCCTCCGTCCGAAAatacttgtcatcaaaatgaataaaaaaggggatgtatctagaactaaaatacatctagatacatccccttctatccattttgatgacaactatttccggacggagggagtaattgcttcttctggcttggcgtttatgt	tae-MIR1128-p3	cattttgatgacaactatttc	3'	Conserved/known	...(((((((((((((((((.((((((((((.(((((((((((.((((.(((((((((.((((...........)))).))))))))).)))).))))))))))).)))))))))).)))))))))))))))))...	131	35.8	-79.6	1.6	low
tdi-miR1128-p3_1ss15CG_2	MIR1122	CATTTTGATGACAAGTATTTCCGG	24	chr5B	-	289744426	289744571	tae-MIR1128,	atatgagagcatgggtgagaggtgcttagtTACTACTCCCTCCGTCCGAAAatacttgtcatcaaaatgaataaaaaaggggatgtatctagaactaaaatacatctagatacatccccttctatccattttgatgacaactatttccggacggagggagtaattgcttcttctggcttggcgtttatgt	tae-MIR1128-p3	cattttgatgacaactatttccgg	3'	Conserved/known	...(((...(((((((((.((((((.(((((.(((((((((((((((((((((.((((((((((((...............)))))))))))).))))))))))))))))))))).))))).)))))).)))))))))..)))...	140	35.6	-81	1.6	low
tdi-miR1128-p3_1ss19CT	MIR1122	TCTAGAACTAAAATACATTT	20	chr2B	+	230253767	230253889	tae-MIR1128,	atatgagagcatgggtgagaggtgcttagtTACTACTCCCTCCGTCCGAAAatacttgtcatcaaaatgaataaaaaaggggatgtatctagaactaaaatacatctagatacatccccttctatccattttgatgacaactatttccggacggagggagtaattgcttcttctggcttggcgtttatgt	tae-MIR1128-p3	tctagaactaaaatacatct	3'	Conserved/known	...((((.(((..(((((.(((((.(((((..((.((((.........(.(((((((((((...........)))))))))))))))).))..))))).))))).)))))..))).))))...	117	32.5	-37.5	0.9	low
tdi-miR1128-p3_1ss21AC	MIR1122	ATTTCCGGACGGAGGGAGTAC	21	chr6B	+	165570891	165571023	tae-MIR1128,	atatgagagcatgggtgagaggtgcttagtTACTACTCCCTCCGTCCGAAAatacttgtcatcaaaatgaataaaaaaggggatgtatctagaactaaaatacatctagatacatccccttctatccattttgatgacaactatttccggacggagggagtaattgcttcttctggcttggcgtttatgt	tae-MIR1128-p3	atttccggacggagggagtaa	3'	Conserved/known	...((((((((((((((((((((((((((((((((((((.((((((((((..(((((((((...........)))))))))..)))))))))).))))))))))))))))))))))))))))))))))))...	127	39.8	-92.5	1.7	middle
tdi-miR1128-p3_1ss21AG	MIR1122	ATTTCCGGACGGAGGGAGTAG	21	chr3B	+	827988849	827988971	tae-MIR1128,	atatgagagcatgggtgagaggtgcttagtTACTACTCCCTCCGTCCGAAAatacttgtcatcaaaatgaataaaaaaggggatgtatctagaactaaaatacatctagatacatccccttctatccattttgatgacaactatttccggacggagggagtaattgcttcttctggcttggcgtttatgt	tae-MIR1128-p3	atttccggacggagggagtaa	3'	Conserved/known	...(((((.((((((((((((((((((((((((.(((((.(((((((((((...........))))))))))).)))))...........)))))))))))))))))))))))).)))))...	117	35.8	-64.2	1.5	low
tdi-miR1128-p3_1ss21CT	MIR1122	ATGTATCTAGAACTAAAATATATC	24	chr5B	-	670061046	670061168	tae-MIR1128,	atatgagagcatgggtgagaggtgcttagtTACTACTCCCTCCGTCCGAAAatacttgtcatcaaaatgaataaaaaaggggatgtatctagaactaaaatacatctagatacatccccttctatccattttgatgacaactatttccggacggagggagtaattgcttcttctggcttggcgtttatgt	tae-MIR1128-p3	atgtatctagaactaaaatacatc	3'	Conserved/known	...(((((((((.((((.(((((((.(((((.....((((((.....((.(((((((((((...........))))))))))))))))))).))))).))))))).)))).)))))))))...	117	36.6	-51.8	1.2	middle
tdi-miR1128-p3_1ss24CT	MIR1122	AACTAAAATACATCTAGATACATT	24	chr6B	+	2393001	2393091	tae-MIR1128,	atatgagagcatgggtgagaggtgcttagtTACTACTCCCTCCGTCCGAAAatacttgtcatcaaaatgaataaaaaaggggatgtatctagaactaaaatacatctagatacatccccttctatccattttgatgacaactatttccggacggagggagtaattgcttcttctggcttggcgtttatgt	tae-MIR1128-p3	aactaaaatacatctagatacatc	3'	Conserved/known	...((((((((((((..((.(((((((((((.((((((...............)))))).)))))))).)))))..))))))))))))...	85	28.6	-26.5	1	low
tdi-miR1128-p3_1ss2CT	MIR1122	ATTAAAATACATCTAGATACATCC	24	chr1B	+	17420567	17420701	tae-MIR1128,	atatgagagcatgggtgagaggtgcttagtTACTACTCCCTCCGTCCGAAAatacttgtcatcaaaatgaataaaaaaggggatgtatctagaactaaaatacatctagatacatccccttctatccattttgatgacaactatttccggacggagggagtaattgcttcttctggcttggcgtttatgt	tae-MIR1128-p3	actaaaatacatctagatacatcc	3'	Conserved/known	...((((((((((((((.((((..((((((((((((((((((((((((((((((((((((((...........)))))))))))))))))))))))))))))))))))))).))))..))))))))))))))...	129	34.1	-85.2	1.9	low
tdi-miR1128-p3_1ss3CT	MIR1122	AATTAAAATACATCTAGATACATC	24	chr5B	+	143013045	143013173	tae-MIR1128,	atatgagagcatgggtgagaggtgcttagtTACTACTCCCTCCGTCCGAAAatacttgtcatcaaaatgaataaaaaaggggatgtatctagaactaaaatacatctagatacatccccttctatccattttgatgacaactatttccggacggagggagtaattgcttcttctggcttggcgtttatgt	tae-MIR1128-p3	aactaaaatacatctagatacatc	3'	Conserved/known	...(((((((((((...(((((((.((.(((((((.((((((((((....(((((...................)))))....)))))))))).))))))).)).)))))))...)))))))))))...	123	35.7	-54	1.2	low
tdi-miR1128-p3_1ss5CA	MIR1122	ACAAATATTTCCGGACGGAGG	21	chr5A	+	641718780	641718931	tae-MIR1128,	atatgagagcatgggtgagaggtgcttagtTACTACTCCCTCCGTCCGAAAatacttgtcatcaaaatgaataaaaaaggggatgtatctagaactaaaatacatctagatacatccccttctatccattttgatgacaactatttccggacggagggagtaattgcttcttctggcttggcgtttatgt	tae-MIR1128-p3	acaactatttccggacggagg	3'	Conserved/known	...((((((((.....(((((((((((..((((((((.((((((((.((((((((........((((((...........))))))........)))))))).)))))))).))))))))..))))))))))).......))).)))))...	146	32.2	-56.5	1.2	low
tdi-miR1128-p3_1ss9AG	MIR1122	ACTAAAATGCATCTAGATACATCC	24	chr6B	-	510044812	510044926	tae-MIR1128,	atatgagagcatgggtgagaggtgcttagtTACTACTCCCTCCGTCCGAAAatacttgtcatcaaaatgaataaaaaaggggatgtatctagaactaaaatacatctagatacatccccttctatccattttgatgacaactatttccggacggagggagtaattgcttcttctggcttggcgtttatgt	tae-MIR1128-p3	actaaaatacatctagatacatcc	3'	Conserved/known	...((((((((((((((((.(((((((.(((((....(((((((((((((((...........)))))))))))))))....))))).))))))).))))))))))))))))...	109	42.6	-72.6	1.5	low
tdi-miR1128-p3_1ss9CG	MIR1122	GATGACAAGTATTTCCGGACGGAG	24	chr3B	-	819964409	819964541	tae-MIR1128,	atatgagagcatgggtgagaggtgcttagtTACTACTCCCTCCGTCCGAAAatacttgtcatcaaaatgaataaaaaaggggatgtatctagaactaaaatacatctagatacatccccttctatccattttgatgacaactatttccggacggagggagtaattgcttcttctggcttggcgtttatgt	tae-MIR1128-p3	gatgacaactatttccggacggag	3'	Conserved/known	...(((((((((((((((.(((((((((.(((((((((((((((((...((..((((((((...........))))))))..))...))))))))))))))))).))))))))).)))))))))))))))...	127	37.6	-75.8	1.5	low
tdi-miR1128-p3_2	MIR1122	AAAATACATCTAGATACATCCCCT	24	chr1B	+	619177322	619177474	tae-MIR1128,	atatgagagcatgggtgagaggtgcttagtTACTACTCCCTCCGTCCGAAAatacttgtcatcaaaatgaataaaaaaggggatgtatctagaactaaaatacatctagatacatccccttctatccattttgatgacaactatttccggacggagggagtaattgcttcttctggcttggcgtttatgt	tae-MIR1128-p3	aaaatacatctagatacatcccct	3'	Conserved/known	...(((((((...((((((((((((((((.(((((((((((((((((((..(..(((((.((((((((((((...........))))))))))))..))))).)..)))))))))))))))))))))).))))))))))))).)))))))...	147	35.9	-82.2	1.5	low
tdi-miR1128-p3_2ss10AG18AG	MIR1122	ATCAAAATGGATAAAAAGGG	20	chr3B	+	644426997	644427115	tae-MIR1128,	atatgagagcatgggtgagaggtgcttagtTACTACTCCCTCCGTCCGAAAatacttgtcatcaaaatgaataaaaaaggggatgtatctagaactaaaatacatctagatacatccccttctatccattttgatgacaactatttccggacggagggagtaattgcttcttctggcttggcgtttatgt	tae-MIR1128-p3	atcaaaatgaataaaaaagg	3'	Conserved/known	...((((((((.((.((....(((.((.(((((...((((((((.((((((...(((......)))...)))...))).))).))))).)))))..))))).)).)).))))))))...	113	49.6	-34.2	0.6	low
tdi-miR1128-p3_2ss11CA18CT	MIR1122	TTGATGACAAATATTTCTGGA	21	chr7B	-	73492992	73493123	tae-MIR1128,	atatgagagcatgggtgagaggtgcttagtTACTACTCCCTCCGTCCGAAAatacttgtcatcaaaatgaataaaaaaggggatgtatctagaactaaaatacatctagatacatccccttctatccattttgatgacaactatttccggacggagggagtaattgcttcttctggcttggcgtttatgt	tae-MIR1128-p3	ttgatgacaactatttccgga	3'	Conserved/known	...(((((((((.((((..(((((.((((((((((((((((((((((..((((((((((..((........)).)))))))))).)))))))))))))))))))))).)))))..)))).)))))))))...	126	27.3	-56.2	1.6	low
tdi-miR1128-p3_2ss13CG19CT_1	MIR1122	TTTTGATGACAAGTATTTTC	20	chr7B	+	122733772	122733916	tae-MIR1128,	atatgagagcatgggtgagaggtgcttagtTACTACTCCCTCCGTCCGAAAatacttgtcatcaaaatgaataaaaaaggggatgtatctagaactaaaatacatctagatacatccccttctatccattttgatgacaactatttccggacggagggagtaattgcttcttctggcttggcgtttatgt	tae-MIR1128-p3	ttttgatgacaactatttcc	3'	Conserved/known	...((((..(((((((.(..(..((((((((((.((((.(((((((.((((((.((((((((((((((.(((...))).)))))))))))))).)))))).))))))).)))).))))))))))..)..).)))))))))))...	139	26.2	-55.3	1.5	low
tdi-miR1128-p3_2ss13CG19CT_2	MIR1122	TTTTGATGACAAGTATTTTCG	21	chr5B	-	494356516	494356638	tae-MIR1128,	atatgagagcatgggtgagaggtgcttagtTACTACTCCCTCCGTCCGAAAatacttgtcatcaaaatgaataaaaaaggggatgtatctagaactaaaatacatctagatacatccccttctatccattttgatgacaactatttccggacggagggagtaattgcttcttctggcttggcgtttatgt	tae-MIR1128-p3	ttttgatgacaactatttccg	3'	Conserved/known	...((((((((((((((((((((((((((((((((((((((((((((((((((((((((.....))))))))))))))))))))))))))))))))))))))))))))))))))))))))...	117	34.1	-97.3	2.3	low
tdi-miR1128-p3_2ss14CG20CT	MIR1122	ATTTTGATGACAAGTATTTTC	21	chr7B	+	600636516	600636648	tae-MIR1128,	atatgagagcatgggtgagaggtgcttagtTACTACTCCCTCCGTCCGAAAatacttgtcatcaaaatgaataaaaaaggggatgtatctagaactaaaatacatctagatacatccccttctatccattttgatgacaactatttccggacggagggagtaattgcttcttctggcttggcgtttatgt	tae-MIR1128-p3	attttgatgacaactatttcc	3'	Conserved/known	...((((((((((((((((((((((((((((((((((((((((((((((.((((((((((((........).))))))))))).))))))))))))))))))))))))))))))))))))))))))))))...	127	33.8	-90.8	2	low
tdi-miR1128-p3_2ss2CT21CG	MIR1122	TTTATCCATTTTGATGACAAG	21	chr6B	+	31719827	31719941	tae-MIR1128,	atatgagagcatgggtgagaggtgcttagtTACTACTCCCTCCGTCCGAAAatacttgtcatcaaaatgaataaaaaaggggatgtatctagaactaaaatacatctagatacatccccttctatccattttgatgacaactatttccggacggagggagtaattgcttcttctggcttggcgtttatgt	tae-MIR1128-p3	tctatccattttgatgacaac	3'	Conserved/known	...((((((((((((((((((((((((((((((((.((((.((((.((((...........)))).)))).)))).))))))))))))))))))))...)))))))))).))...	109	35.7	-51.5	1.3	low
tdi-miR1128-p3_3	MIR1122	AACTAAAATACATCTAGATACATC	24	chr7A	+	343330735	343330845	tae-MIR1128,	atatgagagcatgggtgagaggtgcttagtTACTACTCCCTCCGTCCGAAAatacttgtcatcaaaatgaataaaaaaggggatgtatctagaactaaaatacatctagatacatccccttctatccattttgatgacaactatttccggacggagggagtaattgcttcttctggcttggcgtttatgt	tae-MIR1128-p3	aactaaaatacatctagatacatc	3'	Conserved/known	..(((((((((.((((..(((((((.(((((((..(((((((((((((((...........)))))))))))))))..))))))).)))))))..)))).)))))))))..	107	37.8	-57.3	1.4	low
tdi-miR1128-p3_4	MIR1122	ACTAAAATACATCTAGATACATC	23	chr3B	+	480848262	480848396	tae-MIR1128,	atatgagagcatgggtgagaggtgcttagtTACTACTCCCTCCGTCCGAAAatacttgtcatcaaaatgaataaaaaaggggatgtatctagaactaaaatacatctagatacatccccttctatccattttgatgacaactatttccggacggagggagtaattgcttcttctggcttggcgtttatgt	tae-MIR1128-p3	actaaaatacatctagatacatc	3'	Conserved/known	...((((((((((((((((((((((((.(((((((((((((((((((...((((((((((((...........))))))))))))...))))))))))))))))))).))))))))))))))))))))))))...	129	37.8	-89.8	1.8	low
tdi-miR1128-p3_5	MIR1122	ACTAAAATACATCTAGATACATCC	24	chr2A	-	61579267	61579391	tae-MIR1128,	atatgagagcatgggtgagaggtgcttagtTACTACTCCCTCCGTCCGAAAatacttgtcatcaaaatgaataaaaaaggggatgtatctagaactaaaatacatctagatacatccccttctatccattttgatgacaactatttccggacggagggagtaattgcttcttctggcttggcgtttatgt	tae-MIR1128-p3	actaaaatacatctagatacatcc	3'	Conserved/known	...(((...((((((((((.((((.(((((((.(((((((..(((((((((((((((...........)))))))))))))))..))))))).))))))).)))).))))))))))...)))...	119	39.2	-70.1	1.4	low
tdi-miR1128-p3_6	MIR1122	AGAACTAAAATACATCTAGATACA	24	chr1B	-	442423502	442423614	tae-MIR1128,	atatgagagcatgggtgagaggtgcttagtTACTACTCCCTCCGTCCGAAAatacttgtcatcaaaatgaataaaaaaggggatgtatctagaactaaaatacatctagatacatccccttctatccattttgatgacaactatttccggacggagggagtaattgcttcttctggcttggcgtttatgt	tae-MIR1128-p3	agaactaaaatacatctagataca	3'	Conserved/known	...(((((((((((.((((((.((((((((((..(((((((((((((((((...........)))))))))))))))))..)))))))))).)))))).)))))))))))...	107	38.9	-69.9	1.6	low
tdi-miR1128-p3_7	MIR1122	CTAAAATACATCTAGATACATC	22	chr7B	+	645818698	645818854	tae-MIR1128,	atatgagagcatgggtgagaggtgcttagtTACTACTCCCTCCGTCCGAAAatacttgtcatcaaaatgaataaaaaaggggatgtatctagaactaaaatacatctagatacatccccttctatccattttgatgacaactatttccggacggagggagtaattgcttcttctggcttggcgtttatgt	tae-MIR1128-p3	ctaaaatacatctagatacatc	3'	Conserved/known	...(((((((.((.(((((....(((((((((((((((((((.((((((((((..(((((((((((((((((...........)))))))))))))))))..)))))))))).)))))))))))))))))))....)))))...)).)))))))...	151	38.9	-87.7	1.4	low
tdi-miR1128-p3_8	MIR1122	CTAAAATACATCTAGATACATCC	23	chr7B	+	195222827	195222949	tae-MIR1128,	atatgagagcatgggtgagaggtgcttagtTACTACTCCCTCCGTCCGAAAatacttgtcatcaaaatgaataaaaaaggggatgtatctagaactaaaatacatctagatacatccccttctatccattttgatgacaactatttccggacggagggagtaattgcttcttctggcttggcgtttatgt	tae-MIR1128-p3	ctaaaatacatctagatacatcc	3'	Conserved/known	...(((((((.(((((((((((((((((((((..(((((((..........((((((((((...........)))))))))))))))))..))))))))))))))))))))).)))))))...	117	36.6	-67	1.5	low
tdi-miR1128-p3_9	MIR1122	GAACTAAAATACATCTAGATACAT	24	chr6A	-	148858876	148859002	tae-MIR1128,	atatgagagcatgggtgagaggtgcttagtTACTACTCCCTCCGTCCGAAAatacttgtcatcaaaatgaataaaaaaggggatgtatctagaactaaaatacatctagatacatccccttctatccattttgatgacaactatttccggacggagggagtaattgcttcttctggcttggcgtttatgt	tae-MIR1128-p3	gaactaaaatacatctagatacat	3'	Conserved/known	...(((...((((((((((.(((((.((((((((((((((((((((((((((((((((...........)))))))))))))))))))))))))))))))).))))).))))))))))...)))...	121	39.4	-81.6	1.6	low
tdi-miR1128-p5_1	MIR1122	ATCTAGAACTAAAATACATC	20	chr1A	+	444791913	444792043	tae-MIR1128,	atatgagagcatgggtgagaggtgcttagtTACTACTCCCTCCGTCCGAAAatacttgtcatcaaaatgaataaaaaaggggatgtatctagaactaaaatacatctagatacatccccttctatccattttgatgacaactatttccggacggagggagtaattgcttcttctggcttggcgtttatgt	tae-MIR1128-p5	atctagaactaaaatacatc	5'	Conserved/known	..((((((((((((((.((((((((((((((((((((..(.((((.((((((((((((((...........)))))))))))))).)))).)..)))))))))))))))))))).))))))))))))))..	127	31.3	-69.4	1.7	middle
tdi-miR1128-p5_10	MIR1122	TCTAGAACTAAAATACATC	19	chr3B	-	739283310	739283442	tae-MIR1128,	atatgagagcatgggtgagaggtgcttagtTACTACTCCCTCCGTCCGAAAatacttgtcatcaaaatgaataaaaaaggggatgtatctagaactaaaatacatctagatacatccccttctatccattttgatgacaactatttccggacggagggagtaattgcttcttctggcttggcgtttatgt	tae-MIR1128-p5	tctagaactaaaatacatc	5'	Conserved/known	...(((((((((((((((.(((((((((((((((((((((..(((((.(((((.(((((((...........))))))).))))).)))))..))))))))))))))))))))).)))))))))))))))...	127	38.3	-79	1.6	middle
tdi-miR1128-p5_1ss10CG	MIR1122	TGATGACAAGTATTTCCGGACGGA	24	chr4B	-	592651631	592651665	tae-MIR1128,	atatgagagcatgggtgagaggtgcttagtTACTACTCCCTCCGTCCGAAAatacttgtcatcaaaatgaataaaaaaggggatgtatctagaactaaaatacatctagatacatccccttctatccattttgatgacaactatttccggacggagggagtaattgcttcttctggcttggcgtttatgt	tae-MIR1128-p5	tgatgacaactatttccggacgga	5'	Conserved/known	.........((((((((.......))))))))...	23	40	-8.1	0.6	middle
tdi-miR1128-p5_1ss16AC	MIR1122	AATACTTGTCATCAACATGAA	21	chr6A	-	600038201	600038337	tae-MIR1128,	atatgagagcatgggtgagaggtgcttagtTACTACTCCCTCCGTCCGAAAatacttgtcatcaaaatgaataaaaaaggggatgtatctagaactaaaatacatctagatacatccccttctatccattttgatgacaactatttccggacggagggagtaattgcttcttctggcttggcgtttatgt	tae-MIR1128-p5	Aatacttgtcatcaaaatgaa	5'	Conserved/known	...((((((..((...(((((((((((((((((((((....((((....))))......(((((.(((((((((...........))))))))).)))))...)))))))))))))))))))))))..))))))...	131	35.8	-57.3	1.2	middle
tdi-miR1128-p5_1ss1CT	MIR1122	TTCCGTCCGAAAATACTTGTC	21	chr5B	+	586205038	586205160	tae-MIR1128,	atatgagagcatgggtgagaggtgcttagtTACTACTCCCTCCGTCCGAAAatacttgtcatcaaaatgaataaaaaaggggatgtatctagaactaaaatacatctagatacatccccttctatccattttgatgacaactatttccggacggagggagtaattgcttcttctggcttggcgtttatgt	tae-MIR1128-p5	CTCCGTCCGAAAatacttgtc	5'	Conserved/known	...(((((((((((((((.((((((((((((((((((((.......(((((....))))).(((......)))...........)))))))))))))))))))).)))))))))))))))...	117	33.3	-52.2	1.3	low
tdi-miR1128-p5_1ss1GA	MIR1122	ATATCTAGAACTAAAATACATCTA	24	chr7A	+	120795082	120795114	tae-MIR1128,	atatgagagcatgggtgagaggtgcttagtTACTACTCCCTCCGTCCGAAAatacttgtcatcaaaatgaataaaaaaggggatgtatctagaactaaaatacatctagatacatccccttctatccattttgatgacaactatttccggacggagggagtaattgcttcttctggcttggcgtttatgt	tae-MIR1128-p5	gtatctagaactaaaatacatcta	5'	Conserved/known	...((((((((...........))))))))...	27	21.2	-6.5	0.9	low
tdi-miR1128-p5_1ss20AG_1	MIR1122	AATACTTGTCATCAAAATGGA	21	chr2B	+	198337466	198337492	tae-MIR1128,	atatgagagcatgggtgagaggtgcttagtTACTACTCCCTCCGTCCGAAAatacttgtcatcaaaatgaataaaaaaggggatgtatctagaactaaaatacatctagatacatccccttctatccattttgatgacaactatttccggacggagggagtaattgcttcttctggcttggcgtttatgt	tae-MIR1128-p5	Aatacttgtcatcaaaatgaa	5'	Conserved/known	.....(((((.........)))))...	19	22.2	-1.2	0.2	middle
tdi-miR1128-p5_1ss20AG_2	MIR1122	ATGTATCTAGAACTAAAATGCATC	24	chr5B	+	509390229	509390481	tae-MIR1128,	atatgagagcatgggtgagaggtgcttagtTACTACTCCCTCCGTCCGAAAatacttgtcatcaaaatgaataaaaaaggggatgtatctagaactaaaatacatctagatacatccccttctatccattttgatgacaactatttccggacggagggagtaattgcttcttctggcttggcgtttatgt	tae-MIR1128-p5	atgtatctagaactaaaatacatc	5'	Conserved/known	...((((.(((.((((..(((((.((..(((((.(((.....((((..(((..(((.(((.(((((((((((((((.((((((((((((((.((((((((((((.((((((((((((((...........)))))))))))))).)))))))))))).)))))))))))))).))))))))))))))).))))).)..)..))...)))).....)))....)))))..)).))))).)))).))).))))..	248	39.5	-116.6	1.2	middle
tdi-miR1128-p5_1ss21AC	MIR1122	TCCGTCCGAAAATACTTGTCC	21	chr6B	-	111030257	111030301	tae-MIR1128,	atatgagagcatgggtgagaggtgcttagtTACTACTCCCTCCGTCCGAAAatacttgtcatcaaaatgaataaaaaaggggatgtatctagaactaaaatacatctagatacatccccttctatccattttgatgacaactatttccggacggagggagtaattgcttcttctggcttggcgtttatgt	tae-MIR1128-p5	TCCGTCCGAAAatacttgtca	5'	Conserved/known	...((((((((((.(..(((......)))..)))))))))))...	39	46.7	-18	0.9	low
tdi-miR1128-p5_1ss21AG	MIR1122	AAATACTTGTCATCAAAATGG	21	chr4A	+	557930490	557930623	tae-MIR1128,	atatgagagcatgggtgagaggtgcttagtTACTACTCCCTCCGTCCGAAAatacttgtcatcaaaatgaataaaaaaggggatgtatctagaactaaaatacatctagatacatccccttctatccattttgatgacaactatttccggacggagggagtaattgcttcttctggcttggcgtttatgt	tae-MIR1128-p5	AAatacttgtcatcaaaatga	5'	Conserved/known	...(((((((((((((((.(((((((((((((((((((((((((((....((((((((((((.(........)))))))))))))...))))))))))))))))))))))))))).)))))))))))))))...	128	34.3	-76.6	1.7	low
tdi-miR1128-p5_1ss21CT	MIR1122	TATCTAGAACTAAAATACATT	21	chr4B	+	642656098	642656227	tae-MIR1128,	atatgagagcatgggtgagaggtgcttagtTACTACTCCCTCCGTCCGAAAatacttgtcatcaaaatgaataaaaaaggggatgtatctagaactaaaatacatctagatacatccccttctatccattttgatgacaactatttccggacggagggagtaattgcttcttctggcttggcgtttatgt	tae-MIR1128-p5	tatctagaactaaaatacatc	5'	Conserved/known	...((..((((((((((((((((((..(((((((.(((((....(((.(((((((((((...........))))))))))).)))....))))).)))))))..)))))))))))))).))))..))...	124	38.5	-61.2	1.2	middle
tdi-miR1128-p5_1ss3AG	MIR1122	CGGAAATACTTGTCATCAAAATGA	24	chr5A	-	53227216	53227347	tae-MIR1128,	atatgagagcatgggtgagaggtgcttagtTACTACTCCCTCCGTCCGAAAatacttgtcatcaaaatgaataaaaaaggggatgtatctagaactaaaatacatctagatacatccccttctatccattttgatgacaactatttccggacggagggagtaattgcttcttctggcttggcgtttatgt	tae-MIR1128-p5	CGAAAatacttgtcatcaaaatga	5'	Conserved/known	...(((((.(((((((((((((((((((((((..(((((.((((((((((((((...(((((........)))))....)))))))))))))).))))).))))))))))))))))))))))).)))))...	126	34.8	-68.4	1.5	low
tdi-miR1128-p5_1ss3GA	MIR1122	ATATATCTAGAACTAAAATACATC	24	chr2A	+	119502208	119502328	tae-MIR1128,	atatgagagcatgggtgagaggtgcttagtTACTACTCCCTCCGTCCGAAAatacttgtcatcaaaatgaataaaaaaggggatgtatctagaactaaaatacatctagatacatccccttctatccattttgatgacaactatttccggacggagggagtaattgcttcttctggcttggcgtttatgt	tae-MIR1128-p5	atgtatctagaactaaaatacatc	5'	Conserved/known	...(((((((((((((((((((.(((((((.(((((....((((((.((((((((...........)))))))).))))))....))))).))))))).)))))))))))))))))))...	115	40.5	-67.9	1.4	middle
tdi-miR1128-p5_1ss4TC	MIR1122	ATGCATCTAGAACTAAAATACATC	24	chr3A	-	210384480	210384630	tae-MIR1128,	atatgagagcatgggtgagaggtgcttagtTACTACTCCCTCCGTCCGAAAatacttgtcatcaaaatgaataaaaaaggggatgtatctagaactaaaatacatctagatacatccccttctatccattttgatgacaactatttccggacggagggagtaattgcttcttctggcttggcgtttatgt	tae-MIR1128-p5	atgtatctagaactaaaatacatc	5'	Conserved/known	...((((((((((.......((.((((((((((((((((.(((((((.(((.(((..(((((((.(((((((...........))))))).)))))))..))).))).))))))).)))))))))))))))).))..)))).))))))...	145	43.7	-75.9	1.2	middle
tdi-miR1128-p5_1ss5CT	MIR1122	CGTCTGAAAATACTTGTCATC	21	chr1A	-	372160458	372160615	tae-MIR1128,	atatgagagcatgggtgagaggtgcttagtTACTACTCCCTCCGTCCGAAAatacttgtcatcaaaatgaataaaaaaggggatgtatctagaactaaaatacatctagatacatccccttctatccattttgatgacaactatttccggacggagggagtaattgcttcttctggcttggcgtttatgt	tae-MIR1128-p5	CGTCCGAAAatacttgtcatc	5'	Conserved/known	...(((..((((...(((((((((((((((((.(((((((((((((((((.(((((((((..((((((((((((...........))))))))))))...)))))))))))))))))))))))))).)))))))))))))))))....)))))))...	152	36.1	-81.8	1.4	low
tdi-miR1128-p5_1ss5GA	MIR1122	AAAAAGGGATGTATCTAGAACTAA	24	chr5B	-	357272450	357272592	tae-MIR1128,	atatgagagcatgggtgagaggtgcttagtTACTACTCCCTCCGTCCGAAAatacttgtcatcaaaatgaataaaaaaggggatgtatctagaactaaaatacatctagatacatccccttctatccattttgatgacaactatttccggacggagggagtaattgcttcttctggcttggcgtttatgt	tae-MIR1128-p5	aaaaggggatgtatctagaactaa	5'	Conserved/known	...(((..((((((((((((((((((((((((((((((((((((((.((((.((((((((((((((...........)))))))))))))).)))).))))))))))))))))))))))))))))))))))))))..)))...	137	37.1	-92.9	1.8	low
tdi-miR1128-p5_1ss6TC	MIR1122	ATGTACCTAGAACTAAAATACATC	24	chr5B	+	109009715	109009885	tae-MIR1128,	atatgagagcatgggtgagaggtgcttagtTACTACTCCCTCCGTCCGAAAatacttgtcatcaaaatgaataaaaaaggggatgtatctagaactaaaatacatctagatacatccccttctatccattttgatgacaactatttccggacggagggagtaattgcttcttctggcttggcgtttatgt	tae-MIR1128-p5	atgtatctagaactaaaatacatc	5'	Conserved/known	...(((((...(((....(((((....((((..((((((((((((((((((.((((((((((..(((((((((((.(((((...........))))).)))))))))))..)))))))))).))))))))))))))))))...))))...)))))...)))..)))))...	165	35.7	-82	1.3	middle
tdi-miR1128-p5_1ss7AG	MIR1122	CGTCCGGAAATACTTGTCATC	21	chr7A	-	220415108	220415240	tae-MIR1128,	atatgagagcatgggtgagaggtgcttagtTACTACTCCCTCCGTCCGAAAatacttgtcatcaaaatgaataaaaaaggggatgtatctagaactaaaatacatctagatacatccccttctatccattttgatgacaactatttccggacggagggagtaattgcttcttctggcttggcgtttatgt	tae-MIR1128-p5	CGTCCGAAAatacttgtcatc	5'	Conserved/known	...((((((((((((((((((((((((((((((((((((.((((((((((.((((((((((...........)))))))))).)))))))))).))))))))))))))))))))))))))))))))))))...	127	39.8	-94.5	1.8	middle
tdi-miR1128-p5_1ss9AG	MIR1122	TCCGTCCGGAAATACTTGTCA	21	chr2A	-	634797969	634798104	tae-MIR1128,	atatgagagcatgggtgagaggtgcttagtTACTACTCCCTCCGTCCGAAAatacttgtcatcaaaatgaataaaaaaggggatgtatctagaactaaaatacatctagatacatccccttctatccattttgatgacaactatttccggacggagggagtaattgcttcttctggcttggcgtttatgt	tae-MIR1128-p5	TCCGTCCGAAAatacttgtca	5'	Conserved/known	...(((((.(((((((((((((((((((((((((((((((((((...((..((((((((((((........)))..)))))))))..))...))))))))))))))))))))))))))))))))))).)))))...	130	35.3	-79.5	1.7	middle
tdi-miR1128-p5_2	MIR1122	ATGTATCTAGAACTAAAATACATC	24	chr6B	+	102571538	102571582	tae-MIR1128,	atatgagagcatgggtgagaggtgcttagtTACTACTCCCTCCGTCCGAAAatacttgtcatcaaaatgaataaaaaaggggatgtatctagaactaaaatacatctagatacatccccttctatccattttgatgacaactatttccggacggagggagtaattgcttcttctggcttggcgtttatgt	tae-MIR1128-p5	atgtatctagaactaaaatacatc	5'	Conserved/known	..(((((((((((((((...........)))))))))))))))..	41	28.9	-20.7	1.6	middle
tdi-miR1128-p5_2ss11CA17CT	MIR1122	TTGATGACAAATATTTTCGGA	21	chr4A	+	32526372	32526420	tae-MIR1128,	atatgagagcatgggtgagaggtgcttagtTACTACTCCCTCCGTCCGAAAatacttgtcatcaaaatgaataaaaaaggggatgtatctagaactaaaatacatctagatacatccccttctatccattttgatgacaactatttccggacggagggagtaattgcttcttctggcttggcgtttatgt	tae-MIR1128-p5	ttgatgacaactatttccgga	5'	Conserved/known	...(((((((....((..(((....)))..)).......)))))))...	43	30.6	-8.5	0.6	low
tdi-miR1128-p5_2ss18AG19AG	MIR1122	CATCAAAATGAATAAAAGGGG	21	chr4B	+	24940078	24940273	tae-MIR1128,	atatgagagcatgggtgagaggtgcttagtTACTACTCCCTCCGTCCGAAAatacttgtcatcaaaatgaataaaaaaggggatgtatctagaactaaaatacatctagatacatccccttctatccattttgatgacaactatttccggacggagggagtaattgcttcttctggcttggcgtttatgt	tae-MIR1128-p5	catcaaaatgaataaaaaagg	5'	Conserved/known	...(((((..((.....((..(((.(((((((((((((((((((((((((((((((((((((((((((.(..((((((((((((((((((...........))))))))))))))))))..).))))))))))))))))))))))))))))))))))))).....))))))...)))..))...))..)))))...	190	39.8	-103.8	1.3	middle
tdi-miR1128-p5_2ss20AT21AT	MIR1122	AATACTTGTCATCAAAATGTT	21	chr4B	+	473418648	473418782	tae-MIR1128,	atatgagagcatgggtgagaggtgcttagtTACTACTCCCTCCGTCCGAAAatacttgtcatcaaaatgaataaaaaaggggatgtatctagaactaaaatacatctagatacatccccttctatccattttgatgacaactatttccggacggagggagtaattgcttcttctggcttggcgtttatgt	tae-MIR1128-p5	Aatacttgtcatcaaaatgaa	5'	Conserved/known	...((((((((((((((((.((((((((((((((((((((..((.((..(((((((((((((...........)))))))))))))..)).))..)))))))))))))))))))).))))))))))))))))...	129	36.3	-83.8	1.7	low
tdi-miR1128-p5_2ss9AG17TC	MIR1122	TCCGTCCGGAAATACTCGTCA	21	chr7B	+	386427988	386428077	tae-MIR1128,	atatgagagcatgggtgagaggtgcttagtTACTACTCCCTCCGTCCGAAAatacttgtcatcaaaatgaataaaaaaggggatgtatctagaactaaaatacatctagatacatccccttctatccattttgatgacaactatttccggacggagggagtaattgcttcttctggcttggcgtttatgt	tae-MIR1128-p5	TCCGTCCGAAAatacttgtca	5'	Conserved/known	..((((((((((((((........(((((((((((((((..((((........))))..)))))))))))))))))))))))))))))..	86	37.8	-45.5	1.3	low
tdi-miR1128-p5_3	MIR1122	CGTCCGAAAATACTTGTCATC	21	chr7B	-	559972107	559972239	tae-MIR1128,	atatgagagcatgggtgagaggtgcttagtTACTACTCCCTCCGTCCGAAAatacttgtcatcaaaatgaataaaaaaggggatgtatctagaactaaaatacatctagatacatccccttctatccattttgatgacaactatttccggacggagggagtaattgcttcttctggcttggcgtttatgt	tae-MIR1128-p5	CGTCCGAAAatacttgtcatc	5'	Conserved/known	...((((((((((((((((.(((((((((((((((((((((.((((((((((((((((...............))))))))).)))))))..))))))))))))))))))))).))))))))))))))))...	127	34.6	-78.9	1.7	middle
tdi-miR1128-p5_4	MIR1122	CTCCGTCCGAAAATACTTGTC	21	chr2B	+	796192011	796192090	tae-MIR1128,	atatgagagcatgggtgagaggtgcttagtTACTACTCCCTCCGTCCGAAAatacttgtcatcaaaatgaataaaaaaggggatgtatctagaactaaaatacatctagatacatccccttctatccattttgatgacaactatttccggacggagggagtaattgcttcttctggcttggcgtttatgt	tae-MIR1128-p5	CTCCGTCCGAAAatacttgtc	5'	Conserved/known	.....(((((((...((((..(..((((((..((((..........))))....))))))..).))))...)))))))..	73	32.5	-11.2	0.4	middle
tdi-miR1128-p5_5	MIR1122	GTATCTAGAACTAAAATACATCT	23	chr7A	+	133723728	133723851	tae-MIR1128,	atatgagagcatgggtgagaggtgcttagtTACTACTCCCTCCGTCCGAAAatacttgtcatcaaaatgaataaaaaaggggatgtatctagaactaaaatacatctagatacatccccttctatccattttgatgacaactatttccggacggagggagtaattgcttcttctggcttggcgtttatgt	tae-MIR1128-p5	gtatctagaactaaaatacatct	5'	Conserved/known	...(((((.(((((((((((((((.(((((((.((((((...(((((((((((((((...........)))))))))))))))...)))))).))))))).))))))))))))))))))))...	118	41.1	-69.8	1.4	middle
tdi-miR1128-p5_6	MIR1122	GTATCTAGAACTAAAATACATCTA	24	chr3A	-	23867800	23867927	tae-MIR1128,	atatgagagcatgggtgagaggtgcttagtTACTACTCCCTCCGTCCGAAAatacttgtcatcaaaatgaataaaaaaggggatgtatctagaactaaaatacatctagatacatccccttctatccattttgatgacaactatttccggacggagggagtaattgcttcttctggcttggcgtttatgt	tae-MIR1128-p5	gtatctagaactaaaatacatcta	5'	Conserved/known	...((((....((((((((.((((((.(((((((((((.(((((((..(((((((((((...........)))))))))))..))))))).))))))))))).)))))).))))))))...))))...	122	38.3	-66.5	1.4	middle
tdi-miR1128-p5_7	MIR1122	TATCTAGAACTAAAATACATC	21	chr4B	-	532724891	532725009	tae-MIR1128,	atatgagagcatgggtgagaggtgcttagtTACTACTCCCTCCGTCCGAAAatacttgtcatcaaaatgaataaaaaaggggatgtatctagaactaaaatacatctagatacatccccttctatccattttgatgacaactatttccggacggagggagtaattgcttcttctggcttggcgtttatgt	tae-MIR1128-p5	tatctagaactaaaatacatc	5'	Conserved/known	...(((((((..((((((((((((((((((((((.((.(((....((((((((...........)))))))).....))).)).))))))))))))))))))))))..))).))))...	113	34.5	-48.8	1.2	middle
tdi-miR1128-p5_8	MIR1122	TCCGAAAATACTTGTCATCAA	21	chr7B	-	40233522	40233660	tae-MIR1128,	atatgagagcatgggtgagaggtgcttagtTACTACTCCCTCCGTCCGAAAatacttgtcatcaaaatgaataaaaaaggggatgtatctagaactaaaatacatctagatacatccccttctatccattttgatgacaactatttccggacggagggagtaattgcttcttctggcttggcgtttatgt	tae-MIR1128-p5	TCCGAAAatacttgtcatcaa	5'	Conserved/known	...((((((((((((.(((.((((((((((((((((((((((....((..(((((((((((((((........).))))))))))))))..))....)))))))))))))))))))))).))).))))))))))))...	133	33.8	-78.3	1.7	middle
tdi-miR1128-p5_9	MIR1122	TCCGTCCGAAAATACTTGTCA	21	chr6A	-	417337734	417337867	tae-MIR1128,	atatgagagcatgggtgagaggtgcttagtTACTACTCCCTCCGTCCGAAAatacttgtcatcaaaatgaataaaaaaggggatgtatctagaactaaaatacatctagatacatccccttctatccattttgatgacaactatttccggacggagggagtaattgcttcttctggcttggcgtttatgt	tae-MIR1128-p5	TCCGTCCGAAAatacttgtca	5'	Conserved/known	...((((((((.((.(((((.((((((((((((((((((((((..((((((((((((((((.............)))))))))))))))).)))))))))))))))))))))).))))).)).))))))))...	128	33.6	-74.8	1.7	middle
tdi-miR1130a-p3	MIR818	AAAACGTCTTACATTATGGGA	21	chr4B	+	19374051	19374136	tae-MIR1130a,	aaatgtcttatactcCCTCCGTCTCGTAATGTAAGACGtttttataagctatgttagtctgtaaaaaaaagtctttgcaaaaacgtcttacattatgggacggagtggtagtatttgcaacg	tae-MIR1130a-p3	aaaacgtcttacattatggga	3'	Conserved/known	...(((((((((((((((((((.((((((((((((((...........)))))))))))).)).)))))))))))))))))))...	80	40.7	-48.2	1.4	middle
tdi-miR1130a-p3_1ss21TA	MIR818	TCTTACATTATGGGACGGAGA	21	chr2B	+	176376088	176376224	tae-MIR1130a,	aaatgtcttatactcCCTCCGTCTCGTAATGTAAGACGtttttataagctatgttagtctgtaaaaaaaagtctttgcaaaaacgtcttacattatgggacggagtggtagtatttgcaacg	tae-MIR1130a-p3	tcttacattatgggacggagt	3'	Conserved/known	...(((((.((((((((((...((.(((((.((((((((((((((.(((((((((((((((((.........))))))))))))))))).)))))))))))))).))))).))...))))))..)))).)))))...	131	36.5	-63.1	1.3	low
tdi-miR1130a-p3_2ss16CT21TG	MIR818	TCTTACATTATGGGATGGAGG	21	chr7A	+	57252830	57252920	tae-MIR1130a,	aaatgtcttatactcCCTCCGTCTCGTAATGTAAGACGtttttataagctatgttagtctgtaaaaaaaagtctttgcaaaaacgtcttacattatgggacggagtggtagtatttgcaacg	tae-MIR1130a-p3	tcttacattatgggacggagt	3'	Conserved/known	...(((((((((((((((((((.(((((((((((((((((((((....))))))))))))))))))))))))))))))))))))))))...	85	37.4	-67.1	2	low
tdi-miR1130b-3p_L+1R-1_1ss10TC	MIR818	ATCTTATATCATGGGACGGAG	21	chr3B	+	392826515	392826604	tae-MIR1130b,	attgtactccctccatcccacaatataagacgtttttgcaaactacttgaacatcttgtataaaacagcttgccaaaacaTCTTATATTATGGGACGGAGGgagcact	tae-miR1130b-3p	TCTTATATTATGGGACGGAGG	3'	Conserved/known	...((((((((((((((.((((((((.((((((.(((((((...))))))).)))))).)))))))).))))))))).....)))))...	84	36.7	-39.6	1.2	low
tdi-miR1130b-3p_L+1R-1_1ss11AG	MIR818	ATCTTATATTGTGGGACGGAG	21	chr5B	+	485516483	485516565	tae-MIR1130b,	attgtactccctccatcccacaatataagacgtttttgcaaactacttgaacatcttgtataaaacagcttgccaaaacaTCTTATATTATGGGACGGAGGgagcact	tae-miR1130b-3p	TCTTATATTATGGGACGGAGG	3'	Conserved/known	...(((((((((((((((((((((((((((((.((((((.....)))))).)))))))))))))))))))))))))))))...	77	43.4	-58.6	1.6	low
tdi-miR1130b-3p_L-2R+2	MIR818	TTATATTATGGGACGGAGGGA	21	chr1B	-	311490928	311491024	tae-MIR1130b,osa-MIR818d,	attgtactccctccatcccacaatataagacgtttttgcaaactacttgaacatcttgtataaaacagcttgccaaaacaTCTTATATTATGGGACGGAGGgagcact	tae-miR1130b-3p	TCTTATATTATGGGACGGAGG	3'	Conserved/known	...(((((((((..(((((((.(((((((((..((((((((((((.......))))))))))))..))))))))).)))))))..)))))))))...	91	38.1	-53.2	1.4	low
tdi-miR1130b-p3	MIR818	TATATTATGGGACGGAGGGAG	21	chr4B	+	20614413	20614509	tae-MIR1130b,osa-MIR818d,	attgtactccctccatcccacaatataagacgtttttgcaaactacttgaacatcttgtataaaacagcttgccaaaacaTCTTATATTATGGGACGGAGGgagcact	tae-MIR1130b-p3	TATATTATGGGACGGAGGgag	3'	Conserved/known	...(((((((((..(((((((.(((((((((.((((((((((.((.......)).)))))))))).))))))))).)))))))..)))))))))...	91	38.1	-50.5	1.4	middle
tdi-miR1130b-p3_1ss11GA	MIR818	TATATTATGGAACGGAGGGAG	21	chr5B	+	347973070	347973169	tae-MIR1130b,osa-MIR818d,	attgtactccctccatcccacaatataagacgtttttgcaaactacttgaacatcttgtataaaacagcttgccaaaacaTCTTATATTATGGGACGGAGGgagcact	tae-MIR1130b-p3	TATATTATGGGACGGAGGgag	3'	Conserved/known	...((.(((((((((..((.((((.(((((((((.(((((((((((((...))))))))))))).))))))))).)))).))..)))))))))..))...	94	35	-47.4	1.4	middle
tdi-miR1130b-p3_2ss8AT20GT	MIR818	TTATATTTTGGGACGGAGGTA	21	chr3B	-	497743370	497743461	tae-MIR1130b,osa-MIR818d,	attgtactccctccatcccacaatataagacgtttttgcaaactacttgaacatcttgtataaaacagcttgccaaaacaTCTTATATTATGGGACGGAGGgagcact	tae-MIR1130b-p3	TTATATTATGGGACGGAGGga	3'	Conserved/known	...((((((((((.(((((((((((((.((..((((((((((((.....))))))))))))..))))))))))))))).))))))))))...	86	33.7	-51.9	1.7	middle
tdi-miR1131-p3_2ss20GA22TC	-	ACGAACCGGTACTAATGAGAGCGG	24	chr5B	-	577463801	577463873	tae-MIR1131,	catTAGTACCGGTTCGTGGCTAACCtttagcaccggttcgtgccacgaaccggtactaatgagggtggtggcaggatgttgtcagtctgggccccctcca	tae-MIR1131-p3	acgaaccggtactaatgagggtgg	3'	Conserved/known	...((((((((((((((((((((((...((((.........)))).)))))))))))))))))))))).....	65	53.4	-45.9	1.2	middle
tdi-miR1131-p5_1	-	AGGATGTTGTCAGTCTGGGCCCCC	24	chr2B	-	694857839	694857937	tae-MIR1131,	catTAGTACCGGTTCGTGGCTAACCtttagcaccggttcgtgccacgaaccggtactaatgagggtggtggcaggatgttgtcagtctgggccccctcca	tae-MIR1131-p5	aggatgttgtcagtctgggccccc	5'	Conserved/known	...(((((........((((.......)))).((((.(((((((((((((.....))))))))))))).))))..................)))))...	93	55.6	-37.7	0.7	low
tdi-miR1131-p5_2	-	ATGTTGTCAGTCTGGGCCCCCTCC	24	chr5B	+	694428803	694428928	tae-MIR1131,	catTAGTACCGGTTCGTGGCTAACCtttagcaccggttcgtgccacgaaccggtactaatgagggtggtggcaggatgttgtcagtctgggccccctcca	tae-MIR1131-p5	atgttgtcagtctgggccccctcc	5'	Conserved/known	((.((.((((((..(..((..((((.........(((((((((((((((((((.......))))))))))))))))).)).........((.....))...))))..))..)..)))))).)))).	125	55.6	-47.3	0.7	low
tdi-miR1133-p3_1ss11CA	MIR1122	TTGAGGGACAAGCTTTTTCGG	21	chr5A	-	698405693	698405872	tae-MIR1133,	acttcttagtgatagtggtcaattacatCATATACTCCCTCCGTCCGAAAaagtttgtcccaagcttgttcctcaaatggatgtatctagcactaacttgatgctacatacattcatttgagggacacgctttttcggatggagggagtagtaattttgatatacacactgaagttgcta	tae-MIR1133-p3	ttgagggacacgctttttcgg	3'	Conserved/known	.....((((((......(((((((((......((((((((((((.(((((((((((((((............((((((((((((((...(((.........)))...)))))))))))))).))))))))))))))).)))))))))))))))))..)))).....))))))........	49	38.3	-73.7	1.1	low
tdi-miR1133-p5	MIR1122	TGGATGTATCTAGCACTAACT	21	chr5A	-	698405693	698405872	tae-MIR1133,	acttcttagtgatagtggtcaattacatCATATACTCCCTCCGTCCGAAAaagtttgtcccaagcttgttcctcaaatggatgtatctagcactaacttgatgctacatacattcatttgagggacacgctttttcggatggagggagtagtaattttgatatacacactgaagttgcta	tae-MIR1133-p5	tggatgtatctagcactaact	5'	Conserved/known	.....((((((......(((((((((......((((((((((((.(((((((((((((((............((((((((((((((...(((.........)))...)))))))))))))).))))))))))))))).)))))))))))))))))..)))).....))))))........	49	38.3	-73.7	1.1	middle
tdi-miR1133-p5_2ss17TA20CG	MIR1122	TGGATGTATCTAGCACAAAGT	21	chr4A	+	500714927	500714993	tae-MIR1133,	acttcttagtgatagtggtcaattacatCATATACTCCCTCCGTCCGAAAaagtttgtcccaagcttgttcctcaaatggatgtatctagcactaacttgatgctacatacattcatttgagggacacgctttttcggatggagggagtagtaattttgatatacacactgaagttgcta	tae-MIR1133-p5	tggatgtatctagcactaact	5'	Conserved/known	...(((.((((((((((((((((((.((((.......)))).)))))))))))))))))).)))...	61	41.8	-38.6	1.4	low
tdi-miR1133-p5_2ss20GA22TA	MIR1122	ATGTATCTAGCACTAACTTAAAGC	24	chr7B	+	500927934	500928010	tae-MIR1133,	acttcttagtgatagtggtcaattacatCATATACTCCCTCCGTCCGAAAaagtttgtcccaagcttgttcctcaaatggatgtatctagcactaacttgatgctacatacattcatttgagggacacgctttttcggatggagggagtagtaattttgatatacacactgaagttgcta	tae-MIR1133-p5	atgtatctagcactaacttgatgc	5'	Conserved/known	...(((((.(((((((((.((((((((((((.........)))))))......))))).))))))))).)))))...	71	32.5	-27.4	1.1	low
tdi-miR1135-p3	MIR1122	AACTAAAATACGTCTAGATACATC	24	chr1A	+	445259939	445260047	tae-MIR1135,	ctactccctccattcggaattacttgtctcggatatggatgtatctagaactaaaatacgtctagatacatctatttCTGCGACAAGTAATTCCGAACGGAgggagtag	tae-MIR1135-p3	aactaaaatacgtctagatacatc	3'	Conserved/known	(((((((((((.((((((((((((((((.((((.(((((((((((((((.(........)))))))))))))))).)))).)))))))))))))))).)))))))))))	109	41.3	-74.2	1.6	middle
tdi-miR1135-p5_1ss1TA	MIR1122	AATGGATGTATCTAGAACTAAAAT	24	chr1A	+	445259939	445260047	tae-MIR1135,	ctactccctccattcggaattacttgtctcggatatggatgtatctagaactaaaatacgtctagatacatctatttCTGCGACAAGTAATTCCGAACGGAgggagtag	tae-MIR1135-p5	tatggatgtatctagaactaaaat	5'	Conserved/known	(((((((((((.((((((((((((((((.((((.(((((((((((((((.(........)))))))))))))))).)))).)))))))))))))))).)))))))))))	109	41.3	-74.2	1.6	middle
tdi-miR1136_L-1R-2_1ss6GA	MIR1122	TGTCACAGGTATGGATGTATC	21	chr3B	-	181745242	181745346	tae-MIR1136,	tactccctccgttccgaattacTTGTCGCAGGTATGGATGTATCTAgatgtattttagttctaaatacatccatttctgcgacgagtaatttgaaacggagggagta	tae-miR1136	TTGTCGCAGGTATGGATGTATCTA	5'	Conserved/known	((((((((((((((((((((((((((.(((..(((((((((((((((...........)))))))))))))))..))).))))))))))))))))))))))))))	105	38.1	-70.2	1.8	low
tdi-miR1136_L-1R-2_1ss7CT	MIR1122	TGTCGTAGGTATGGATGTATC	21	chr7A	+	419372492	419372642	tae-MIR1136,	tactccctccgttccgaattacTTGTCGCAGGTATGGATGTATCTAgatgtattttagttctaaatacatccatttctgcgacgagtaatttgaaacggagggagta	tae-miR1136	TTGTCGCAGGTATGGATGTATCTA	5'	Conserved/known	...(((.((.((.((((....((((((((((((((((((((((((((((..(..((((((((((.((((...........)))).))))))))))..)..)))))))))))))))))))))))))))).....)))).))..)).)))...	145	40.4	-75.9	1.2	low
tdi-miR1136-p3_1ss13AG	MIR1122	ATTTTAGTTCTAGATACATCCATT	24	chr2A	+	768100952	768101058	tae-MIR1136,	tactccctccgttccgaattacTTGTCGCAGGTATGGATGTATCTAgatgtattttagttctaaatacatccatttctgcgacgagtaatttgaaacggagggagta	tae-MIR1136-p3	attttagttctaaatacatccatt	3'	Conserved/known	(((((((((((((.((((((((((((((((...((((((((((.((((...........)))).))))))))))...)))))))))))))))).)))))))))))))	107	39.3	-65.3	1.6	middle
tdi-miR1136-p5	MIR1122	TCCGAATTACTTGTCGCAGGT	21	chr2A	+	768100952	768101058	tae-MIR1136,	tactccctccgttccgaattacTTGTCGCAGGTATGGATGTATCTAgatgtattttagttctaaatacatccatttctgcgacgagtaatttgaaacggagggagta	tae-MIR1136-p5	tccgaattacTTGTCGCAGGT	5'	Conserved/known	(((((((((((((.((((((((((((((((...((((((((((.((((...........)))).))))))))))...)))))))))))))))).)))))))))))))	107	39.3	-65.3	1.6	middle
tdi-miR1136-p5_2ss16GA17TA_1	MIR1122	AATTACTTGTCGCAGAAATGG	21	chr3B	-	523781071	523781199	tae-MIR1136,	tactccctccgttccgaattacTTGTCGCAGGTATGGATGTATCTAgatgtattttagttctaaatacatccatttctgcgacgagtaatttgaaacggagggagta	tae-MIR1136-p5	aattacTTGTCGCAGGTATGG	5'	Conserved/known	...((((((((((((((((..((((((.(((((.((....)).....((((.((((((((((((...........)))))))))))).))))....))))).))))))..))))))))))))))))...	123	34.1	-58.4	1.3	middle
tdi-miR1136-p5_2ss16GA17TA_2	MIR1122	AATTACTTGTCGCAGAAATGGATG	24	chr2B	+	1415112	1415224	tae-MIR1136,	tactccctccgttccgaattacTTGTCGCAGGTATGGATGTATCTAgatgtattttagttctaaatacatccatttctgcgacgagtaatttgaaacggagggagta	tae-MIR1136-p5	aattacTTGTCGCAGGTATGGATG	5'	Conserved/known	...((((((((((.((((((((((((((((...(((((((((((((.(((((........).)))).)))))))))))))...)))))))))))))))).))))))))))...	107	38.1	-64.4	1.5	middle
tdi-miR1137a_L+1	MIR1120	TTAGTACAAAGTTGAGTCATC	21	chr3B	-	271401970	271402096	tae-MIR1137a,	cacgatgacgacgattacatagccttgtactccctccgttccaaaatggatgacccaagtttgtactaaagtTAGTACAAAGTTGAGTCATCtattctggaacggagggagtagtagtaatacaacgttgctagtgataaggaaaatc	tae-miR1137a	TAGTACAAAGTTGAGTCATC	3'	Conserved/known	...((...((((.(((((((((((((..((((((((((((.(((((((((((((((((((....))))))))))))))))))).))))))))))))..)))))))))))))...))))....))...	121	36.2	-72.5	1.6	low
tdi-miR1137a_L+1_1ss7CT	MIR1120	TTAGTATAAAGTTGAGTCATC	21	chr3B	+	420763249	420763346	tae-MIR1137a,	cacgatgacgacgattacatagccttgtactccctccgttccaaaatggatgacccaagtttgtactaaagtTAGTACAAAGTTGAGTCATCtattctggaacggagggagtagtagtaatacaacgttgctagtgataaggaaaatc	tae-miR1137a	TAGTACAAAGTTGAGTCATC	3'	Conserved/known	...(..(((((((((((((((((((((.(((((((((((((((((((....))))))))))))))))))).)))))))))))))))))))))..)...	92	29.6	-59.6	2.1	middle
tdi-miR1137a_L+4	MIR1120	AAGTTAGTACAAAGTTGAGTCATC	24	chr3B	+	615569731	615569828	tae-MIR1137a,	cacgatgacgacgattacatagccttgtactccctccgttccaaaatggatgacccaagtttgtactaaagtTAGTACAAAGTTGAGTCATCtattctggaacggagggagtagtagtaatacaacgttgctagtgataaggaaaatc	tae-miR1137a	TAGTACAAAGTTGAGTCATC	3'	Conserved/known	...((.((((((((((.((((((((((((((((.(((((((.(((((....))))).))))))).)))))))))))))))).)))))))))).))...	92	37.8	-58.3	1.6	middle
tdi-miR1137a_L+4_1ss10CT	MIR1120	AAGTTAGTATAAAGTTGAGTCATC	24	chr3A	-	24977300	24977417	tae-MIR1137a,	cacgatgacgacgattacatagccttgtactccctccgttccaaaatggatgacccaagtttgtactaaagtTAGTACAAAGTTGAGTCATCtattctggaacggagggagtagtagtaatacaacgttgctagtgataaggaaaatc	tae-miR1137a	TAGTACAAAGTTGAGTCATC	3'	Conserved/known	...(((((((((.(((((((((((((.(((.((((((((((((.((((((((.((((....)))).)))))))).)))))))))))).))).))))))))))))).)))))))))...	112	37.3	-70.4	1.6	low
tdi-miR1137a_L+4_1ss18AG	MIR1120	AAGTTAGTACAAAGTTGGGTCATC	24	chr4B	+	269618129	269618246	tae-MIR1137a,	cacgatgacgacgattacatagccttgtactccctccgttccaaaatggatgacccaagtttgtactaaagtTAGTACAAAGTTGAGTCATCtattctggaacggagggagtagtagtaatacaacgttgctagtgataaggaaaatc	tae-miR1137a	TAGTACAAAGTTGAGTCATC	3'	Conserved/known	(((((((.....((.((((((((((((((((((((((((((((((((((((((((((....))))))))))))))))))))))))))))))))))))))))))..))....)))))))	118	41.5	-84.1	1.7	middle
tdi-miR1137a_L+5R-1	MIR1120	AAAGTTAGTACAAAGTTGAGTCAT	24	chr4A	-	495757739	495757873	tae-MIR1137a,	cacgatgacgacgattacatagccttgtactccctccgttccaaaatggatgacccaagtttgtactaaagtTAGTACAAAGTTGAGTCATCtattctggaacggagggagtagtagtaatacaacgttgctagtgataaggaaaatc	tae-miR1137a	TAGTACAAAGTTGAGTCATC	3'	Conserved/known	...((((((((...(((.........(((((((((((((((((((((((((((((((((((((.(((........))).))))))))))))))))))))))))))))))))))))))))....))))).)))...	129	37	-76.8	1.5	low
tdi-miR1137a_R+4	MIR1120	TAGTACAAAGTTGAGTCATCTATT	24	chr5B	-	71146792	71146943	tae-MIR1137a,tae-MIR1137a,	cacgatgacgacgattacatagccttgtactccctccgttccaaaatggatgacccaagtttgtactaaagtTAGTACAAAGTTGAGTCATCtattctggaacggagggagtagtagtaatacaacgttgctagtgataaggaaaatc	tae-miR1137a	TAGTACAAAGTTGAGTCATC	3'	Conserved/known	...((((.((...((((((((.((((((((((((((((((((((((((.((((((((((.(((.(((.((........))...))).)))..)))))))))).)))))))))))))))))))))))))).))))))))....)).))))...	146	33.6	-71.4	1.4	low
tdi-miR1137a-p3	MIR1120	CTAAAGTTAGTACAAAGTTGAGTC	24	chr3B	-	35955475	35955577	tae-MIR1137a,	cacgatgacgacgattacatagccttgtactccctccgttccaaaatggatgacccaagtttgtactaaagtTAGTACAAAGTTGAGTCATCtattctggaacggagggagtagtagtaatacaacgttgctagtgataaggaaaatc	tae-MIR1137a-p3	ctaaagtTAGTACAAAGTTGAGTC	3'	Conserved/known	...(((((((((..((((((((((((((((..(((((((((((((.((.......)).)))))))))))))..))))))))))))))))..)))))))))...	97	36.9	-63.6	1.7	middle
tdi-miR1137a-p3_1ss10CT_1	MIR1120	TCATCTATTTTGGAACGGAG	20	chr2B	+	652438373	652438464	tae-MIR1137a,	cacgatgacgacgattacatagccttgtactccctccgttccaaaatggatgacccaagtttgtactaaagtTAGTACAAAGTTGAGTCATCtattctggaacggagggagtagtagtaatacaacgttgctagtgataaggaaaatc	tae-MIR1137a-p3	TCATCtattctggaacggag	3'	Conserved/known	...(((((((((((((((((((((((((((((((.(((.((((......)))).))).)))))))))))))))))))))))))))))))...	86	38	-59.5	1.7	low
tdi-miR1137a-p3_1ss10CT_2	MIR1120	TCATCTATTTTGGAACGGAGG	21	chr7B	-	733682983	733683062	tae-MIR1137a,	cacgatgacgacgattacatagccttgtactccctccgttccaaaatggatgacccaagtttgtactaaagtTAGTACAAAGTTGAGTCATCtattctggaacggagggagtagtagtaatacaacgttgctagtgataaggaaaatc	tae-MIR1137a-p3	TCATCtattctggaacggagg	3'	Conserved/known	...(((((((((((((((((((((((((((..((.((......)).))..)))))))))))))))))))))))))))...	74	40	-50.6	1.6	low
tdi-miR1137a-p3_1ss11CT_1	MIR1120	AAAGTTAGTATAAAGTTGAGTCAT	24	chr5A	+	693523000	693523091	tae-MIR1137a,	cacgatgacgacgattacatagccttgtactccctccgttccaaaatggatgacccaagtttgtactaaagtTAGTACAAAGTTGAGTCATCtattctggaacggagggagtagtagtaatacaacgttgctagtgataaggaaaatc	tae-MIR1137a-p3	aaagtTAGTACAAAGTTGAGTCAT	3'	Conserved/known	...((((((.((((((((((((((((((((.(((((((((((((....))))))))))))).)))))))))))))))))))).))))))...	86	34.8	-49.9	1.6	low
tdi-miR1137a-p3_1ss11CT_2	MIR1120	GTCATCTATTTTGGAACGGAG	21	chr4B	+	616762996	616763113	tae-MIR1137a,	cacgatgacgacgattacatagccttgtactccctccgttccaaaatggatgacccaagtttgtactaaagtTAGTACAAAGTTGAGTCATCtattctggaacggagggagtagtagtaatacaacgttgctagtgataaggaaaatc	tae-MIR1137a-p3	GTCATCtattctggaacggag	3'	Conserved/known	...(((((..(.....((((((((((((((((((((((((((((((((.(((((((((....))))))))).))))))))))))))))))))))))))))))))...)..)))))...	112	39	-75.6	1.6	low
tdi-miR1137a-p3_1ss11CT_3	MIR1120	GTCATCTATTTTGGAACGGAGGGA	24	chr4A	-	46375877	46375979	tae-MIR1137a,	cacgatgacgacgattacatagccttgtactccctccgttccaaaatggatgacccaagtttgtactaaagtTAGTACAAAGTTGAGTCATCtattctggaacggagggagtagtagtaatacaacgttgctagtgataaggaaaatc	tae-MIR1137a-p3	GTCATCtattctggaacggaggga	3'	Conserved/known	((.(((((((((((((((((((((((((((.(((.(((.(((((.(((((...))))).))))).))).))).))))))))))))))))))))))))))))).	102	37.9	-58.6	1.5	low
tdi-miR1137a-p3_1ss12CT_1	MIR1120	AGTCATCTATTTTGGAACGGA	21	chr2B	+	139616727	139616818	tae-MIR1137a,	cacgatgacgacgattacatagccttgtactccctccgttccaaaatggatgacccaagtttgtactaaagtTAGTACAAAGTTGAGTCATCtattctggaacggagggagtagtagtaatacaacgttgctagtgataaggaaaatc	tae-MIR1137a-p3	AGTCATCtattctggaacgga	3'	Conserved/known	...((((((((((.((((((((((((((((.((((((((.((.......))..)))))))).)))))))))))))))).))))))))))...	86	42.4	-54.3	1.4	middle
tdi-miR1137a-p3_1ss12CT_2	MIR1120	AGTCATCTATTTTGGAACGGAGGG	24	chr2B	+	465267447	465267553	tae-MIR1137a,	cacgatgacgacgattacatagccttgtactccctccgttccaaaatggatgacccaagtttgtactaaagtTAGTACAAAGTTGAGTCATCtattctggaacggagggagtagtagtaatacaacgttgctagtgataaggaaaatc	tae-MIR1137a-p3	AGTCATCtattctggaacggaggg	3'	Conserved/known	...((((((((((((((((.((((((((((((((((.(((.(((((((((....))))))))).))).)))))))))))))))).)))))))))))...)))))...	101	35.5	-60.4	1.6	middle
tdi-miR1137a-p3_1ss13CT	MIR1120	GAGTCATCTATTTTGGAACGGAGG	24	chr2B	-	384293383	384293474	tae-MIR1137a,	cacgatgacgacgattacatagccttgtactccctccgttccaaaatggatgacccaagtttgtactaaagtTAGTACAAAGTTGAGTCATCtattctggaacggagggagtagtagtaatacaacgttgctagtgataaggaaaatc	tae-MIR1137a-p3	GAGTCATCtattctggaacggagg	3'	Conserved/known	...(((((((((((((((((((((((((((((((.(((((((((....))))))))).)))))))))))))))))))))))))))))))...	86	37	-66.9	2	low
tdi-miR1137a-p3_1ss14CT_1	MIR1120	TGAGTCATCTATTTTGGAACG	21	chr7B	-	626825848	626825991	tae-MIR1137a,	cacgatgacgacgattacatagccttgtactccctccgttccaaaatggatgacccaagtttgtactaaagtTAGTACAAAGTTGAGTCATCtattctggaacggagggagtagtagtaatacaacgttgctagtgataaggaaaatc	tae-MIR1137a-p3	TGAGTCATCtattctggaacg	3'	Conserved/known	...(((((((((.(((.(((.(((((((((((((((((((((((((.(((((((((((((((((((((.....))))))))))))))))))))).)))))))))))))))))))))))))..))).)))...)))))))))...	138	36.8	-90	1.7	middle
tdi-miR1137a-p3_1ss14CT_2	MIR1120	TGAGTCATCTATTTTGGAACGGAG	24	chr7B	+	236509920	236510011	tae-MIR1137a,	cacgatgacgacgattacatagccttgtactccctccgttccaaaatggatgacccaagtttgtactaaagtTAGTACAAAGTTGAGTCATCtattctggaacggagggagtagtagtaatacaacgttgctagtgataaggaaaatc	tae-MIR1137a-p3	TGAGTCATCtattctggaacggag	3'	Conserved/known	...(((((((((((((((((((((((((((.(((((((((((((....))))))))))))).)))))))))))))))))))))))))))...	86	38	-66.1	1.9	middle
tdi-miR1137a-p3_1ss15CT_1	MIR1120	TTGAGTCATCTATTTTGGAAC	21	chr6B	-	394297921	394298017	tae-MIR1137a,	cacgatgacgacgattacatagccttgtactccctccgttccaaaatggatgacccaagtttgtactaaagtTAGTACAAAGTTGAGTCATCtattctggaacggagggagtagtagtaatacaacgttgctagtgataaggaaaatc	tae-MIR1137a-p3	TTGAGTCATCtattctggaac	3'	Conserved/known	...((((((((((((((((((((((((((((((((((.(((((((((...))))))))).))))))))))))))))))))))))))))))))))...	91	35.1	-68.8	2	middle
tdi-miR1137a-p3_1ss15CT_2	MIR1120	TTGAGTCATCTATTTTGGAACGGA	24	chr5A	+	667854716	667854816	tae-MIR1137a,	cacgatgacgacgattacatagccttgtactccctccgttccaaaatggatgacccaagtttgtactaaagtTAGTACAAAGTTGAGTCATCtattctggaacggagggagtagtagtaatacaacgttgctagtgataaggaaaatc	tae-MIR1137a-p3	TTGAGTCATCtattctggaacgga	3'	Conserved/known	...(((((((((((((((((((((((((((((((.(((((((((((((....))))))))))))).))))))))))))))))))))))))))).))))...	95	41.6	-72	1.7	middle
tdi-miR1137a-p3_1ss16CT	MIR1120	GTTGAGTCATCTATTTTGGAACGG	24	chr5B	+	349735752	349735845	tae-MIR1137a,	cacgatgacgacgattacatagccttgtactccctccgttccaaaatggatgacccaagtttgtactaaagtTAGTACAAAGTTGAGTCATCtattctggaacggagggagtagtagtaatacaacgttgctagtgataaggaaaatc	tae-MIR1137a-p3	GTTGAGTCATCtattctggaacgg	3'	Conserved/known	...((((((((((((((((((((((((((((.((((.((.(((((....))))).)).)))).))))))))))))))))))))))))))))...	88	41.5	-60	1.5	middle
tdi-miR1137a-p3_1ss17CT_1	MIR1120	AGTTGAGTCATCTATTTTGGA	21	chr5B	+	216663376	216663444	tae-MIR1137a,	cacgatgacgacgattacatagccttgtactccctccgttccaaaatggatgacccaagtttgtactaaagtTAGTACAAAGTTGAGTCATCtattctggaacggagggagtagtagtaatacaacgttgctagtgataaggaaaatc	tae-MIR1137a-p3	AGTTGAGTCATCtattctgga	3'	Conserved/known	..((((.(((((((.(((((((((..((((........)).))..))))))))).))))))).))))..	65	39.1	-24.3	0.9	middle
tdi-miR1137a-p3_1ss17CT_2	MIR1120	AGTTGAGTCATCTATTTTGGAACG	24	chr1B	-	651659934	651660058	tae-MIR1137a,	cacgatgacgacgattacatagccttgtactccctccgttccaaaatggatgacccaagtttgtactaaagtTAGTACAAAGTTGAGTCATCtattctggaacggagggagtagtagtaatacaacgttgctagtgataaggaaaatc	tae-MIR1137a-p3	AGTTGAGTCATCtattctggaacg	3'	Conserved/known	...(((.(((...((((((((((((((((((((((((((((.(((((((.(((((((((((...))))))))))).))))))).))))))))))))))))))))))))))))...))).)))...	119	33.6	-70.7	1.7	middle
tdi-miR1137a-p3_1ss18CT_1	MIR1120	AAGTTGAGTCATCTATTTTGG	21	chr3B	+	561553492	561553594	tae-MIR1137a,	cacgatgacgacgattacatagccttgtactccctccgttccaaaatggatgacccaagtttgtactaaagtTAGTACAAAGTTGAGTCATCtattctggaacggagggagtagtagtaatacaacgttgctagtgataaggaaaatc	tae-MIR1137a-p3	AAGTTGAGTCATCtattctgg	3'	Conserved/known	...(((((((.((((((((((((((((((((((((((((((((((.((((...)))).)))))))))))))))))))))))))))))))))).)))))))...	97	34	-70.4	2	middle
tdi-miR1137a-p3_1ss18CT_2	MIR1120	AAGTTGAGTCATCTATTTTGGAAC	24	chr4B	+	3545392	3545492	tae-MIR1137a,	cacgatgacgacgattacatagccttgtactccctccgttccaaaatggatgacccaagtttgtactaaagtTAGTACAAAGTTGAGTCATCtattctggaacggagggagtagtagtaatacaacgttgctagtgataaggaaaatc	tae-MIR1137a-p3	AAGTTGAGTCATCtattctggaac	3'	Conserved/known	...(((((((((((((((((((((((((((((((..((((((((((((....))))))))))))..)))))))))))))))))))))))))))).)))...	95	35.6	-63.1	1.8	middle
tdi-miR1137a-p3_1ss19CT	MIR1120	AAAGTTGAGTCATCTATTTTGGAA	24	chr1B	+	326810346	326810424	tae-MIR1137a,	cacgatgacgacgattacatagccttgtactccctccgttccaaaatggatgacccaagtttgtactaaagtTAGTACAAAGTTGAGTCATCtattctggaacggagggagtagtagtaatacaacgttgctagtgataaggaaaatc	tae-MIR1137a-p3	AAAGTTGAGTCATCtattctggaa	3'	Conserved/known	..(((..((((((((((((((((((((..(((................))).))))))))))))))))))))..)))..	75	39.2	-36.9	1.2	low
tdi-miR1137a-p3_1ss2CT	MIR1120	ATTAAAGTTAGTACAAAGTTGAGT	24	chr1A	-	587761461	587761550	tae-MIR1137a,	cacgatgacgacgattacatagccttgtactccctccgttccaaaatggatgacccaagtttgtactaaagtTAGTACAAAGTTGAGTCATCtattctggaacggagggagtagtagtaatacaacgttgctagtgataaggaaaatc	tae-MIR1137a-p3	actaaagtTAGTACAAAGTTGAGT	3'	Conserved/known	..(((((((((((((((((((((((((((.(((((((((((((....))))))))))))).)))))))))))))))))))))))))))..	86	38.9	-65.7	1.9	low
tdi-miR1137a-p3_1ss8CT	MIR1120	ATCTATTTTGGAACGGAGGGA	21	chr2A	+	167514411	167514512	tae-MIR1137a,	cacgatgacgacgattacatagccttgtactccctccgttccaaaatggatgacccaagtttgtactaaagtTAGTACAAAGTTGAGTCATCtattctggaacggagggagtagtagtaatacaacgttgctagtgataaggaaaatc	tae-MIR1137a-p3	ATCtattctggaacggaggga	3'	Conserved/known	...((((((((((((((((((((((((((((((((((((((((((((((....))))))))))))))))))))))))))))))))))))))))))))))...	96	40.2	-82	2	middle
tdi-miR1137a-p3_1ss9CT_1	MIR1120	CATCTATTTTGGAACGGAGG	20	chr4B	-	572210503	572210608	tae-MIR1137a,	cacgatgacgacgattacatagccttgtactccctccgttccaaaatggatgacccaagtttgtactaaagtTAGTACAAAGTTGAGTCATCtattctggaacggagggagtagtagtaatacaacgttgctagtgataaggaaaatc	tae-MIR1137a-p3	CATCtattctggaacggagg	3'	Conserved/known	...(((((..((((((((((((((((((((((((((((((..(((((((((....)))))))))..))))))))))))))))))))))))))))))..)))))...	100	39.6	-72	1.7	middle
tdi-miR1137a-p3_1ss9CT_2	MIR1120	CATCTATTTTGGAACGGAGGG	21	chr6A	-	573167134	573167233	tae-MIR1137a,	cacgatgacgacgattacatagccttgtactccctccgttccaaaatggatgacccaagtttgtactaaagtTAGTACAAAGTTGAGTCATCtattctggaacggagggagtagtagtaatacaacgttgctagtgataaggaaaatc	tae-MIR1137a-p3	CATCtattctggaacggaggg	3'	Conserved/known	...((.((((((((((((((((((((((((((((((((((((((((((....)))))))))))))))))))))))))))))))))))))))))).))...	94	40	-78.9	2	middle
tdi-miR1137a-p3_1ss9CT_3	MIR1120	CATCTATTTTGGAACGGAGGGAGT	24	chr3A	+	704752156	704752253	tae-MIR1137a,	cacgatgacgacgattacatagccttgtactccctccgttccaaaatggatgacccaagtttgtactaaagtTAGTACAAAGTTGAGTCATCtattctggaacggagggagtagtagtaatacaacgttgctagtgataaggaaaatc	tae-MIR1137a-p3	CATCtattctggaacggagggagt	3'	Conserved/known	((.(((((((((((((.((((((((((((((((.(((((((.((.((....)).)).))))))).)))))))))))))))).))))))))))))).))	98	36.7	-56.2	1.6	middle
tdi-miR1137a-p3_2ss14CT22GT	MIR1120	TGAGTCATCTATTTTGGAACGT	22	chr3B	-	749904896	749904996	tae-MIR1137a,	cacgatgacgacgattacatagccttgtactccctccgttccaaaatggatgacccaagtttgtactaaagtTAGTACAAAGTTGAGTCATCtattctggaacggagggagtagtagtaatacaacgttgctagtgataaggaaaatc	tae-MIR1137a-p3	TGAGTCATCtattctggaacgg	3'	Conserved/known	...((((((.((((((((((.(((((((((((((((((((((((((((....))))))))))))))))))))))))))).)))))))))).))).)))...	95	41.6	-69	1.6	low
tdi-miR1137a-p3_2ss15CT17GA_1	MIR1120	TTGAGTCATCTATTTTAGAAC	21	chr3A	-	715098013	715098145	tae-MIR1137a,	cacgatgacgacgattacatagccttgtactccctccgttccaaaatggatgacccaagtttgtactaaagtTAGTACAAAGTTGAGTCATCtattctggaacggagggagtagtagtaatacaacgttgctagtgataaggaaaatc	tae-MIR1137a-p3	TTGAGTCATCtattctggaac	3'	Conserved/known	...(((((((.....(((((.((((((.(((...((((..(((((((((......)))))........))))..))))...)))(((((........)))))..))))))...))))).....)))))))...	127	36.1	-29.9	0.6	low
tdi-miR1137a-p3_2ss15CT17GA_2	MIR1120	TTGAGTCATCTATTTTAGAACGGA	24	chr6A	-	76954083	76954258	tae-MIR1137a,	cacgatgacgacgattacatagccttgtactccctccgttccaaaatggatgacccaagtttgtactaaagtTAGTACAAAGTTGAGTCATCtattctggaacggagggagtagtagtaatacaacgttgctagtgataaggaaaatc	tae-MIR1137a-p3	TTGAGTCATCtattctggaacgga	3'	Conserved/known	......((((.(((..(((((((((((((..(((....(((((((((((((((...((((((((((((((((((.(((((....))))).))))))))))))))))))...))))))))))))))))))..))).))))).....))).))..))).))))...............	155	43.2	-76	1	low
tdi-miR1137a-p3_2ss16CT18GA	MIR1120	GTTGAGTCATCTATTTTAGAACGG	24	chr4B	+	31005414	31005522	tae-MIR1137a,	cacgatgacgacgattacatagccttgtactccctccgttccaaaatggatgacccaagtttgtactaaagtTAGTACAAAGTTGAGTCATCtattctggaacggagggagtagtagtaatacaacgttgctagtgataaggaaaatc	tae-MIR1137a-p3	GTTGAGTCATCtattctggaacgg	3'	Conserved/known	((..((.((((.((((((((((((((.((((((((((((.(((((((((((((....))))))))))))).)))))))))))).)))))))))))))))))).))))..	107	37.6	-62.6	1.5	low
tdi-miR1137a-p3_2ss1AT17CT	MIR1120	TGTTGAGTCATCTATTTTGGA	21	chr7B	-	455375856	455375951	tae-MIR1137a,	cacgatgacgacgattacatagccttgtactccctccgttccaaaatggatgacccaagtttgtactaaagtTAGTACAAAGTTGAGTCATCtattctggaacggagggagtagtagtaatacaacgttgctagtgataaggaaaatc	tae-MIR1137a-p3	AGTTGAGTCATCtattctgga	3'	Conserved/known	...((((((((((((((((((((((((((.(..((((.((.(((((....))))).)).))))..).))))))))))))))))))))))))))...	90	35.4	-52.9	1.6	middle
tdi-miR1137a-p3_2ss2AT18CT	MIR1120	ATGTTGAGTCATCTATTTTGG	21	chr1B	+	289729456	289729545	tae-MIR1137a,	cacgatgacgacgattacatagccttgtactccctccgttccaaaatggatgacccaagtttgtactaaagtTAGTACAAAGTTGAGTCATCtattctggaacggagggagtagtagtaatacaacgttgctagtgataaggaaaatc	tae-MIR1137a-p3	AAGTTGAGTCATCtattctgg	3'	Conserved/known	..((((((((..(((((((((((((((((.((((.((.(((((....))))).)).)))).)))))))))))))))))..))))))))..	86	37.8	-50.5	1.5	low
tdi-miR1137a-p3_2ss7CT19GA	MIR1120	TCTATTTTGGAACGGAGGAAG	21	chr6B	+	674585656	674585758	tae-MIR1137a,	cacgatgacgacgattacatagccttgtactccctccgttccaaaatggatgacccaagtttgtactaaagtTAGTACAAAGTTGAGTCATCtattctggaacggagggagtagtagtaatacaacgttgctagtgataaggaaaatc	tae-MIR1137a-p3	TCtattctggaacggagggag	3'	Conserved/known	...((((.(((((.((((((((((((((((((((((((((((((((((((...)))))))))))))))))))))))))))))))))))).))))).))))...	97	34	-65.3	1.9	low
tdi-miR1137a-p3_2ss9CT20GA	MIR1120	CATCTATTTTGGAACGGAGAG	21	chr5B	+	497377417	497377507	tae-MIR1137a,	cacgatgacgacgattacatagccttgtactccctccgttccaaaatggatgacccaagtttgtactaaagtTAGTACAAAGTTGAGTCATCtattctggaacggagggagtagtagtaatacaacgttgctagtgataaggaaaatc	tae-MIR1137a-p3	CATCtattctggaacggaggg	3'	Conserved/known	...((((((..(((((.(((((((((((((((((((.(((((.......))))).))))))))))))))))))).)))))..))))))...	85	41.8	-49.3	1.3	low
tdi-miR1137a-p5_1ss13GA	MIR1120	CCGTTCCAAAATAGATGACCC	21	chr5B	+	463830419	463830476	tae-MIR1137a,	cacgatgacgacgattacatagccttgtactccctccgttccaaaatggatgacccaagtttgtactaaagtTAGTACAAAGTTGAGTCATCtattctggaacggagggagtagtagtaatacaacgttgctagtgataaggaaaatc	tae-MIR1137a-p5	ccgttccaaaatggatgaccc	5'	Conserved/known	.((((((((((((((((((....((.((...)).))...)))))))))))))))).))	57	50	-31.3	1.1	middle
tdi-miR1137a-p5_1ss7CT	MIR1120	TCTATTTTGGAACGGAGGGAG	21	chr4A	+	382416864	382416955	tae-MIR1137a,	cacgatgacgacgattacatagccttgtactccctccgttccaaaatggatgacccaagtttgtactaaagtTAGTACAAAGTTGAGTCATCtattctggaacggagggagtagtagtaatacaacgttgctagtgataaggaaaatc	tae-MIR1137a-p5	TCtattctggaacggagggag	5'	Conserved/known	..............(((((((..((((((((..(((....)))..))))))))....(((((.((.......)).)))))..)))))))...	75	37	-19.2	0.6	middle
tdi-miR1137a-p5_1ss8CT	MIR1120	ATCTATTTTGGAACGGAGGG	20	chr2B	-	691836713	691836758	tae-MIR1137a,	cacgatgacgacgattacatagccttgtactccctccgttccaaaatggatgacccaagtttgtactaaagtTAGTACAAAGTTGAGTCATCtattctggaacggagggagtagtagtaatacaacgttgctagtgataaggaaaatc	tae-MIR1137a-p5	ATCtattctggaacggaggg	5'	Conserved/known	.........(((...((((((............)))))).)))...	34	45.7	-11	0.5	low
tdi-miR1137a-p5_1ss9GC_1	MIR1120	TGACCCAACTTTGTACTAAA	20	chr1A	+	462875802	462875905	tae-MIR1137a,	cacgatgacgacgattacatagccttgtactccctccgttccaaaatggatgacccaagtttgtactaaagtTAGTACAAAGTTGAGTCATCtattctggaacggagggagtagtagtaatacaacgttgctagtgataaggaaaatc	tae-MIR1137a-p5	tgacccaagtttgtactaaa	5'	Conserved/known	..((((((((((((((((((((((((((((((((((((((((((.((((......)))).))))))))))))))))))))))))))))))))))))))))))..	100	34.6	-73.6	2	middle
tdi-miR1137a-p5_1ss9GC_2	MIR1120	TGACCCAACTTTGTACTAAAG	21	chr7A	+	696935829	696935945	tae-MIR1137a,	cacgatgacgacgattacatagccttgtactccctccgttccaaaatggatgacccaagtttgtactaaagtTAGTACAAAGTTGAGTCATCtattctggaacggagggagtagtagtaatacaacgttgctagtgataaggaaaatc	tae-MIR1137a-p5	tgacccaagtttgtactaaag	5'	Conserved/known	...(((((..(....((((((((((((((((((((((((((((.(((((((((((((....))))))))))))).))))))))))))))))))))))))))))...)..)))))...	111	41	-77.4	1.6	middle
tdi-miR1137a-p5_2ss10CT18GA	MIR1120	TCATCTATTTTGGAACGAAGG	21	chr1B	+	386378133	386378176	tae-MIR1137a,	cacgatgacgacgattacatagccttgtactccctccgttccaaaatggatgacccaagtttgtactaaagtTAGTACAAAGTTGAGTCATCtattctggaacggagggagtagtagtaatacaacgttgctagtgataaggaaaatc	tae-MIR1137a-p5	TCATCtattctggaacggagg	5'	Conserved/known	...................((.((((((....)))))).))...	22	43.2	-7.5	0.4	low
tdi-miR1137a-p5_2ss10GA21GC_1	MIR1120	TTCCAAAATAGATGACCCAAC	21	chr3A	-	697278266	697278378	tae-MIR1137a,	cacgatgacgacgattacatagccttgtactccctccgttccaaaatggatgacccaagtttgtactaaagtTAGTACAAAGTTGAGTCATCtattctggaacggagggagtagtagtaatacaacgttgctagtgataaggaaaatc	tae-MIR1137a-p5	ttccaaaatggatgacccaag	5'	Conserved/known	...((...(((((((((((((((((((((((((((.(((((((..((((((((((...))))))))))..))))))).)))))))))))))))))))))))))))...))...	107	33.6	-63.1	1.7	middle
tdi-miR1137a-p5_2ss10GA21GC_2	MIR1120	TTCCAAAATAGATGACCCAACTTT	24	chr5A	+	20931896	20932018	tae-MIR1137a,	cacgatgacgacgattacatagccttgtactccctccgttccaaaatggatgacccaagtttgtactaaagtTAGTACAAAGTTGAGTCATCtattctggaacggagggagtagtagtaatacaacgttgctagtgataaggaaaatc	tae-MIR1137a-p5	ttccaaaatggatgacccaagttt	5'	Conserved/known	...((((((((((((((((((((((((((((((((((((.(((((((((((((((((((...))))))))))))))))))).)))))))))))))))))))))))))))))..)))))))...	117	39.8	-85.8	1.8	middle
tdi-miR1137a-p5_2ss10GC23TC	MIR1120	ATGACCCAACTTTGTACTAAAGCT	24	chr7A	-	363586302	363586393	tae-MIR1137a,	cacgatgacgacgattacatagccttgtactccctccgttccaaaatggatgacccaagtttgtactaaagtTAGTACAAAGTTGAGTCATCtattctggaacggagggagtagtagtaatacaacgttgctagtgataaggaaaatc	tae-MIR1137a-p5	atgacccaagtttgtactaaagtT	5'	Conserved/known	.(((((((((((((((((((((((((((((((((((((((((((....))))))))))))))))))))))))))))))))))))))))).))	91	43.5	-74.4	1.9	middle
tdi-miR1137a-p5_2ss11GC24TC	MIR1120	GATGACCCAACTTTGTACTAAAGC	24	chr3B	-	444136585	444136700	tae-MIR1137a,	cacgatgacgacgattacatagccttgtactccctccgttccaaaatggatgacccaagtttgtactaaagtTAGTACAAAGTTGAGTCATCtattctggaacggagggagtagtagtaatacaacgttgctagtgataaggaaaatc	tae-MIR1137a-p5	gatgacccaagtttgtactaaagt	5'	Conserved/known	...(((..((..(((((((((((.((((((((((((((((((((((((((((((((....)))))))))))))))))))))))))))))))).)))))))))))..))..)))...	110	39.7	-74.1	1.6	low
tdi-miR1137a-p5_2ss13GA20CT	MIR1120	CCGTTCCAAAATAGATGACTC	21	chr3B	-	442256218	442256307	tae-MIR1137a,	cacgatgacgacgattacatagccttgtactccctccgttccaaaatggatgacccaagtttgtactaaagtTAGTACAAAGTTGAGTCATCtattctggaacggagggagtagtagtaatacaacgttgctagtgataaggaaaatc	tae-MIR1137a-p5	ccgttccaaaatggatgaccc	5'	Conserved/known	..(((((((((((((.(((((((((((((((((((((.(((((....))))).))))))))))))))))))))).)))))))))))))..	86	37.8	-59.1	1.7	low
tdi-miR1137a-p5_2ss15GT17TA	MIR1120	TCCGTTCCAAAATGTAAGACC	21	chr3A	-	118989507	118989597	tae-MIR1137a,	cacgatgacgacgattacatagccttgtactccctccgttccaaaatggatgacccaagtttgtactaaagtTAGTACAAAGTTGAGTCATCtattctggaacggagggagtagtagtaatacaacgttgctagtgataaggaaaatc	tae-MIR1137a-p5	tccgttccaaaatggatgacc	5'	Conserved/known	...(((((.((((((((((((((((((((.((.(((((((((.......))))))))).)).)))))))))))))))))))).)))))...	85	41.8	-54.7	1.4	middle
tdi-miR1137a-p5_2ss7GA18GC	MIR1120	CAAAATAGATGACCCAACTTT	21	chr6A	+	33866671	33866758	tae-MIR1137a,	cacgatgacgacgattacatagccttgtactccctccgttccaaaatggatgacccaagtttgtactaaagtTAGTACAAAGTTGAGTCATCtattctggaacggagggagtagtagtaatacaacgttgctagtgataaggaaaatc	tae-MIR1137a-p5	caaaatggatgacccaagttt	5'	Conserved/known	...((((.((((((.(((((((.(((((.(((((((((((((....))))))))))))).))))).))))))).)))))).))))...	82	34.1	-43.6	1.5	low
tdi-miR1137a-p5_2ss8GA19GC	MIR1120	CCAAAATAGATGACCCAACTT	21	chr6B	-	534547944	534548047	tae-MIR1137a,	cacgatgacgacgattacatagccttgtactccctccgttccaaaatggatgacccaagtttgtactaaagtTAGTACAAAGTTGAGTCATCtattctggaacggagggagtagtagtaatacaacgttgctagtgataaggaaaatc	tae-MIR1137a-p5	ccaaaatggatgacccaagtt	5'	Conserved/known	...(((((..((((((((((((.(((((((((((((.(((((((((((((....))))))))))))).))))))))))))).))))))))))))..)))))...	98	37.5	-63.2	1.6	low
tdi-miR1137a-p5_2ss9GA20GC	MIR1120	TCCAAAATAGATGACCCAACT	21	chr1A	-	310837259	310837360	tae-MIR1137a,	cacgatgacgacgattacatagccttgtactccctccgttccaaaatggatgacccaagtttgtactaaagtTAGTACAAAGTTGAGTCATCtattctggaacggagggagtagtagtaatacaacgttgctagtgataaggaaaatc	tae-MIR1137a-p5	tccaaaatggatgacccaagt	5'	Conserved/known	...((((((((((((((((((((((((((((((((((((((((((((((....))))))))))))))))))))))))))))))))))))))))))))))...	96	40.2	-84.8	2.1	low
tdi-miR1137a-p5_2ss9GC18AT	MIR1120	TGACCCAACTTTGTACTT	18	chr2B	+	741335925	741336049	tae-MIR1137a,	cacgatgacgacgattacatagccttgtactccctccgttccaaaatggatgacccaagtttgtactaaagtTAGTACAAAGTTGAGTCATCtattctggaacggagggagtagtagtaatacaacgttgctagtgataaggaaaatc	tae-MIR1137a-p5	tgacccaagtttgtacta	5'	Conserved/known	..(((((((((((((((.(((((((((((((((((((((((((...(((.......((.((...)).)).......)))...))))))))))))))))))))))))).)))))))))))))))..	121	41.6	-72.7	1.4	low
tdi-miR1137a-p5_2ss9GC20AC	MIR1120	TGACCCAACTTTGTACTAAC	20	chr1B	-	19638704	19638827	tae-MIR1137a,	cacgatgacgacgattacatagccttgtactccctccgttccaaaatggatgacccaagtttgtactaaagtTAGTACAAAGTTGAGTCATCtattctggaacggagggagtagtagtaatacaacgttgctagtgataaggaaaatc	tae-MIR1137a-p5	tgacccaagtttgtactaaa	5'	Conserved/known	...((((((((....((..((...(((((..((((.....((((...((..((((..(((((....)))))..))).)..))...))))))))..)))))..))..))....))).)))))...	118	37.9	-24.9	0.5	middle
tdi-miR1137b-5p_L+1R-1_1ss11GA	MIR1120	CTCCGTTCCAAAATAGATGAC	21	chr5A	-	560009359	560009439	tae-MIR1137b,	ttgatctatcTCCGTTCCAGAATAGATGACCaactttatactaaaattagtacaaagttgggttatctattttagaacggaaggagtac	tae-miR1137b-5p	TCCGTTCCAGAATAGATGACC	5'	Conserved/known	(((((((((((((((((((((((((((((.(((((....))))).))))))))))))))))))))))))))))).......	74	38.3	-55.4	1.8	middle
tdi-miR1137b-p3_2ss7TC17AG	MIR1120	TTGGGTCATCTATTTTGGAAC	21	chr5A	-	560009359	560009439	tae-MIR1137b,	ttgatctatcTCCGTTCCAGAATAGATGACCaactttatactaaaattagtacaaagttgggttatctattttagaacggaaggagtac	tae-MIR1137b-p3	ttgggttatctattttagaac	3'	Conserved/known	(((((((((((((((((((((((((((((.(((((....))))).))))))))))))))))))))))))))))).......	74	38.3	-55.4	1.8	middle
tdi-miR1138-p3_1ss22AG	-	AAAACATCTAGATGTGAATTAGAC	24	chr1A	-	539626069	539626262	tae-MIR1138,	atcttgtataggtctgtctaggacacatctaaatgtgacataactatgtcacatctaagctgatgtcaactctgtttgtggtctattttttttatcctagtttttttatttcttattgctacattatatatttgtaggaGCTTAGATGTGACATCCTTAAAAacatctagatgtgaattaaacaaactgatctt	tae-MIR1138-p3	AAAacatctagatgtgaattaaac	3'	Conserved/known	.........((((((((((((..(((((.(((((((....(((..(((((((((((((...((((.((((.......))))..))))......................(((((((.................))))))).)))))))))))))..)))...))))))).)))))..)))))))....))))).	184	29.9	-49.4	0.9	low
tdi-miR1138-p3_1ss7AG	-	ATTTGTGGGAGCTTAGATGTGACA	24	chr7A	+	26113565	26113745	tae-MIR1138,	atcttgtataggtctgtctaggacacatctaaatgtgacataactatgtcacatctaagctgatgtcaactctgtttgtggtctattttttttatcctagtttttttatttcttattgctacattatatatttgtaggaGCTTAGATGTGACATCCTTAAAAacatctagatgtgaattaaacaaactgatctt	tae-MIR1138-p3	atttgtaggaGCTTAGATGTGACA	3'	Conserved/known	((.((.((((..(((((((((((((....(((..((((((((((((((((.....((((.......))))......................................(..((.........))..).))))))))))))))))..)))....)))))))))))))..)))).)).))...	178	32.6	-53.6	0.9	middle
tdi-miR1139-p3_2ss16CG17AT	MIR1139	ACTAGCTAAGTTACTGTAACTACC	24	chr6B	-	574266511	574266727	tae-MIR1139,	gccacagtggAGAGTAACATACACTAGTAACAtacacatatccctagaactatataactaccttcatagtgggtagcaacataagtgtggtatcatgcaaagcttcatttattaggttatagactcatattgcattgggacatgtgatgttatagtaactagctaagttactcaaactacctctctcctcgatgttactattgaagttactcccact	tae-MIR1139-p3	actagctaagttactcaaactacc	3'	Conserved/known	.....(((((.(((((((...((.(((((((((.(((((.((((....(((((((..((((((.......))))))........)))))))...((((((.......(((((......)))))......)))))).)))).)))))..(((..(((((((.....)))))))..)))..............))))))))).))..))))))))))))	212	37.3	-60.8	0.8	middle
tdi-miR1139-p5	MIR1139	ATACACTAGTAACATACACATATC	24	chr6B	-	574266511	574266727	tae-MIR1139,	gccacagtggAGAGTAACATACACTAGTAACAtacacatatccctagaactatataactaccttcatagtgggtagcaacataagtgtggtatcatgcaaagcttcatttattaggttatagactcatattgcattgggacatgtgatgttatagtaactagctaagttactcaaactacctctctcctcgatgttactattgaagttactcccact	tae-MIR1139-p5	ATACACTAGTAACAtacacatatc	5'	Conserved/known	.....(((((.(((((((...((.(((((((((.(((((.((((....(((((((..((((((.......))))))........)))))))...((((((.......(((((......)))))......)))))).)))).)))))..(((..(((((((.....)))))))..)))..............))))))))).))..))))))))))))	212	37.3	-60.8	0.8	low
tdi-miR159a-p5	MIR159	GAGCTCCTATCATTCCAATGA	21	chr3A	-	2159575	2159770	tae-MIR159a,hvu-MIR159a,bdi-MIR159b,far-MIR159,osa-MIR159b,	gtggagctcctatcattccaatgaagggtctaccgaagggtttgtgcagctgcttgttcatggttcccactatcctatctccattagaatacgaggagataggcttgtggtttgcatgaccgaggagccgcttcgatccctcgctgaccgctgTTTGGATTGAAGGGAGCTCTGcat	tae-MIR159a-p5	gagctcctatcattccaatga	5'	Conserved/known	...((((..((.(..(((((((..(((.(((((...((((((..((..((((.(((.((.(((.((((.(((((....((((...(((((((((.(((....))))))))))))...))))....))))).)))).))).))..))).))))))..)))).))..))))).)))..)))))))..).))..)))).	192	50	-94.1	1	high
tdi-miR164-p3	MIR164	CATGTGCCTTTCTTCTCCACC	21	chr1A	+	496108980	496109135	tae-MIR164,	ggTGGAGAAGCAGGGCACGTGCAtccatttccagctcggcattcccggcgtccggccggccggctgccgcggccttgcctggctgggtagtgcgtcgctcgatccggccgtgcgccggcggccggcccttgcatgcatgtgcctttcttctccacc	tae-MIR164-p3	catgtgcctttcttctccacc	3'	Conserved/known	((((((((((.(((((((((((((.((......((.((((....((((((..(((((((...((((((.(((((......)))))))))))..(((....))))))))))..))))))..))))))...)).))))))))))))).))))))))))	156	70.5	-100.7	0.9	middle
tdi-miR169-p5	MIR169_1	TAGCCAAGGATGATTTGCCTGTG	23	chr5B	-	694745111	694745257	tae-MIR169,	tgggggtaagaggccatcttcgatagccaaggatgatttgcctgtgaaactcccttggcagccgagctctctgccacagagagcggcgtccggcggttccatGGGCAAGTCACCCTGGGCTACCcgaagtacctcttaccacaccccat	tae-MIR169-p5	tagccaaggatgatttgcctgtg	5'	Conserved/known	((((((((((.(((....((((.((((((.((.(((((((((..((.(((.(.((.(((.(((...(((((((...))))))).)))))).)).)))).))..))))))))))).))))))..))))..)))))))))....)))).	146	59.2	-70.3	0.8	middle
tdi-miR171a-p5	MIR171_1	TGTTGGCTCGACTCACTCAGA	21	chr5A	+	660764753	660764882	tae-MIR171a,	tggaatggtcactatgatgttggctcgactcactcagaccacgcctgccggccggccgtagccatgcatctgcatgcggtggtggctcTGATTGAGCCGTGCCAATATCtcagtgctctttcatgcatgc	tae-MIR171a-p5	tgttggctcgactcactcaga	5'	Conserved/known	(((((..(.((((..(((((((((.((.((((.((((((((((((.(((....)))......(((((....))))).))).)))).))))).)))).)).)))))))))..)))))..))))).......	123	56.9	-58	0.8	middle
tdi-miR1847-p3_2ss13TC21TC	-	ACATGCCATTGACCCAACTGC	21	chr3A	+	605201146	605201238	tae-MIR1847,	ccgtaactgtACCTGCAGTTGGGCCAATGACatgtgggcctaacagacggctggcccacatgccattgatccaactgtaggtgcagttacggc	tae-MIR1847-p3	acatgccattgatccaactgt	3'	Conserved/known	(((((((((((((((((((((((.(((((.((((((((((............)))))))))).))))).))))))))))))))))))))))).	92	59.1	-75.1	1.4	middle
tdi-miR1847-p5	-	AGTTGGGCCAATGACATGTGG	21	chr3A	+	605201146	605201238	tae-MIR1847,	ccgtaactgtACCTGCAGTTGGGCCAATGACatgtgggcctaacagacggctggcccacatgccattgatccaactgtaggtgcagttacggc	tae-MIR1847-p5	AGTTGGGCCAATGACatgtgg	5'	Conserved/known	(((((((((((((((((((((((.(((((.((((((((((............)))))))))).))))).))))))))))))))))))))))).	92	59.1	-75.1	1.4	middle
tdi-miR319_L-1R+1	MIR159	TGGACTGAAGGGAGCTCCCTC	21	chr4B	+	143273990	143274200	tae-MIR319,	agtttgagggagctcacttcagtccactcatgggaggtagcggggattgaacgagctgccgactcattcactcgagcacacagtagatatgagactagtccagggcataccagtatgttacaatatgtactgtgcgaatgagcgaatgcagcgggagattgttctctctttcctcctccatgcTTGGACTGAAGGGAGCTCCCTcatctct	tae-miR319	TTGGACTGAAGGGAGCTCCCT	3'	Conserved/known	....(((((((((((.((((((((((..(((((((((....(((((..((((((.((.(((.(((((((.((((....((((((((((((..(((.......((.....)).....)))...))))))))))))....)))).))))).))))).)).)))))))))))..)))))..))))..)))))))))).))))))))))).....	202	50.2	-100.3	0.9	high
tdi-miR393a_R+1	MIR393	TCCAAAGGGATCGCATTGATCC	22	chr3B	-	45474297	45474400	bdi-MIR393a,osa-MIR393a,sbi-MIR393a,zma-MIR393b,	tgagagcgagagggcaacaatgtcttggggaagcaTCCAAAGGGATCGCATTGATCcttcgactccattaatggtgttcgtcatcgtctgctgattgtcgacgacggatcatgcgatccttttggaggcttcctctagccattactacactaagcattc	bdi-miR393a	TCCAAAGGGATCGCATTGATC	5'	Conserved/known	...((((((((.((((((((((((((((.(((((..(((.(((......)))))).((((.......))))))))))))))))))))))))).))))))))...	98	52.9	-58.5	1.1	middle
tdi-miR395a_L-1	MIR395	TGAAGTGTTTGGGGGAACTC	20	chr2B	-	745949809	745949884	tae-MIR395a,	cttacagtgggttccttgcaagcacttcatgaggcattattaaaaatgccactGTGAAGTGTTTGGGGGAACTCttg	tae-miR395a	GTGAAGTGTTTGGGGGAACTC	3'	Conserved/known	........(((((((...(((((((((((((.(((((......)))))...)))))))))))))..)))))))...	65	47.4	-32	0.9	middle
tdi-miR395a-p5_1ss20TC	MIR395	GTTCCTTGCAAGCACTTCACGA	22	chr2B	-	745949809	745949884	tae-MIR395a,	cttacagtgggttccttgcaagcacttcatgaggcattattaaaaatgccactGTGAAGTGTTTGGGGGAACTCttg	tae-MIR395a-p5	gttccttgcaagcacttcatga	5'	Conserved/known	........(((((((...(((((((((((((.(((((......)))))...)))))))))))))..)))))))...	65	47.4	-32	0.9	low
tdi-miR396-p3_1ss1TC	-	CCTCCGCCTGTTGATGGTTCA	21	chr2A	+	751816551	751816687	tae-MIR396,ata-MIR396d,	ggctttcttgAACTGTGAACTCGCGGGGATGgggattccctggattgtggcgctcctgccttctcttcggccgtctccgcctgttgatggttcaagaaagccc	tae-MIR396-p3	tctccgcctgttgatggttca	3'	Conserved/known	(((((((...((((..(((((((((((((..(.(((..((((((..((((....)))).((....((((....))))......))......))))))..))).)..)))))))))))))..))))...)))))))..	135	61.3	-72.6	0.9	middle
tdi-miR397-p5	MIR397	TTGAGTGCAGCGTTGATGAAC	21	chr6A	-	105953775	105953867	tae-MIR397,	cgcaaaggtgccattgagtgcagcgttgatgaaccgtcctactcctccgaggccggagcggtTCACCGGCGCTGCACACAATGacggctctgc	tae-MIR397-p5	ttgagtgcagcgttgatgaac	5'	Conserved/known	.(((.((..(.(((((.((((((((..(.((((((((((..(((....)))...))).))))))).)..)))))))).))))).)..)).)))	92	62.4	-46.3	0.8	high
tdi-miR408_L-1	MIR408	TGCACTGCCTCTTCCCTGGC	20	chr7B	+	644306459	644306592	tae-MIR408,bdi-MIR408,osa-MIR408,sof-MIR408c,sof-MIR408d,sof-MIR408a,sof-MIR408b,ssp-MIR408d,ssp-MIR408a,sbi-MIR408,zma-MIR408b,zma-MIR408a,	attttgtgagtggagaggggggaggagacagggatggagcagagcaagggatgaggcaagcaacaaaatttaccacctgattatgagaagagggagagagttgccagagcttctgttgctgttgttgctccctccCTGCACTGCCTCTTCCCTGGCtcccctcccaaatctctccctccccctctct	tae-miR408	CTGCACTGCCTCTTCCCTGGC	5'	Conserved/known	((((((..(((........)))..............................................(((....(((..(((.....)))...)))...)))...))))))......................	112	52.2	-17.4	0.2	high
tdi-miR408_L-1_1ss21CA	MIR408	TGCACTGCCTCTTCCCTGGA	20	chr7A	-	594318310	594318355	tae-MIR408,bdi-MIR408,osa-MIR408,sof-MIR408c,sof-MIR408d,sof-MIR408a,sof-MIR408b,ssp-MIR408d,ssp-MIR408a,sbi-MIR408,zma-MIR408b,zma-MIR408a,	attttgtgagtggagaggggggaggagacagggatggagcagagcaagggatgaggcaagcaacaaaatttaccacctgattatgagaagagggagagagttgccagagcttctgttgctgttgttgctccctccCTGCACTGCCTCTTCCCTGGCtcccctcccaaatctctccctccccctctct	tae-miR408	CTGCACTGCCTCTTCCCTGGC	5'	Conserved/known	.(((..((.....((.((((((....))))))..)).....)))))	45	65.2	-12.7	0.4	middle
tdi-miR444a-p3_1	MIR444	AAGTCATGCAGTTGCTGCCTC	21	chr6A	-	526697835	526697880	tae-MIR444b,tae-MIR444a,hvu-MIR444a,bdi-MIR444b,bdi-MIR444a,osa-MIR444d,osa-MIR444e,osa-MIR444a,	gactcgagatatgcatgtggcggcaccgagcatgaggcaacaactgcattacttgcggggaaggcgcaagtaggacacctgcattacttgcaaacaaggcgcaaaattaatagaagatcaccatacttgtggctttcttgcaagtcatgcagTTGCTGCCTCAAGCTTGCTGCctccctttgccaaagctatcagaaaaaacataaagttctgttagtttccctaaactttaaaaacataaagttctgttagtttccctaaactttaaaacatgttctacaaaattgatctagaaatgattggcttactgtgctaatttaaagcaatataattactcgacaactgcatatgcacatgttagaagcaaggcagtagaatacttatgttttcatctactgg…	tae-MIR444a-p3	aagtcatgcagTTGCTGCCTC	3'	Conserved/known	...((((.(((....(((((.....))))).....))).))))...	40	47.8	-13.2	0.6	middle
tdi-miR444a-p3_2	MIR444	TTGTGGCTTTCTTGCAAGTCA	21	chr7A	+	687477432	687477456	tae-MIR444a,	gactcgagatatgcatgtggcggcaccgagcatgaggcaacaactgcattacttgcggggaaggcgcaagtaggacacctgcattacttgcaaacaaggcgcaaaattaatagaagatcaccatacttgtggctttcttgcaagtcatgcagTTGCTGCCTCAAGCTTGCTGCctccctttgccaaagctatcagaaaaaacataaagttctgttagtttccctaaactttaaaaacataaagttctgttagtttccctaaactttaaaacatgttctacaaaattgatctagaaatgattggcttactgtgctaatttaaagcaatataattactcgacaactgcatatgcacatgttagaagcaaggcagtagaatacttatgttttcatctactgg…	tae-MIR444a-p3	ttgtggctttcttgcaagtca	3'	Conserved/known	...((((..(.....)..))))...	19	36	-4.4	0.5	middle
tdi-miR444b-p5_1	MIR444	GCATGAGGCAACAACTGCATT	21	chr6A	-	526699718	526699835	tae-MIR444b,tae-MIR444a,hvu-MIR444b,osa-MIR444d,	gatatgcatgtggcggcaccgagcatgaggcaacaactgcattacttgcggggaaggcgcaagtaggacacctgcattacttgcaaacaaggcgcaccatacttgtggctttcttgcaagtcgtgcagTTGCTGCCTCAAGCTTGCTGCctccacatgtata	tae-MIR444b-p5	gcatgaggcaacaactgcatt	5'	Conserved/known	...(((.((((((.....((((((((...((((((....((....))......))))))((((((((.........))))))))........))))))))......)))))))))...	112	45.8	-36.4	0.7	middle
tdi-miR444b-p5_2	MIR444	TGAGGCAACAACTGCATTACT	21	chr6B	-	555978786	555978903	tae-MIR444b,tae-MIR444a,hvu-MIR444b,osa-MIR444d,	gatatgcatgtggcggcaccgagcatgaggcaacaactgcattacttgcggggaaggcgcaagtaggacacctgcattacttgcaaacaaggcgcaccatacttgtggctttcttgcaagtcgtgcagTTGCTGCCTCAAGCTTGCTGCctccacatgtata	tae-MIR444b-p5	tgaggcaacaactgcattact	5'	Conserved/known	...(((.((((((.....((((((((...((((((....((....))......))))))((((((((.........))))))))........))))))))......)))))))))...	112	44.9	-37.5	0.7	middle
tdi-miR5048-p3	-	ACATGCAAGTATATTTCTAGG	21	chr7B	+	517112921	517113058	tae-MIR5048,hvu-MIR5048a,hvu-MIR5048b,	tctagcaatataTTTGCAGGTTTTAGGTCTAAGTggtgaatatcgatctctgaatatattgataaccttcacaaatttgctgattattttgtagagctattattgtcccacatgcatatccatgactaaaaaaagcaaaaaagtaataattgggtgttgtgttctcacaaagaaagatggaaaagtttaacaaaaacttgtgaaggaagatgaatgctttgattatgcatgaatccataatgataaagtgctattgaatgatcaagtaatttgtaaggtttttattatcttcgcaagagttgtattgttaatttagacctagacatgcaagtatatttctagg	tae-MIR5048-p3	acatgcaagtatatttctagg	3'	Conserved/known	...(((((.((((((.(((.....((.....(((((((..((((((((.(((.((((((..((.((......)).))..)))))).)))))))))))........)))))))....)).))).)))))).)))))...	132	35.5	-33	0.7	low
tdi-miR5048-p3_1ss15TG	-	ATATTTGCAGGTTTGAGG	18	chr1B	+	401161733	401161807	tae-MIR5048,hvu-MIR5048b,hvu-MIR5048a,	tctagcaatataTTTGCAGGTTTTAGGTCTAAGTggtgaatatcgatctctgaatatattgataaccttcacaaatttgctgattattttgtagagctattattgtcccacatgcatatccatgactaaaaaaagcaaaaaagtaataattgggtgttgtgttctcacaaagaaagatggaaaagtttaacaaaaacttgtgaaggaagatgaatgctttgattatgcatgaatccataatgataaagtgctattgaatgatcaagtaatttgtaaggtttttattatcttcgcaagagttgtattgttaatttagacctagacatgcaagtatatttctagg	tae-MIR5048-p3	ataTTTGCAGGTTTTAGG	3'	Conserved/known	...((((.(((((.......(((((((((((((((....)))).........))))))))))))))))))))...	69	30.7	-17.4	0.8	middle
tdi-miR5048-p3_1ss18TG_1	-	AATATATTTGCAGGTTTGAGG	21	chr4B	-	124657729	124657808	tae-MIR5048,hvu-MIR5048a,hvu-MIR5048b,	tctagcaatataTTTGCAGGTTTTAGGTCTAAGTggtgaatatcgatctctgaatatattgataaccttcacaaatttgctgattattttgtagagctattattgtcccacatgcatatccatgactaaaaaaagcaaaaaagtaataattgggtgttgtgttctcacaaagaaagatggaaaagtttaacaaaaacttgtgaaggaagatgaatgctttgattatgcatgaatccataatgataaagtgctattgaatgatcaagtaatttgtaaggtttttattatcttcgcaagagttgtattgttaatttagacctagacatgcaagtatatttctagg	tae-MIR5048-p3	aatataTTTGCAGGTTTTAGG	3'	Conserved/known	...(((((.((((((((((......((...(((....)))...)).......))))))))))..)))))...........	66	38.8	-21.7	0.7	middle
tdi-miR5048-p3_1ss18TG_2	-	AATATATTTGCAGGTTTGAGGT	22	chr4A	-	497320738	497320810	tae-MIR5048,hvu-MIR5048a,hvu-MIR5048b,	tctagcaatataTTTGCAGGTTTTAGGTCTAAGTggtgaatatcgatctctgaatatattgataaccttcacaaatttgctgattattttgtagagctattattgtcccacatgcatatccatgactaaaaaaagcaaaaaagtaataattgggtgttgtgttctcacaaagaaagatggaaaagtttaacaaaaacttgtgaaggaagatgaatgctttgattatgcatgaatccataatgataaagtgctattgaatgatcaagtaatttgtaaggtttttattatcttcgcaagagttgtattgttaatttagacctagacatgcaagtatatttctagg	tae-MIR5048-p3	aatataTTTGCAGGTTTTAGGT	3'	Conserved/known	...(((((.((((((((((......((...(((....)))...)).......))))))))))..)))))....	66	37	-21.7	0.8	middle
tdi-miR5048-p3_1ss3AC	-	TTCGACCTAGACATGCAAGT	20	chr7A	+	674235669	674235745	tae-MIR5048,hvu-MIR5048a,hvu-MIR5048b,	tctagcaatataTTTGCAGGTTTTAGGTCTAAGTggtgaatatcgatctctgaatatattgataaccttcacaaatttgctgattattttgtagagctattattgtcccacatgcatatccatgactaaaaaaagcaaaaaagtaataattgggtgttgtgttctcacaaagaaagatggaaaagtttaacaaaaacttgtgaaggaagatgaatgctttgattatgcatgaatccataatgataaagtgctattgaatgatcaagtaatttgtaaggtttttattatcttcgcaagagttgtattgttaatttagacctagacatgcaagtatatttctagg	tae-MIR5048-p3	ttagacctagacatgcaagt	3'	Conserved/known	...((((((...(((.(((..((.(((....(((.((.....))...))).))).)).))))))...))))))....	70	48.1	-18	0.5	middle
tdi-miR5048-p3_1ss8TA	-	TTAGACCAAGACATGCAAGT	20	chr2A	-	445346929	445346969	tae-MIR5048,hvu-MIR5048b,hvu-MIR5048a,	tctagcaatataTTTGCAGGTTTTAGGTCTAAGTggtgaatatcgatctctgaatatattgataaccttcacaaatttgctgattattttgtagagctattattgtcccacatgcatatccatgactaaaaaaagcaaaaaagtaataattgggtgttgtgttctcacaaagaaagatggaaaagtttaacaaaaacttgtgaaggaagatgaatgctttgattatgcatgaatccataatgataaagtgctattgaatgatcaagtaatttgtaaggtttttattatcttcgcaagagttgtattgttaatttagacctagacatgcaagtatatttctagg	tae-MIR5048-p3	ttagacctagacatgcaagt	3'	Conserved/known	...((((((..(((((((.....)))))))..))))))...	35	51.2	-15.7	0.7	middle
tdi-miR5048-p3_2ss8TA18TG	-	AATATATATGCAGGTTTGAGG	21	chr7A	+	413228146	413228204	tae-MIR5048,hvu-MIR5048a,hvu-MIR5048b,	tctagcaatataTTTGCAGGTTTTAGGTCTAAGTggtgaatatcgatctctgaatatattgataaccttcacaaatttgctgattattttgtagagctattattgtcccacatgcatatccatgactaaaaaaagcaaaaaagtaataattgggtgttgtgttctcacaaagaaagatggaaaagtttaacaaaaacttgtgaaggaagatgaatgctttgattatgcatgaatccataatgataaagtgctattgaatgatcaagtaatttgtaaggtttttattatcttcgcaagagttgtattgttaatttagacctagacatgcaagtatatttctagg	tae-MIR5048-p3	aatataTTTGCAGGTTTTAGG	3'	Conserved/known	...((((((...((..((((.((((..........))))))))...))..))))))...	53	39	-13.4	0.6	middle
tdi-miR5048-p5	-	TTAGACCTAGACATGCAAGTA	21	chr7A	+	551710528	551710563	tae-MIR5048,hvu-MIR5048a,hvu-MIR5048b,	tctagcaatataTTTGCAGGTTTTAGGTCTAAGTggtgaatatcgatctctgaatatattgataaccttcacaaatttgctgattattttgtagagctattattgtcccacatgcatatccatgactaaaaaaagcaaaaaagtaataattgggtgttgtgttctcacaaagaaagatggaaaagtttaacaaaaacttgtgaaggaagatgaatgctttgattatgcatgaatccataatgataaagtgctattgaatgatcaagtaatttgtaaggtttttattatcttcgcaagagttgtattgttaatttagacctagacatgcaagtatatttctagg	tae-MIR5048-p5	ttagacctagacatgcaagta	5'	Conserved/known	.......((((((.(((......))).))))))...	26	38.9	-7.4	0.5	high
tdi-miR5048-p5_1ss2AC	-	TCGACCTAGACATGCAAGTAT	21	chr3A	-	248942772	248942833	tae-MIR5048,hvu-MIR5048b,hvu-MIR5048a,	tctagcaatataTTTGCAGGTTTTAGGTCTAAGTggtgaatatcgatctctgaatatattgataaccttcacaaatttgctgattattttgtagagctattattgtcccacatgcatatccatgactaaaaaaagcaaaaaagtaataattgggtgttgtgttctcacaaagaaagatggaaaagtttaacaaaaacttgtgaaggaagatgaatgctttgattatgcatgaatccataatgataaagtgctattgaatgatcaagtaatttgtaaggtttttattatcttcgcaagagttgtattgttaatttagacctagacatgcaagtatatttctagg	tae-MIR5048-p5	tagacctagacatgcaagtat	5'	Conserved/known	...(((((.((..((((..(((..((((....))))....)))...))))..)))))))...	56	40.3	-13.4	0.5	middle
tdi-miR5048-p5_1ss2TC	-	ACTTAGACCTAGACATGCAAG	21	chr7B	+	517112921	517113058	tae-MIR5048,hvu-MIR5048a,hvu-MIR5048b,	tctagcaatataTTTGCAGGTTTTAGGTCTAAGTggtgaatatcgatctctgaatatattgataaccttcacaaatttgctgattattttgtagagctattattgtcccacatgcatatccatgactaaaaaaagcaaaaaagtaataattgggtgttgtgttctcacaaagaaagatggaaaagtttaacaaaaacttgtgaaggaagatgaatgctttgattatgcatgaatccataatgataaagtgctattgaatgatcaagtaatttgtaaggtttttattatcttcgcaagagttgtattgttaatttagacctagacatgcaagtatatttctagg	tae-MIR5048-p5	atttagacctagacatgcaag	5'	Conserved/known	...(((((.((((((.(((.....((.....(((((((..((((((((.(((.((((((..((.((......)).))..)))))).)))))))))))........)))))))....)).))).)))))).)))))...	132	35.5	-33	0.7	high
tdi-miR5048-p5_1ss9GT	-	ATATATTTTCAGGTTTTAGGTC	22	chr6A	+	568427061	568427124	tae-MIR5048,hvu-MIR5048a,hvu-MIR5048b,	tctagcaatataTTTGCAGGTTTTAGGTCTAAGTggtgaatatcgatctctgaatatattgataaccttcacaaatttgctgattattttgtagagctattattgtcccacatgcatatccatgactaaaaaaagcaaaaaagtaataattgggtgttgtgttctcacaaagaaagatggaaaagtttaacaaaaacttgtgaaggaagatgaatgctttgattatgcatgaatccataatgataaagtgctattgaatgatcaagtaatttgtaaggtttttattatcttcgcaagagttgtattgttaatttagacctagacatgcaagtatatttctagg	tae-MIR5048-p5	atataTTTGCAGGTTTTAGGTC	5'	Conserved/known	...........(((((..(((((......((..((....))..))...)).)))..)))))...	50	32.8	-8.2	0.4	middle
tdi-miR5048-p5_2ss18AT19GA	-	TTAGACCTAGACATGCATAT	20	chr3A	+	516867609	516867643	tae-MIR5048,hvu-MIR5048a,hvu-MIR5048b,	tctagcaatataTTTGCAGGTTTTAGGTCTAAGTggtgaatatcgatctctgaatatattgataaccttcacaaatttgctgattattttgtagagctattattgtcccacatgcatatccatgactaaaaaaagcaaaaaagtaataattgggtgttgtgttctcacaaagaaagatggaaaagtttaacaaaaacttgtgaaggaagatgaatgctttgattatgcatgaatccataatgataaagtgctattgaatgatcaagtaatttgtaaggtttttattatcttcgcaagagttgtattgttaatttagacctagacatgcaagtatatttctagg	tae-MIR5048-p5	ttagacctagacatgcaagt	5'	Conserved/known	....((.((((((((......)))))))).))...	28	34.3	-7.3	0.6	low
tdi-miR5048-p5_2ss18AT19GT	-	TTAGACCTAGACATGCATT	19	chr5B	-	669443466	669443504	tae-MIR5048,hvu-MIR5048b,hvu-MIR5048a,	tctagcaatataTTTGCAGGTTTTAGGTCTAAGTggtgaatatcgatctctgaatatattgataaccttcacaaatttgctgattattttgtagagctattattgtcccacatgcatatccatgactaaaaaaagcaaaaaagtaataattgggtgttgtgttctcacaaagaaagatggaaaagtttaacaaaaacttgtgaaggaagatgaatgctttgattatgcatgaatccataatgataaagtgctattgaatgatcaagtaatttgtaaggtttttattatcttcgcaagagttgtattgttaatttagacctagacatgcaagtatatttctagg	tae-MIR5048-p5	ttagacctagacatgcaag	5'	Conserved/known	.....((((..((((((......))))))...))))...	31	38.5	-11.8	0.8	middle
tdi-miR5048-p5_2ss9GT17TG	-	ATATATTTTCAGGTTTGAGGT	21	chr7A	+	708630487	708630605	tae-MIR5048,hvu-MIR5048a,hvu-MIR5048b,	tctagcaatataTTTGCAGGTTTTAGGTCTAAGTggtgaatatcgatctctgaatatattgataaccttcacaaatttgctgattattttgtagagctattattgtcccacatgcatatccatgactaaaaaaagcaaaaaagtaataattgggtgttgtgttctcacaaagaaagatggaaaagtttaacaaaaacttgtgaaggaagatgaatgctttgattatgcatgaatccataatgataaagtgctattgaatgatcaagtaatttgtaaggtttttattatcttcgcaagagttgtattgttaatttagacctagacatgcaagtatatttctagg	tae-MIR5048-p5	atataTTTGCAGGTTTTAGGT	5'	Conserved/known	.....(((((.((((((((......((((...((((.((((...(((....(((..((((......))))..)))...)))..)))).)))).))))......)))))).)))))))..	112	41.2	-27.3	0.6	middle
tdi-miR5049-p3_2ss11CT18AG	MIR5067	TAATATGGATTGGAGGGGGTA	21	chr7B	+	613497128	613497241	tae-MIR5049,	acggaaggatgtacttcctccaatccgtattacttatcttagatttgtctagatacatacatttatacaaatttaagacgaatAATATGGATCGGAGGGAGTACctgataataa	tae-MIR5049-p3	tAATATGGATCGGAGGGAGTA	3'	Conserved/known	..........(((((((((((.((((((((((.(..((((((((((((.(((((......))))).))))))))))))..).)))))))))).)))))))))))..........	94	33.3	-47.5	1.3	middle
tdi-miR5049-p5_1ss8AG	MIR5067	ATTACTTGTCTTAGATTTGTC	21	chr7B	+	613497128	613497241	tae-MIR5049,	acggaaggatgtacttcctccaatccgtattacttatcttagatttgtctagatacatacatttatacaaatttaagacgaatAATATGGATCGGAGGGAGTACctgataataa	tae-MIR5049-p5	attacttatcttagatttgtc	5'	Conserved/known	..........(((((((((((.((((((((((.(..((((((((((((.(((((......))))).))))))))))))..).)))))))))).)))))))))))..........	94	33.3	-47.5	1.3	middle
tdi-miR5050_2ss9CG20CG	MIR5050	TTGAACGAGCTCACCATGTGG	21	chr7A	-	56557185	56557275	tae-MIR5050,	gccggTTGAACGACCTCACCATGTCGaccgcctctcctcaagaagtgccagggagatctgctcgtgccatgatgaggtcgttcaaccagc	tae-miR5050	TTGAACGACCTCACCATGTCG	5'	Conserved/known	((.(((((((((((((((.((((.(((.((..(((.((..............)))))..)).)))...)))).))))))))))))))).))	91	58.2	-39.8	0.8	middle
tdi-miR5050-p3	MIR5050	CCATGATGAGGTCGTTCAACC	21	chr7A	-	56557185	56557275	tae-MIR5050,	gccggTTGAACGACCTCACCATGTCGaccgcctctcctcaagaagtgccagggagatctgctcgtgccatgatgaggtcgttcaaccagc	tae-MIR5050-p3	ccatgatgaggtcgttcaacc	3'	Conserved/known	((.(((((((((((((((.((((.(((.((..(((.((..............)))))..)).)))...)))).))))))))))))))).))	91	58.2	-39.8	0.8	middle
tdi-miR5085-p5_1ss9CT	-	TTTGTGGCTTGTGTAAAAAAG	21	chr4A	+	720333913	720334101	tae-MIR5085,	taaagtgaaaAAGGACATTTTTTGTGGCCTGtgtaaaaaagacaattttcgacgcttaattacaactattcacgaggcatttttttatctttttatacatgccacaaacaatgtcccttttcaccgaa	tae-MIR5085-p5	TTTGTGGCCTGtgtaaaaaag	5'	Conserved/known	...((((((((((((((((...(((((((((((.((((((((((((.(((((((((((((((((((((((((.((.....((((((((...............))))))))...)).))))))))))))))))))))))))).)))))))))))).)))))))))))...))))))))))))))))...	183	36	-109.1	1.6	low
tdi-miR5086-p5_2ss12GA17GT	-	ATCACATTGGTAGAAGTCGTG	21	chr4B	+	502631484	502631652	tae-MIR5086,	acacaaaatcACATTGGTGGAAGGCGTGGTAaagaaacaaaatcgatgcttcgaaaatgttacttacaaaagcattttggagtttcgattttttttttttttgcacgacttccaccaatgtgatttcgcgc	tae-MIR5086-p5	atcACATTGGTGGAAGGCGTG	5'	Conserved/known	...(((((((...(((((((((((((((((((((((.((((((.((((..(((((.(((((((.((..((...(((((((((....)))...))))))....))..)).))))))))))))..)))).)))))).)))))))))))))))))))))))...))))))).	165	37.3	-70.6	1.1	middle
tdi-miR5175-p3_1ss2TC	MIR5067	ACGACGAGTAATTTGGAACGG	21	chr2A	+	269955632	269955716	tae-MIR5175,	actccctctgTTCCAAATTACTCGTCGTGGTtttagtccaaatttgaactaaaaccatgacgagtaatttggaacggagggagta	tae-MIR5175-p3	atgacgagtaatttggaacgg	3'	Conserved/known	((((((((((((((((((((((((((((((((((((((((....)))))))))))))))))))))))))))))))))))))))).	84	40	-70	2.1	middle
tdi-miR5175-p5_1ss1AT	MIR5067	TTTACTCGTCGTGGTTTTAGT	21	chr2A	+	269955632	269955716	tae-MIR5175,	actccctctgTTCCAAATTACTCGTCGTGGTtttagtccaaatttgaactaaaaccatgacgagtaatttggaacggagggagta	tae-MIR5175-p5	ATTACTCGTCGTGGTtttagt	5'	Conserved/known	((((((((((((((((((((((((((((((((((((((((....)))))))))))))))))))))))))))))))))))))))).	84	40	-70	2.1	middle
tdi-miR5200-p5	MIR5200	TAAGCCTTAGTGAATATCTAC	21	chr7B	-	14404083	14404175	tae-MIR5200,	actaattaagccttagtgaatatctacactagtaagtttttcttcatgtttgaaatgcttagcatTGTAGATACTCCCTAAGGCTTgggtggt	tae-MIR5200-p5	taagccttagtgaatatctac	5'	Conserved/known	((((..((((((((((.((.((((((((....((((..((((.........))))..))))....)))))))).)).))))))))))..))))	93	35.5	-33.4	1	high
tdi-miR530-p5	MIR530	TGCATTTGCACCTGCACCTAG	21	chr2A	-	567338909	567339067	tae-MIR530,	gttatgggatagagctgcatttgcacctgcacctagagaggaagaaaggtcgagggcttggaacttggccatgcatgcgattgcgatgcatgcaacgttctccttgaccctctcgctcttcctgtaggTGCAGTGGCATATGCAACTCTatcacaggca	tae-MIR530-p5	tgcatttgcacctgcacctag	5'	Conserved/known	....((.(((((((.(((((.(((..(((((((((.((((((.((..((((((((....(((((...((.((((((((....)).))))))))...)))))))))))))...))..)))).)).)))))))))..))).))))).))))))).))....	151	52.2	-74.9	0.9	middle
tdi-miR531_L-2R+2	-	CTCGCCGGAGCAGCGTGCAAT	21	chr3A	+	726604750	726604816	tae-MIR531,	ggtggctcCGCTCGCCGGAGCAGCGTGCAacggagggatcccgcgcgctgctccgtcgagcgtggccacc	tae-miR531	CGCTCGCCGGAGCAGCGTGCA	5'	Conserved/known	(((..((((((.(((((((((((((...(((....))).))))))))))))).))))))..)))...	64	76.1	-51.7	1	high
tdi-miR5384-3p_L+3R-1	-	CGGTGAGCGCGCCGCCGTCGAAT	23	chr1A	-	42647559	42647624	tae-MIR5384,	tgccgaccccttcgccggtcgcgcgttccccttgcggTGAGCGCGCCGCCGTCGAATGgatcggtg	tae-miR5384-3p	TGAGCGCGCCGCCGTCGAATG	3'	Conserved/known	.(((((.((.((((.(((..((((((((.((....)).))))))))..))).)))).)).))))).	64	72.7	-39	0.8	middle
tdi-miR5384-p5	-	TTCGCCGGTCGCGCGTTCCCC	21	chr1A	-	42647559	42647624	tae-MIR5384,	tgccgaccccttcgccggtcgcgcgttccccttgcggTGAGCGCGCCGCCGTCGAATGgatcggtg	tae-MIR5384-p5	ttcgccggtcgcgcgttcccc	5'	Conserved/known	.(((((.((.((((.(((..((((((((.((....)).))))))))..))).)))).)).))))).	64	72.7	-39	0.8	high
tdi-miR6197-p3	-	TTACATTTGTGTACAGAGGGA	21	chr1A	-	182577208	182577298	tae-MIR6197,	aagtactcccTCTGTAAACAAATGTAGGACGtttttgcagtttaaattaaactgctaaaacatcttacatttgtgtacagagggaatatat	tae-MIR6197-p3	ttacatttgtgtacagaggga	3'	Conserved/known	..(((.((((((((((.((((((((((((.(((((.((((((((...)))))))).))))).)))))))))))).)))))))))).)))..	87	31.9	-48.3	1.7	middle
tdi-miR7757-5p_1ss2TC	MIR7757	ACAAAACCTTCAGCTATCCATC	22	chr3A	+	708100965	708101308	tae-MIR7757,	tgcattacatATAAAACCTTCAGCTATCCATCtccatatcagcctgtctctcttaattttgaaacattttggaaatatgcttaaatatccttgaacataagaacgagccacacatgctgcaccaatactatgaaaagtagcatagaatgagtaaaagaggctcttgacttttagatcatgcaagagctttgatctacaggtaaacccttttttactaactactagcagctttaatctgccttcttatctatatgattagttattatgtctaagtatgtttttagaagattaagcaagctcattcgatatgtaaatggatagtttgaggttttatttataatgat	tae-miR7757-5p	ATAAAACCTTCAGCTATCCATC	5'	Conserved/known	..(((((((.(((((((((..((((((((((...(((((((((..(.((..(((((((((.(((.....((((((((((..(((..(((((.....(((((((...((....((.(((((.......(((((........)))))....(((((((((((...(((((((.(((((((.((....))..))))))).))))))).)))))))))))........)))))..))....)).)))))))....)))))...))).)))))))..))).....))).)))))))))..)))..))).))))))...))))))))))..))))))))).)))))))..	340	31.7	-102.3	0.9	high
tdi-miR7757-p3_1ss19AG	MIR7757	TGGATAGTTTGAGGTTTTGTTT	22	chr3A	+	708100965	708101308	tae-MIR7757,	tgcattacatATAAAACCTTCAGCTATCCATCtccatatcagcctgtctctcttaattttgaaacattttggaaatatgcttaaatatccttgaacataagaacgagccacacatgctgcaccaatactatgaaaagtagcatagaatgagtaaaagaggctcttgacttttagatcatgcaagagctttgatctacaggtaaacccttttttactaactactagcagctttaatctgccttcttatctatatgattagttattatgtctaagtatgtttttagaagattaagcaagctcattcgatatgtaaatggatagtttgaggttttatttataatgat	tae-MIR7757-p3	tggatagtttgaggttttattt	3'	Conserved/known	..(((((((.(((((((((..((((((((((...(((((((((..(.((..(((((((((.(((.....((((((((((..(((..(((((.....(((((((...((....((.(((((.......(((((........)))))....(((((((((((...(((((((.(((((((.((....))..))))))).))))))).)))))))))))........)))))..))....)).)))))))....)))))...))).)))))))..))).....))).)))))))))..)))..))).))))))...))))))))))..))))))))).)))))))..	340	31.7	-102.3	0.9	high
tdi-miR9652-p3	-	TAGAAGCTTAATGAGAACATG	21	chr2B	-	728963054	728963162	tae-MIR9652,	ctattgagatgtgtttgtcaCCTGTTTGTCATTAAGTTTCTTagtgcctttgccatcttagtgaagggtcaaaaggtacttagAAGCTTAATGAGAACATGTGacaaacgtacttcgaggcgga	tae-MIR9652-p3	tagAAGCTTAATGAGAACATG	3'	Conserved/known	....(((((((((((.(((((.(((((((((((((.(((((((((.....(((......)))...))))))))).)))))))))))))))))).))))))))..)))..	103	38.5	-46	1.1	middle
tdi-miR9652-p5_2ss3CT18TC	-	ACTTGTTTGTCATTAAGCTTC	21	chr2B	+	728655569	728655755	tae-MIR9652,	ctattgagatgtgtttgtcaCCTGTTTGTCATTAAGTTTCTTagtgcctttgccatcttagtgaagggtcaaaaggtacttagAAGCTTAATGAGAACATGTGacaaacgtacttcgaggcgga	tae-MIR9652-p5	aCCTGTTTGTCATTAAGTTTC	5'	Conserved/known	((..(((..((((.(((((((........((((((.(((((((....(((.(((.((((((.(((((((((((.((((..(((((((..((......)).....)).)))))..)))).))))))))))))))))).)))..)))...)))))))...))))))))))..))).))))..)))..))	187	45.5	-64.9	0.8	low
tdi-miR9653b_L+3	-	CCATGGCCAAGGTCTCTTGAGGCT	24	chr1B	-	683990983	683991017	tae-MIR9653b,	ccacggccaTGGCCAAGGTCTCTTGAGGCTtggccttgaagactttggccatgtccatgg	tae-miR9653b	TGGCCAAGGTCTCTTGAGGCT	5'	Conserved/known	.......(((((((...........)))))))...	25	54.3	-9.9	0.5	high
tdi-miR9653b_R-2	-	TGGCCAAGGTCTCTTGAGG	19	chr2B	+	396018053	396018157	tae-MIR9653b,	ccacggccaTGGCCAAGGTCTCTTGAGGCTtggccttgaagactttggccatgtccatgg	tae-miR9653b	TGGCCAAGGTCTCTTGAGGCT	5'	Conserved/known	.(((...(((.((((((((...))))))))....)))....)))(((((....((.....))....)))))....(((((((.(((........))).)))))))	43	53.3	-34.2	0.6	middle
tdi-miR9653b_R-3	-	TGGCCAAGGTCTCTTGAG	18	chr2A	+	722719684	722719745	tae-MIR9653b,	ccacggccaTGGCCAAGGTCTCTTGAGGCTtggccttgaagactttggccatgtccatgg	tae-miR9653b	TGGCCAAGGTCTCTTGAGGCT	3'	Conserved/known	...(((((.((((((((((((.........)))))).......)))))))))))........	51	46.8	-17.2	0.6	low
tdi-miR9653b-p3	-	CCTTGAAGACTTTGGCCATG	20	chr4B	-	198231206	198231353	tae-MIR9653b,	ccacggccaTGGCCAAGGTCTCTTGAGGCTtggccttgaagactttggccatgtccatgg	tae-MIR9653b-p3	ccttgaagactttggccatg	3'	Conserved/known	...((((((((......((((((((((....((..(((((((....(((((((..((....))..)))))))......(((((((((....)))))).))).....)))))))..))....))))))))))......))))))))...	142	54.7	-66.6	0.8	middle
tdi-miR9653b-p3_1ss1GC_1	-	CCCTTGAAGACTTTGGCC	18	chr2B	+	245186831	245186897	tae-MIR9653b,	ccacggccaTGGCCAAGGTCTCTTGAGGCTtggccttgaagactttggccatgtccatgg	tae-MIR9653b-p3	gccttgaagactttggcc	3'	Conserved/known	...(((((.(((((((.((((......((((.((....)))))).)))).)))))))..)))))...	61	49.3	-17	0.5	middle
tdi-miR9653b-p3_1ss1GC_2	-	CCCTTGAAGACTTTGGCCA	19	chr3B	-	195946366	195946394	tae-MIR9653b,	ccacggccaTGGCCAAGGTCTCTTGAGGCTtggccttgaagactttggccatgtccatgg	tae-MIR9653b-p3	gccttgaagactttggcca	3'	Conserved/known	.((((((((......)))))....)))..	26	48.3	-6.1	0.4	middle
tdi-miR9653b-p3_1ss2GC	-	GCCCTTGAAGACTTTGGCC	19	chr1B	+	566105297	566105350	tae-MIR9653b,	ccacggccaTGGCCAAGGTCTCTTGAGGCTtggccttgaagactttggccatgtccatgg	tae-MIR9653b-p3	ggccttgaagactttggcc	3'	Conserved/known	...(((((((.((((......((((.((....)))))).)))).)))))))...	48	51.9	-15.7	0.6	middle
tdi-miR9653b-p3_1ss7AC	-	GCCTTGCAGACTTTGGCCA	19	chr7A	-	464978088	464978118	tae-MIR9653b,	ccacggccaTGGCCAAGGTCTCTTGAGGCTtggccttgaagactttggccatgtccatgg	tae-MIR9653b-p3	gccttgaagactttggcca	3'	Conserved/known	...(((.((((((....)).)))).)))...	25	67.7	-12.1	0.6	middle
tdi-miR9653b-p5_1	-	CATGGCCAAGGTCTCTTG	18	chr2A	+	274914488	274914530	tae-MIR9653b,	ccacggccaTGGCCAAGGTCTCTTGAGGCTtggccttgaagactttggccatgtccatgg	tae-MIR9653b-p5	caTGGCCAAGGTCTCTTG	5'	Conserved/known	...((((((..((((((((....))))).)))..))))))...	37	51.2	-15.8	0.7	middle
tdi-miR9653b-p5_2	-	CATGGCCAAGGTCTCTTGA	19	chr6B	-	495391235	495391259	tae-MIR9653b,	ccacggccaTGGCCAAGGTCTCTTGAGGCTtggccttgaagactttggccatgtccatgg	tae-MIR9653b-p5	caTGGCCAAGGTCTCTTGA	5'	Conserved/known	...((((..((((....))))))))	22	48	-6.6	0.5	middle
tdi-miR9653b-p5_2ss18GT19GT	-	TGGCCAAGGTCTCTTGATT	19	chr5A	-	216426097	216426199	tae-MIR9653b,	ccacggccaTGGCCAAGGTCTCTTGAGGCTtggccttgaagactttggccatgtccatgg	tae-MIR9653b-p5	TGGCCAAGGTCTCTTGAGG	5'	Conserved/known	(((((....((((((.(((......)))))))))............((..(((((((.........)))))))..))...................)))))..	25	46.6	-21	0.4	low
tdi-miR9653b-p5_2ss19GT20AT	-	CCATGGCCAAGGTCTCTTTT	20	chr6B	-	142428022	142428074	tae-MIR9653b,	ccacggccaTGGCCAAGGTCTCTTGAGGCTtggccttgaagactttggccatgtccatgg	tae-MIR9653b-p5	ccaTGGCCAAGGTCTCTTGA	5'	Conserved/known	...(((..((.((((..(((((((((....)))))))))))))))..)))...	47	56.6	-25	0.8	middle
tdi-miR9653b-p5_3	-	CCATGGCCAAGGTCTCTT	18	chr4B	-	380723276	380723322	tae-MIR9653b,	ccacggccaTGGCCAAGGTCTCTTGAGGCTtggccttgaagactttggccatgtccatgg	tae-MIR9653b-p5	ccaTGGCCAAGGTCTCTT	5'	Conserved/known	(((.((.((....(((((((((....)))))))))..)))).)))..	45	61.7	-18.6	0.6	middle
tdi-miR9653b-p5_4	-	CCATGGCCAAGGTCTCTTGA	20	chr1B	+	667858021	667858074	tae-MIR9653b,	ccacggccaTGGCCAAGGTCTCTTGAGGCTtggccttgaagactttggccatgtccatgg	tae-MIR9653b-p5	ccaTGGCCAAGGTCTCTTGA	5'	Conserved/known	((.((((((((((.(((..((.(((.....))).)).))).)))))))))).))	54	53.7	-22.4	0.8	middle
tdi-miR9653b-p5_5	-	CCTTGAAGACTTTGGCCA	18	chr5A	-	196736685	196736773	tae-MIR9653b,	ccacggccaTGGCCAAGGTCTCTTGAGGCTtggccttgaagactttggccatgtccatgg	tae-MIR9653b-p5	ccttgaagactttggcca	5'	Conserved/known	...((((....(((.(((.(((...(((.((((.((...((.....))...))...)))).))).))).))).)))......))))...	83	50.6	-23.1	0.5	middle
tdi-miR9653b-p5_6	-	CCTTGAAGACTTTGGCCATGT	21	chr1B	-	683340504	683340622	tae-MIR9653b,	ccacggccaTGGCCAAGGTCTCTTGAGGCTtggccttgaagactttggccatgtccatgg	tae-MIR9653b-p5	ccttgaagactttggccatgt	5'	Conserved/known	.(((((((.....(((((((..(((((..((((((((((((((..............))))))).)))....))))...)))))..)))))))....))))))).((((....))))..	103	50.4	-42.5	0.7	middle
tdi-miR9653b-p5_7	-	CTTGAAGACTTTGGCCATG	19	chr2B	-	583491927	583491966	tae-MIR9653b,	ccacggccaTGGCCAAGGTCTCTTGAGGCTtggccttgaagactttggccatgtccatgg	tae-MIR9653b-p5	cttgaagactttggccatg	5'	Conserved/known	......((((((((..............))).)))))...	31	60	-7.7	0.3	middle
tdi-miR9653b-p5_8	-	CTTGAAGACTTTGGCCATGT	20	chr2B	+	306529253	306529344	tae-MIR9653b,	ccacggccaTGGCCAAGGTCTCTTGAGGCTtggccttgaagactttggccatgtccatgg	tae-MIR9653b-p5	cttgaagactttggccatgt	5'	Conserved/known	..(((((((...(((((((((((.....)))).(((((((...((((((((....)))))))))))))))....)))))))..)))))))..	88	40.2	-32.5	0.9	middle
tdi-miR9653b-p5_9	-	TGAAGACTTTGGCCATGT	18	chr2A	-	52290736	52290867	tae-MIR9653b,	ccacggccaTGGCCAAGGTCTCTTGAGGCTtggccttgaagactttggccatgtccatgg	tae-MIR9653b-p5	tgaagactttggccatgt	5'	Conserved/known	...((.((((((..(((((.(((((((...(((((((.....((((.....))))....((..((((.(((.......)))..))))))...)))))))..))))))....).))).))..))))))))...	126	45.5	-39.4	0.7	middle
tdi-miR9654b-3p_1ss19GA	MIR9654	TTCCGAAAGGCTTGAAGCAAAT	22	chr2B	+	672721806	672721930	tae-MIR9654b,	atgctcacattcacgttggttcgcttcaagccttgaggaatagggtaaactgcacggagttatgtgcagtgcagtttacactaTTCCGAAAGGCTTGAAGCGAATtaactagcattgtgcctctt	tae-miR9654b-3p	TTCCGAAAGGCTTGAAGCGAAT	3'	Conserved/known	..((....(((...(((..(((((((((((((((..(((((((.(((((((((((.............))))))))))).)))))))..)))))))))))))))..))))))....)).......	116	47.2	-62.4	1.1	middle
tdi-miR9655-p5	-	TCGGCTACTTCCTTTCCCTTGC	22	chr6A	-	62220029	62220153	tae-MIR9655,	cgggtgatccgtctcaggcgtcggctacttcctttcccttgccagtgcgccatgccggcgggtgcacccctcttgcacaggCAAGGGAAGGAAGTAGCCAACgtcttgggcggatctagcat	tae-MIR9655-p5	tcggctacttcctttcccttgc	5'	Conserved/known	.....((((((((..((((((.((((((((((((.(((((((((.(((.((((.....)))).(((....))).....)))))))))))))))))))))))).))))))..))))))))......	114	62.4	-78.6	1	middle
tdi-miR9656-p5_1ss13GT	-	TTGCTGGGTTTGTAGGACTG	20	chr2B	-	613516058	613516118	tae-MIR9656,	ccatggctgcgacaggcaccattgttcagtgtttcgaaggaaataataccgttgctgggtttggaggactgttttaacggtattatctgCTTCGAGACTCTGAACAGCGGtgccatagaagctactgccc	tae-MIR9656-p5	ttgctgggtttggaggactg	5'	Conserved/known	.........(((.(((.((((..((.((((.......))))...))..))))))))))...	49	50.8	-15.9	0.5	low
tdi-miR9657c-p5_2ss10AC18TC	MIR9657	TCGCCGGAGCAGCATGTCGTG	21	chr7A	-	181562524	181562631	tae-MIR9657c,	gcatagcggagggctggctccgttcgccggagaagcatgttgtggaccagtgccgCGTGCTTCCTCGTCGAACGGTggcgaccatgttgcacgcgc	tae-MIR9657c-p5	tcgccggagaagcatgttgtg	5'	Conserved/known	...(((((((((((((((..(((..(((((.(((((.((((((((..((((...)))))))))))).))))).)))))..)))..)).))).))))...))))))...	102	70.4	-62.3	0.8	middle
tdi-miR9660-5p_L+1	-	CTTGCGAGCAACGGATGAATC	21	chr6B	+	650175276	650175363	tae-MIR9660,	gctctttctcTTGCGAGCAACGGATGAATCagccttgttatccaatccagaggtggctgatttctcctttgctcgagtagagaaagagta	tae-miR9660-5p	TTGCGAGCAACGGATGAATC	5'	Conserved/known	.((((((((((..(((((((.(((..((((((((....................))))))))..))).)))))))...))))))))))	87	47.7	-43.7	1	middle
tdi-miR9662b-p5_1ss9CG	MIR9662	GCGGCTCTGTGGTGTTCAAGC	21	chr6A	-	112094677	112094776	tae-MIR9662b,tae-MIR9662a,	tcggggagcccggcggctctctggtgttcaagcaggaacctcatgctaccggcagcatgcggcgcttgcTTGAACATCCCAGAGCCACCGgcgtgccaaa	tae-MIR9662b-p5	gcggctctctggtgttcaagc	5'	Conserved/known	....((..(((((.(((((((.((((((((((((((..((.((((((......)))))).))..)))))))))))))).))))))).)))).)..))...	93	64	-63	1	high
tdi-miR9664-3p_L-1	-	TGCAGTCCTCGATGTCGTAG	20	chr1B	+	348556598	348556715	tae-MIR9664,	ggtctgatggttaacgaaaccacggcatagaggcactgcaaacatccgagatgagcaaactaagcttgtccgtagtTTGCAGTCCTCGATGTCGTAGttttgtttttccatctattgt	tae-miR9664-3p	TTGCAGTCCTCGATGTCGTAG	3'	Conserved/known	.....(((((..((((((((.(((((((.((((.(((((((((...((.((..(((.......)))..))))..))))))))))))).))))))).))))))))...)))))......	107	44.9	-55.8	1.1	high
tdi-miR9664-p5	-	ACGGCATAGAGGCACTGCAAA	21	chr1B	+	348556598	348556715	tae-MIR9664,	ggtctgatggttaacgaaaccacggcatagaggcactgcaaacatccgagatgagcaaactaagcttgtccgtagtTTGCAGTCCTCGATGTCGTAGttttgtttttccatctattgt	tae-MIR9664-p5	acggcatagaggcactgcaaa	5'	Conserved/known	.....(((((..((((((((.(((((((.((((.(((((((((...((.((..(((.......)))..))))..))))))))))))).))))))).))))))))...)))))......	107	44.9	-55.8	1.1	middle
tdi-miR9665-3p_L+1R-1	-	TGCTAGCAGTGTAAACTCAAATC	23	chr2A	+	713108870	713109000	tae-MIR9665,	taataatttggtttgactttgcactgctagcggtggcactgccgcactgcccggtcagtgtaagctcattacactgtccgggcagtgcggccgtgcactGCTAGCAGTGTAAACTCAAATCAtatcattac	tae-miR9665-3p	GCTAGCAGTGTAAACTCAAATCA	3'	Conserved/known	((((.((.((((((((.((((((((((((((((..((((.((((((((((((((.((((((((.....)))))))).)))))))))))))).)))).)))))))))))))))).)))))))).)).)))).	130	50.4	-90.2	1.4	middle
tdi-miR9665-p5_1ss24TC	-	GTTTGACTTTGCACTGCTAGCGGC	24	chr2A	+	713108870	713109000	tae-MIR9665,	taataatttggtttgactttgcactgctagcggtggcactgccgcactgcccggtcagtgtaagctcattacactgtccgggcagtgcggccgtgcactGCTAGCAGTGTAAACTCAAATCAtatcattac	tae-MIR9665-p5	gtttgactttgcactgctagcggt	5'	Conserved/known	((((.((.((((((((.((((((((((((((((..((((.((((((((((((((.((((((((.....)))))))).)))))))))))))).)))).)))))))))))))))).)))))))).)).)))).	130	50.4	-90.2	1.4	middle
tdi-miR9668-p3_1ss4TC	-	CTCCGTCCGGAAATACTTGTC	21	chr1B	-	87639418	87639556	tae-MIR9668,	agatacatccattCCAATGACAAGTATTTTCGGAcggagggaatacaagattcgactccatgaagtagctttacctctagcaatagaataaaaaaaactccctctgtccggaaatacttgtcggacaaattgatgtatc	tae-MIR9668-p3	ctctgtccggaaatacttgtc	3'	Conserved/known	.((((((((.(((....(((((((((((((((((((((((((....(((.....(((......)))..)))....((((....))))...........)))))))))))))))))))))))))....))).))))))))	138	38.8	-57.9	1.1	middle
tdi-miR9668-p5_1ss11TC	-	ACAAGTATTTCCGGACGGAGG	21	chr1B	-	87639418	87639556	tae-MIR9668,	agatacatccattCCAATGACAAGTATTTTCGGAcggagggaatacaagattcgactccatgaagtagctttacctctagcaatagaataaaaaaaactccctctgtccggaaatacttgtcggacaaattgatgtatc	tae-MIR9668-p5	ACAAGTATTTTCGGAcggagg	5'	Conserved/known	.((((((((.(((....(((((((((((((((((((((((((....(((.....(((......)))..)))....((((....))))...........)))))))))))))))))))))))))....))).))))))))	138	38.8	-57.9	1.1	middle
tdi-miR9670-p5	-	TTCTTCAAGTACTCCACTTTT	21	chr6B	-	181506352	181506429	tae-MIR9670,	cctgaacgtcttcttcaagtactccacttttttttctcgcggagaaaaAGGTGGAATACTTGAAGAAGAttttcaggt	tae-MIR9670-p5	ttcttcaagtactccactttt	5'	Conserved/known	((((((..(((((((((.(((.((((((((((((((.....)))))))))))))).))).)))))))))..)))))).	77	39.7	-43.2	1.4	high
tdi-miR9672a-3p_1ss1CT	MIR9672	TCACGACTGTCATTAAGCATC	21	chr5B	+	449084556	449084695	tae-MIR9672a,	tctgtttgaagtgaagatgatgcttaatgacagtcgtggtgtcttagaagagccaggcgactatgtctacgctggccattaagcatcgtctttgcctaggacaCCACGACTGTCATTAAGCATCgccttcaccccaaacagagcc	tae-miR9672a-3p	CCACGACTGTCATTAAGCATC	3'	Conserved/known	((((((((.((((((..((((((((((((((((((((((.(((....))).((((((((..(((...(((((........))))))))..)))))).))..))))))))))))))))))))))..)))))).))))))))	140	47.1	-77.3	1.2	middle
tdi-miR9672a-p5	MIR9672	TGCTTAATGACAGTCGTGGTG	21	chr5B	+	449084556	449084695	tae-MIR9672a,	tctgtttgaagtgaagatgatgcttaatgacagtcgtggtgtcttagaagagccaggcgactatgtctacgctggccattaagcatcgtctttgcctaggacaCCACGACTGTCATTAAGCATCgccttcaccccaaacagagcc	tae-MIR9672a-p5	tgcttaatgacagtcgtggtg	5'	Conserved/known	((((((((.((((((..((((((((((((((((((((((.(((....))).((((((((..(((...(((((........))))))))..)))))).))..))))))))))))))))))))))..)))))).))))))))	140	47.1	-77.3	1.2	middle
tdi-miR9672b-p3_1ss3GA	MIR9672	TAAGATACCACGACTGTCATT	21	chr5B	-	449084565	449084686	tae-MIR9672b,ata-MIR9672,	gtgaaggcgatgcttaatgacagtcgtggtgtcctaggtgaagacgatgcttaatggccagcgtagacagtcgcctggctcttctaggataCCACGACTGTCATTAAGCATCatcttcac	tae-MIR9672b-p3	taggataCCACGACTGTCATT	3'	Conserved/known	((((((..(((((((((((((((((((((((((((((((((.....(((((........)))))........)))))))).........)))))))))))))))))))))))))..))))))	122	48.4	-69.7	1.2	high
tdi-miR9672b-p5	MIR9672	TGAAGGCGATGCTTAATGACA	21	chr5B	-	449084565	449084686	tae-MIR9672b,ata-MIR9672,	gtgaaggcgatgcttaatgacagtcgtggtgtcctaggtgaagacgatgcttaatggccagcgtagacagtcgcctggctcttctaggataCCACGACTGTCATTAAGCATCatcttcac	tae-MIR9672b-p5	tgaaggcgatgcttaatgaca	5'	Conserved/known	((((((..(((((((((((((((((((((((((((((((((.....(((((........)))))........)))))))).........)))))))))))))))))))))))))..))))))	122	48.4	-69.7	1.2	high
tdi-miR9673-p3	-	TGTGCTCTTTCCTTCTTACCC	21	chr7B	+	45051338	45051427	tae-MIR9673,	cgcctcgaggTAAGAAGCAAATAGCACATGcaggaggtaagaaagaagcaagcgaatgcgtgtgctctttccttcttaccctcgagccgg	tae-MIR9673-p3	tgtgctctttccttcttaccc	3'	Conserved/known	((.((((((((((((((.(((.((((((((((....((.........)).......)))))))))).))).))))))))).))))).)).	89	52.2	-39.3	0.8	middle
tdi-miR9674a-p3	MIR9674	GTAGGATGGCTGGTGCTATG	20	chr6B	-	34645562	34645670	tae-MIR9674a,	aatttgtccataGCATCATCCATCCTACCATTCaacggcggctgctgctgcccaccggtgggtaggatggctggtgctatggatagctt	tae-MIR9674a-p3	gtaggatggctggtgctatg	3'	Conserved/known	..((((((((((..(..(((((((((((.(((((((((((......((((........)))).......))))))))))).)))))))))))..)..))))))))))..	105	56.9	-65.9	1.1	middle
tdi-miR9674a-p3_1ss20GT	MIR9674	GTAGGATGGCTGGTGCTATTG	21	chr4B	-	658573129	658573215	tae-MIR9674a,	aatttgtccataGCATCATCCATCCTACCATTCaacggcggctgctgctgcccaccggtgggtaggatggctggtgctatggatagctt	tae-MIR9674a-p3	gtaggatggctggtgctatgg	3'	Conserved/known	...(((((((((((((((.((((((((((.......((..((...))..)).......)))))))))).)))))))))))))))...	81	52.9	-46.7	1	middle
tdi-miR9674a-p3_1ss4GA	MIR9674	TAGAATGGCTGGTGCTATGGA	21	chr4B	-	658574037	658574157	tae-MIR9674a,	aatttgtccataGCATCATCCATCCTACCATTCaacggcggctgctgctgcccaccggtgggtaggatggctggtgctatggatagctt	tae-MIR9674a-p3	taggatggctggtgctatgga	3'	Conserved/known	((((.((((((..((.(..((((((((((((.((((.(((((..(((((.((((..((....))))))..))).))..))))).)))).))))))))))))..).))..)))))).)))).	120	48.8	-58.5	1	middle
tdi-miR9674a-p3_2ss19GA20CA	MIR9674	TGGCTGGTGCTATGGATAAAT	21	chr5A	-	683536414	683536501	tae-MIR9674a,	aatttgtccataGCATCATCCATCCTACCATTCaacggcggctgctgctgcccaccggtgggtaggatggctggtgctatggatagctt	tae-MIR9674a-p3	tggctggtgctatggatagct	3'	Conserved/known	...(((((((((((((((.(((.((((((.......((..((....))..))........))))))))).)))))))))))))))...	82	50	-46	1	middle
tdi-miR9674a-p5_1	MIR9674	ATAGCATCATCCATCCTACCA	21	chr5A	-	683536414	683536501	tae-MIR9674a,	aatttgtccataGCATCATCCATCCTACCATTCaacggcggctgctgctgcccaccggtgggtaggatggctggtgctatggatagctt	tae-MIR9674a-p5	ataGCATCATCCATCCTACCA	5'	Conserved/known	...(((((((((((((((.(((.((((((.......((..((....))..))........))))))))).)))))))))))))))...	82	50	-46	1	high
tdi-miR9674a-p5_2	MIR9674	GTAGGATGGCTGGTGCTATGG	21	chr6A	-	18770524	18770731	tae-MIR9674a,ata-MIR9674b,bdi-MIR5064,	aatttgtccataGCATCATCCATCCTACCATTCaacggcggctgctgctgcccaccggtgggtaggatggctggtgctatggatagctt	tae-MIR9674a-p5	gtaggatggctggtgctatgg	5'	Conserved/known	....((((((((.((...(((((((((((.(((((((((((.....((((....))))..(((....)))))))))))))).)))))))))))..)).(((((((.((.((((.((...((((((((...((((((..............))).)))..))).))))).)))))).)).))))))).............)))))))).	84	55.3	-84.7	0.7	high
tdi-miR9675-p5	-	AGACGAGGGTGATCATAAACT	21	chr3B	+	64549437	64549665	tae-MIR9675,	atgctgccagccaagacgagggtgatcataaactcctgggtaatcatgttggacacccagtccaggaacatgccgaggagttcagagcggagaggttcaagggagcttgcatggactttcatggtgtattcttcgggtacacgccgcagaccaaaggatggcatgtacctgaagcaggagtttatgatggcccagcagTTTATGATCACTCTCGTTTTGcctgtcatca	tae-MIR9675-p5	agacgagggtgatcataaact	5'	Conserved/known	.((.((.(((.(((((((((((((((((((((((.(((((..((((((((((((.....))))))....(..(((..(((((((..(((....(((((....)))))))).)))))))...)))..)...(((((((((((.((((....((...)).)))).)))))))))))........))))))..))))).))))))))))))))))))))))).))).)).))	228	51.1	-102.1	0.9	middle
tdi-miR9676-p3	-	TACGGCCTGATGACATCCACG	21	chr3B	-	201139426	201139543	tae-MIR9676,	cttcacaccgTGGATGTCATCGTGGCCGTACAtgaatcgtcccccacatccagctctgttcaatttcaggcaaagtggacgtttcattgtacggcctgatgacatccacggcgtggct	tae-MIR9676-p3	tacggcctgatgacatccacg	3'	Conserved/known	..((((.(((((((((((((((.(((((((((((((.(((((...((.....((.(((........)))))...))))))).)))).)))))))))))))))))))))))).))))..	114	53.4	-65.6	1	middle
tdi-miR9774_L+2	-	AACAAGATATTGGGTATTTCTGTC	24	chr2A	-	644160479	644160532	tae-MIR9774,	aagacagaaatacccaatatcttgctagaaCAAGATATTGGGTATTTCTGTCtt	tae-miR9774	CAAGATATTGGGTATTTCTGTC	3'	Conserved/known	((((((((((((((((((((((((......))))))))))))))))))))))))	54	33.3	-36.4	2	high
tdi-miR9774-p5	-	AATACCCAATATCTTGCTAGA	21	chr2A	-	644160479	644160532	tae-MIR9774,	aagacagaaatacccaatatcttgctagaaCAAGATATTGGGTATTTCTGTCtt	tae-MIR9774-p5	aatacccaatatcttgctaga	5'	Conserved/known	((((((((((((((((((((((((......))))))))))))))))))))))))	54	33.3	-36.4	2	high
tdi-miR9775-p3_1ss15AT	-	ACATCAATGTTGATTAAGGCATG	23	chr3B	+	779389141	779389184	tae-MIR9775,	catcatattaTGTGCGCAATAAGATTTTGCTAtgctttcaccgttgattcaaccaattgacatcaatgttgataaaggcatggaaaaatcttattgtatacatgatatggtg	tae-MIR9775-p3	acatcaatgttgataaaggcatg	3'	Conserved/known	...(((.(((.(((((((........))))))))))..)))...	38	34.1	-8.6	0.6	middle
tdi-miR9775-p3_2ss4TG19GA	-	TATGGTATACATGATATGATG	21	chr3B	+	779016764	779016788	tae-MIR9775,	catcatattaTGTGCGCAATAAGATTTTGCTAtgctttcaccgttgattcaaccaattgacatcaatgttgataaaggcatggaaaaatcttattgtatacatgatatggtg	tae-MIR9775-p3	tattgtatacatgatatggtg	3'	Conserved/known	...(((((.....))))).......	15	28	-2.6	0.4	middle
tdi-miR9776_L-1R+1_1ss18AG	MIR9776	TGGACGAGGATGTGCAGCTGC	21	chr5B	+	617201515	617201602	tae-MIR9776,ata-MIR9776,	tagctagagcTTGGACGAGGATGTGCAACTGcggtacggtaggaccttcagctacgaccggcagctgcacatccatgcccaagctctacct	tae-miR9776	TTGGACGAGGATGTGCAACTG	5'	Conserved/known	....((((((((((((..(((((((((.(((((((.((.(((.........)))))))).)))).)))))))))..))))))))))))	84	55.7	-49.9	1	high
tdi-miR9777_L+5	-	ATTGCAGCAAACATATCTGAGCACA	25	chr6B	-	124303144	124303256	tae-MIR9777,	gctgtttttgtgccgtgatgattgctttacttctgacacctcttgtacgagaagcgccttgatgcgcttcgctgagcagattgcAGCAAACATATCTGAGCACAgtcacacgc	tae-miR9777	AGCAAACATATCTGAGCACA	3'	Conserved/known	(((((..((((((((..(((.(((((.....((((....(((..((....(((((((......))))))))).)))))))....))))).)))...)).))))))..))).))	113	49.6	-34.7	0.6	middle
tdi-miR9777-p5	-	GTGCCGTGATGATTGCTTTACTTC	24	chr6B	-	124303144	124303256	tae-MIR9777,	gctgtttttgtgccgtgatgattgctttacttctgacacctcttgtacgagaagcgccttgatgcgcttcgctgagcagattgcAGCAAACATATCTGAGCACAgtcacacgc	tae-MIR9777-p5	gtgccgtgatgattgctttacttc	5'	Conserved/known	(((((..((((((((..(((.(((((.....((((....(((..((....(((((((......))))))))).)))))))....))))).)))...)).))))))..))).))	113	49.6	-34.7	0.6	middle
tdi-miR9778_R-1	-	TGCATCATCTCGAACTCGTC	20	chr7B	-	737504281	737504372	tae-MIR9778,	gaagcccTGCATCATCTCGAACTCGTCGgtgcgatagcgtgcagcgtgacatgctgttcatcaccaacgagttccagacgatgcaggccttc	tae-miR9778	TGCATCATCTCGAACTCGTCG	5'	Conserved/known	((((.((((((((.(((.((((((((.((((.((((((((((.....).)))))))))...)))).)))))))).))).)))))))).))))	92	56.5	-51.4	1	middle
tdi-miR9778-p3	-	ACGAGTTCCAGACGATGCAGG	21	chr7B	-	737504281	737504372	tae-MIR9778,	gaagcccTGCATCATCTCGAACTCGTCGgtgcgatagcgtgcagcgtgacatgctgttcatcaccaacgagttccagacgatgcaggccttc	tae-MIR9778-p3	acgagttccagacgatgcagg	3'	Conserved/known	((((.((((((((.(((.((((((((.((((.((((((((((.....).)))))))))...)))).)))))))).))).)))))))).))))	92	56.5	-51.4	1	middle
tdi-miR9779_L+2_1ss13GT	-	AGCTTATGCAACTTCTGAGGAT	22	chr6A	-	154415000	154415090	tae-MIR9779,	ttgtctcatttcttatctgtgtataagaccaatgatccatatttttatgttgttttaaaagtgttcttacctatgatgagttgcgaactgtattgcctacattgtttgaacaatctgtgagaagCTTATGCAACGTCTGAGGATgaacaa	tae-miR9779	CTTATGCAACGTCTGAGGAT	3'	Conserved/known	...(((((.(((.....((((((((...((((.....))))..((((..(((......))).))))...))))))))...))))))))...	85	37.4	-19.1	0.6	middle
tdi-miR9779_L+5	-	AGAAGCTTATGCAACGTCTGAGGAT	25	chr6B	-	181503305	181503441	tae-MIR9779,	ttgtctcatttcttatctgtgtataagaccaatgatccatatttttatgttgttttaaaagtgttcttacctatgatgagttgcgaactgtattgcctacattgtttgaacaatctgtgagaagCTTATGCAACGTCTGAGGATgaacaa	tae-miR9779	CTTATGCAACGTCTGAGGAT	3'	Conserved/known	...((.((((((.((((........((((....))))...((((((((((((((..((..(((.((((((((.....)))..)))))))).))..))))))).))))))).((....))...))))))))))))...	131	32.8	-29.4	0.7	middle
tdi-miR9779-p3	-	TACCTATGATGAGTTGCGAACT	22	chr6A	-	112091751	112091898	tae-MIR9779,	ttgtctcatttcttatctgtgtataagaccaatgatccatatttttatgttgttttaaaagtgttcttacctatgatgagttgcgaactgtattgcctacattgtttgaacaatctgtgagaagCTTATGCAACGTCTGAGGATgaacaa	tae-MIR9779-p3	tacctatgatgagttgcgaact	3'	Conserved/known	((((.((((((((.((...(((..(((((..((((........))))...))))).....(((((((((....(((..(((.(((((((((.....))))..)))))))).))).)))))))))...)))..)).)))).))))))))	64	33.8	-25.8	0.5	middle
tdi-miR9782-p3_1ss6TA	-	AATATATGACTTGTATTAGGTTGG	24	chr3A	+	625743392	625743528	tae-MIR9782,	aggttgtcaattttatcaccctaatataaactatatagcacaaaaattataccgtttgaaaatagaacatatgaagtttatattggtatattttttgtaatatttgacttGTATTAGGTTGGTCAAATTGACGAcct	tae-MIR9782-p3	aatatttgacttGTATTAGGTTGG	3'	Conserved/known	((((((.((((((.((((.((((((((((..((((((..(((((((.(((((((..((((..(((.....)))...))))...))))))).)))))))..))))))..)))))))))).)))).)))))).))))))	137	26.3	-43.9	1.2	middle
tdi-miR9783-p3_2ss5AG18AC	MIR9783	AATAGGCACCGGTGCTTCAG	20	chr2B	+	725405736	725405857	tae-MIR9783,ata-MIR9783,	agtttttctctaagtatcggtgcttatttgtagagggtagacgcttaattaagcgtctgtcctatagaaATAAGCACCGGTGCTTAAGAAgaact	tae-MIR9783-p3	aATAAGCACCGGTGCTTAAG	3'	Conserved/known	..(((((((((((((..((((((.((.(((((((.(((((((.(((((((.((((((((....)))))))).))))))).))))))).))))))).)).))))))..)))))))))))))..	118	33.6	-55	1.3	low
tdi-miR9783-p3_2ss8AG21AC_1	MIR9783	AGAAATAGGCACCGGTGCTTC	21	chr2A	-	351554992	351555194	tae-MIR9783,	agtttttctctaagtatcggtgcttatttgtagagggtagacgcttaattaagcgtctgtcctatagaaATAAGCACCGGTGCTTAAGAAgaact	tae-MIR9783-p3	agaaATAAGCACCGGTGCTTA	3'	Conserved/known	...(((((((((((((((((((((((((((((.((((((((((((((((((((((...(((.((.((((((((((((((((((.((((.((.((((((((....)))))))).)).)))).)))))))))))))))))).)).)))...)))))))))))))))))))))))))))))))))))))))))))))))))))...	197	42.4	-140.5	1.6	low
tdi-miR9783-p3_2ss8AG21AC_2	MIR9783	AGAAATAGGCACCGGTGCTTCAGA	24	chr1A	+	21433505	21433710	tae-MIR9783,	agtttttctctaagtatcggtgcttatttgtagagggtagacgcttaattaagcgtctgtcctatagaaATAAGCACCGGTGCTTAAGAAgaact	tae-MIR9783-p3	agaaATAAGCACCGGTGCTTAAGA	3'	Conserved/known	((.((((((((((((((((((((((((((((((..(((((((((((((((((((((..((((...((((((((((((((((((....((((.(((.((((....)))).))))))).....))))))))))))))))))..))))..)).))))))))))))))))))).)))))))))))))))))))))))))))))).))...	203	43.2	-128.7	1.4	low
tdi-miR9783-p5_2ss3GC19TC	MIR9783	TACAGGGTAGACGCTTAACT	20	chr2B	-	776297871	776298092	tae-MIR9783,	agtttttctctaagtatcggtgcttatttgtagagggtagacgcttaattaagcgtctgtcctatagaaATAAGCACCGGTGCTTAAGAAgaact	tae-MIR9783-p5	tagagggtagacgcttaatt	5'	Conserved/known	...(((.((.((.((((((((((((((((((((((((((((((.((((((((...((((((((.(((.((((((.((((((((((((((((((.((((((..((((((((....))))))))..)))))).)))))))))))))))))).))))))..)))))))))))...)))))))))))))))))))))))))))))))))))))).)))).)))...	216	44.1	-150.9	1.5	middle
tdi-miR9783-p5_2ss5AG18AC	MIR9783	AATAGGCACCGGTGCTTCAGA	21	chr2B	-	10718356	10718406	tae-MIR9783,	agtttttctctaagtatcggtgcttatttgtagagggtagacgcttaattaagcgtctgtcctatagaaATAAGCACCGGTGCTTAAGAAgaact	tae-MIR9783-p5	aATAAGCACCGGTGCTTAAGA	5'	Conserved/known	..........(((((((.(((((((.........))))))))))))))...	38	41.2	-14.9	0.7	middle
PC-3p-103790_254	-	ACTTGTTTTGGGACGAAGGGA	21	chr3A	+	20349664	20349794					3'	Novel	...(((....(((((...(((.(((.((((((((((((((((((((((((.(((((.................)))))...)))))))))))))))))))))))).))).)))...)))))....)))...	125	36.6	-48.9	1	middle
PC-3p-104161_251	-	ATGACGAGTAAATCAGAACGGT	22	chr6A	-	615231001	615231084					3'	Novel	...((((((((((((((((((((((((((((((.((((((....)))))).))))))))))))))))))))))))))))))...	78	42.9	-62.5	1.7	middle
PC-3p-104249_251	-	AATGAGGATGTAAGAGGGACC	21	chr2A	-	358467044	358467194					3'	Novel	((((((((((((((((((.(((((.(((((((((((((((((((.(((..(((...)))..))).......((((((((((....)))....))))))).....))))))))))))))))))).))))).))))))))))))))))))...	148	42.4	-83.4	1.3	middle
PC-3p-106236_237	-	AAGTATTATGGAATTGAGGGA	21	chr4A	+	98480629	98480742					3'	Novel	...((((((((.(((((((((..((((((((((((((((.(((((...(((((....)))))...))))).))))))))))))))))..))))))))).....))))))))...	108	39.5	-59.1	1.3	middle
PC-3p-108990_220	-	GGCAAGTTTTCTTTGGCTAC	20	chr6B	+	577311395	577311544					3'	Novel	...((((((.(((((((.(((((.(((((((((((........(..((((((((((((..((((((((..(((((........)))))))))))))..))))))))))))..)..))))))))))).))))).))))))).))))))...	144	52	-84	1.1	middle
PC-3p-114652_189	-	ATTGACCCAACTGCAGGTGCA	21	chr4B	-	333059129	333059232					3'	Novel	...((((((((((((((((((((((((((.(((((.((((((((((............)))))))))).))))).))))))))))))))))))))))))))...	98	57.7	-81.1	1.4	middle
PC-3p-115378_186	-	TTTTTTGCCGAGAGTTGCTCA	21	chr6B	-	10937410	10937592					3'	Novel	((((((((..(((..((((.(((((..(((.(((.(((.(((((((((((((.(((((((((((((((((((((((((((((((.......))..))))))))...)))))..)))))))))))))))).))))))))))))).))).))).)))..))))).))))..)))))))))))...	180	37.7	-85.4	1.2	middle
PC-3p-115449_186	-	GTTGACATGCATGAACATTTT	21	chr6B	+	418851026	418851208					3'	Novel	...(((((.(((((((.((((((((((((...(((.(((((((((((((((.(((((((((((........((((....))))........((((((.(((((....))))).)))))).))))))))))).))))))))))))))).)))...)))))))))))).))))))).)))))...	177	24	-66.9	1.5	middle
PC-3p-118151_173	-	CCATCCCTCAACTCCGCCGCC	21	chr5B	-	132958837	132959002					3'	Novel	((((...(((((((((((((((((((((.(((..((((((.....((((((((((((..(((((((.((((((((........)))))))).))))))).))))))))))))........))))))..))).)))))))))))))))))))))..)))).......	159	58.4	-103.5	1.1	middle
PC-3p-119116_169	-	TGGAGTGGTGATTCTGGGAGA	21	chr6A	+	539543097	539543280					3'	Novel	((((((.(((.(((((...((((((((((.((((((((.(((((((((.((((((((((((((.((((((((((((.((..((((((.....))))))..)).))))))))))))...)))))))))))))).))))))))).)))))))).))))))))))...))))).))).))))))...	181	43.5	-110.6	1.4	middle
PC-3p-122885_155	-	AGGGGAAGGAGGAGTAACGAC	21	chr3B	-	741576576	741576647					3'	Novel	...((((((.(((((((((((((..((((..(((....)))..))))..))))))))))))).))))))...	66	52.8	-39.9	1	middle
PC-3p-124288_150	-	AAGAAGATTTTCAGGTAGTCC	21	chr6B	-	181506278	181506372					3'	Novel	..((((.((((((((..(((((((((.(((.((((((((((((((.....)))))))))))))).))).)))))))))..)))))))).))))..	91	41.1	-54.6	1.4	middle
PC-3p-125013_148	-	ACTGAGAGCTGCACAGAAGTC	21	chr2B	-	48830085	48830260					3'	Novel	.((((((.((((((((((((((((((((((((((((((((((((((((((((.((((((((((((((((.((...(((....((((....)))))))....))..)))))))))))))))).)))))))))))))))))))))))))))))))))))))))))))).))))))...	172	40.9	-117.4	1.6	middle
PC-3p-125086_147	-	AGGCAGGTCCCTTAAGGCATC	21	chr6B	+	470234311	470234439					3'	Novel	...((((..((((((((((((((((.((.(((((((((((..((..((((((((((((((((.....))).)))))))))))))..))..))))))))))))).))))))))))))))))..))))...	123	56.6	-88.3	1.2	middle
PC-3p-126216_144	-	TTCAAGCCACCAACCGGGACC	21	chr5A	-	575549072	575549159					3'	Novel	...(((((((((((((((((((((.((((((((((((((((......)))))))))))))))).)))))))))))))))))))))...	82	58	-74.2	1.5	middle
PC-3p-126868_141	-	AACGGACGAATAGCGCGGCCCAGC	24	chr7A	+	117171326	117171481					3'	Novel	((((((.((.(((((((((((((((((((((((((((((((((((((((((((((.(((((.(((.(((((...((.....))))))).))).))))).))))))))))))))))))))))))))))))))))))))))))))).)).))))))..	154	64.1	-137.1	1.4	middle
PC-3p-127360_140	-	GGCAAGTTTTCTTTGGCTACA	21	chr6A	+	542656120	542656269					3'	Novel	...((((((.(((((((.(((((.(((((((((((........(..((((((((((((..(((((((((((...((.......)))))))))))))..))))))))))))..)..))))))))))).))))).))))))).))))))...	144	50.7	-83.8	1.1	middle
PC-3p-131793_127	-	ATTTCTAGGACAAATATTTCC	21	chr5B	+	140349270	140349421					3'	Novel	...((((.((((((((((((((((((((((.(((((.(((((((((.((((((..........((((((((..(((......))).)))))))).)))))).)))))))))))))).))))))))))))))...))))))))...))))...	146	33.6	-66.4	1.3	middle
PC-3p-136429_115	-	TTTTTGTCGAGAGCTGCTCAGT	22	chr5A	+	652738488	652738668					3'	Novel	((((((((((((((.(((.(((.((((((((((((.(((((((((((((..((((((((((((((((((((......((......)).(((((....))))).)))))..)))))))))))))))..))))))))))))).))))..)))))))).))).))).))))))))))))))...	178	43.6	-105	1.3	middle
PC-3p-136950_114	-	TTTTTGCCGAGAGCTGCTCAG	21	chr2B	+	63245403	63245581					3'	Novel	((((((((((((((((((((((((((((((.((((((((((((((((((.((((((((.((((((((((((...((.....)).....(((((....))))).)).)))).)))))).)))))))).)))))))))))))))))).))))))))))))))))))))))))))))))...	176	41.9	-110.8	1.5	middle
PC-3p-137774_112	-	TGGCTGGTGCTATGGATGAATT	22	chr4B	-	658574031	658574140					3'	Novel	((((((..((.(..((((((((((((.((((.(((((..(((((.((((..((....))))))..))).))..))))).)))).))))))))))))..).))..))))))	110	50	-55.1	1	middle
PC-3p-138220_111	-	TATGCAAAGTGCGCCATTACT	21	chr6A	-	319650262	319650465					3'	Novel	..(((((..((((((((((((((((((((((((((((((.((((((((((((((((((.(((((((((((.(((((((..(((((((((((((((((.(.....).)))))))))))))))))..))))))).))))))))))).)))))))))))))))))).))))))))))))))))))))))))))))))..)))))...	199	43.1	-158.7	1.8	middle
PC-3p-140316_106	-	TCTCCCGTGTTCTACTCTTC	20	chr5B	-	74906172	74906271					3'	Novel	...(((...((((((.((((((..(((((((((((((...((((............))))..).))))))))))))..)))))).))))))...)))...	94	59	-51.4	0.9	middle
PC-3p-146675_94	-	ATTTGCCATCTGTAATAAAAAAGC	24	chr5A	-	128694514	128694672					3'	Novel	((((.((((((((((((((.((((((((.((((((((((((((((((((((((((((...((((.(((...((((((...))))))...))).))))...)))))))))))))))))))))))))))).)))))))))))))))))))))).))))...	156	31.4	-83	1.7	middle
PC-3p-149626_89	-	ATTTGAGATGGCTAGAAAGACAAT	24	chr7B	-	749767561	749767718					3'	Novel	...((((((((((.(((((((((((((((((((((((..(((((((...(((....)))...((((.....(((((......)))))......(((....)))...))))..)))))))..))))))))))))))))))))))).))))))))))...	152	35.4	-67.5	1.2	middle
PC-3p-149912_88	-	AGATGTTTTGTGATTTGTGAATGC	24	chr7B	+	516811245	516811444					3'	Novel	...(((((((((((((((.(((....((((((((((((((.((((.(((.(((((((((((((((((((((((((((((((((((.......(((.((((....))))))).......))))))))))))))))))))))))))))))))))).))).)))).)))))))))))))).))).)))))))))))))))...	194	45.5	-133	1.5	middle
PC-3p-151710_86	-	CATCTGCCGATGACTTCTCGT	21	chr5A	+	645700846	645700968					3'	Novel	...((.((((((..(((..(((((((((((.((((((((.(((((((((((((((((....))))..))).)).)).)))))).)))))))).)))))))))))..)))..)))))).))...	117	50.4	-67	1.1	middle
PC-3p-156165_79	-	TCGATGTCGGAAATGGAAGCC	21	chr4A	+	572824535	572824751					3'	Novel	((((((..((((((.(((((((((((((((.((((((((((((.((..(((((((((((((((((((((..(((((.(((.(((((((((((((((......((((....)))).....))))))))))))))).))).)))))..)))))))))))))))))))))..)).)))))))))))).))))))))))))))).)))))).))))))...	214	39.2	-124.3	1.5	middle
PC-3p-156440_79	-	ATGACCAAGTGAACAAGGAGT	21	chr5A	-	348456900	348457045					3'	Novel	((((((((((((((.(((((((((((((((((((((((((............(((((((........)).))))).......((((((.......))))))..))))))))))))))))))))))))).))))))))))))))...	143	46.6	-85.3	1.3	middle
PC-3p-156456_79	-	CCATTGACCCAACTGCAGGTG	21	chr6A	-	191149397	191149512					3'	Novel	...(((((.(((((((((((((((((.((((((((.(((((.((((((((((............)))))))))).))))).)))))))).))))))))))))))))).)))))...	110	57.8	-83.3	1.2	middle
PC-3p-157252_78	-	AGTGACTTATTTTGCCAAACAGAC	24	chr1B	+	646474102	646474186					3'	Novel	...(((.(((((((((...(((((((((((..((((..........)))).......))))))))))).))))))))).)))...	79	38.8	-30.7	0.9	middle
PC-3p-157550_77	-	TTTGGATTGAAGGGAGTATTT	21	chr2B	-	344596764	344596950					3'	Novel	...(((((..((((((......((((.....((((.(((((((((((((((((.((..(((((.((((((((.(((((((((.(((........))).))))))))).)))))))).)))))..)).))))))))))........))))))).)))).....)))).....))))))..)))))...	181	36.9	-70.5	1	middle
PC-3p-161746_72	-	TTTGAGGGTTCTAGTCTTTGC	21	chr5B	-	20371799	20371878					3'	Novel	...((((((.(((((((((((((((.(((((((.((((....)))).))))))).))))))))))))))).))))))...	74	45	-48.9	1.4	low
PC-3p-163253_70	-	TCTTGAACGAGGAATTCC	18	chr6B	-	539937202	539937347					3'	Novel	...((((((((.........(((((((((((((((((((((((((..(((((((..((.....(((((((((...........))))))))).....))..)))).))).)))))))))))))))))))))))))))))))))...	140	34.9	-62	1.2	middle
PC-3p-164163_69	-	CAACAGACTACTTTTTGC	18	chr3B	+	119159853	119159938					3'	Novel	.((((((((((...(..((((((((.(((((((((..((......))..))))))).)).))))))))..)....)))))))))).	84	26.7	-30.9	1.3	middle
PC-3p-164639_69	-	TTGTAAAAAATATATGAAGTGG	22	chr5A	+	531216553	531216759					3'	Novel	...(((((((((((((((.(((((((((((((((((((...((((.(((((((((((.((((((((((((((((((((((((((((((((.((.(((((((.....))))))).)).)))))))))))))))))))))))))))))))).))))))))))).))))...))))))))))))))))))).)))))))))))))))...	201	44.9	-154.6	1.7	middle
PC-3p-165472_68	-	TGCGGGGGTAGAGCACTG	18	chr1A	-	233319641	233319696					3'	Novel	...((((((.((((((.(((((((((....))).)))))).))))))))))))...	50	66.1	-32.6	0.9	middle
PC-3p-166424_67	-	TCTGCGACAATTAATTTGGAA	21	chr2A	-	438695905	438696023					3'	Novel	...((((((.(((((((((((((((((.(((((((((..((.((((((((((((.....)))))......))))))).))..))))))))).)))))))))))))))))))).)))...	113	36.1	-53.9	1.3	middle
PC-3p-167991_65	-	ATGCCATGTTGTTCTGAAGAA	21	chr2A	+	160315805	160315978					3'	Novel	...(((((.((((.((((((.((((((((((((..((((((((((((((((((((((((((..((((((((((...((.(((........))).))...))))))))))..))))))))))))))))))))))))))..))).))))))))).)))))).))))..)))))...	168	42.5	-100.9	1.4	middle
PC-3p-169987_63	-	TCAACAGCCTGAACTCGTGCC	21	chr6A	+	605623410	605623573					3'	Novel	...(((.((.(((((((.(((((((((..((((((((((((((((((.(((.((((((((((.(((((((((((((((.......))).)))))))))))).)))))))))).))).))))))))))))))))))..))))))))).))))))).)).)))...	158	58.5	-113.2	1.2	middle
PC-3p-17546_7116	-	CAGCACTCTGCAAAGACG	18	chr7B	-	404802659	404802730					3'	Novel	...((((..((((((((((((((.((..((((........)))).))))))))))..))))))..))))...	66	48.6	-30	0.9	high
PC-3p-175644_58	-	AGTTTAAGGACCTACATGACACCT	24	chr4B	+	527997046	527997213					3'	Novel	(((((((((.((((((((..((.((((((((((((((((((((((((....(((((((((..(((((.((...........................)))))))..)))))))))..)))))))))))))))))))))))).))..)))))))).))))))).))...	165	37.5	-78.3	1.2	middle
PC-3p-177238_56	-	ATCTGAAAGTTTTATCTCACA	21	chr1B	+	12164577	12164794					3'	Novel	....(((((...((((((((((((((((((((.((((((((((.((((.((((((((((..((((((((((((.((.....)).))))))))))))..)))))))))).)))).)))))))))).))))))))))))))))))))....((((.((.(((......))))).))))..((((....(((((...)))))....)))).....))))).	133	26.1	-75.9	1.3	middle
PC-3p-178208_56	-	TATCTAGACAAATCTGAGTCA	21	chr2A	+	142093400	142093518					3'	Novel	..(((((((((.((((((.(((((((((((.(((((((((((((((((((..(((........)))...))))))))))))))))))).))))))))))).)))))).)))))))))..	115	38.7	-72.7	1.6	middle
PC-3p-178724_55	-	TGAGAGGTGGAGTAGTACAAC	21	chr3A	-	34908010	34908192					3'	Novel	(((((((((((((.((((..((((((((((.(((((..(((((((((((.(((((((((((((((((.((........................................)).))))))))))))))))).)))))))))))..))))).))))))))))..)))).)))))))))))))...	180	41.5	-92.59	1.2	middle
PC-3p-180367_54	-	CTGCGACGACTAACTTGGAAC	21	chr5A	-	159200036	159200148					3'	Novel	.(((((((((((((((((((.(((((((((((((..(((((((((((((((...........)))))))))))))))..))))))))))))).))))))))))))))))).))	112	42.5	-80.1	1.7	middle
PC-3p-180737_53	-	ATATGGCATATACTTGATCACT	22	chr4A	-	45728870	45729039					3'	Novel	...(((.(((((((((((((((......(((((.((((((((((.(((((((((((((((((((.(((((((.....(((((((((........)))))))))))))))).))))))))))))))))))).)))))))))).)))))))))))).)))))))).)))...	164	34.1	-85	1.5	middle
PC-3p-180913_53	-	AAATGCCACGTGTCATTCATC	21	chr6A	+	38117472	38117649					3'	Novel	((((((((((((.(((((((..(((((((((((((((((((((((.((((.((.(((((((((((((((..((((.((((....))))))))))))....))))))))))).)).)))).)))))))))))))))))))))))..)))))))..........)))))))).))))...	175	52.2	-110.4	1.2	middle
PC-3p-181182_53	-	TAATCTTACCTCAACAGCCGC	21	chr5B	-	705673271	705673389					3'	Novel	...((((.(((.(((.((.((((((.((((((((((((((((...(((....(((((.....)))))......))))))))))))))))))).)))))).)).))).)).).))))...	113	56.3	-61.3	0.9	middle
PC-3p-181419_53	-	AATAGGCATCGGCGCTTCAGA	21	chr1B	+	676952731	676952919					3'	Novel	...((((((((((((((((((((((..(((((((((((((((.(((....(((.(((((((..(((((((((((..(((((((.((.((.((....)).)).)).)))))))..)))))))))))..))))))).))).....))).)))))))))))))))..))))))))))))))))))))))...	183	44.4	-102.6	1.2	middle
PC-3p-183367_51	-	AAAGTCTGGTTTATTTCTCTAAGC	24	chr4A	+	693995453	693995600					3'	Novel	...((((((.((((((.((((((((((..(((((((.((((((.(((((.(((((.((((((((((((((((....)))))))))))))))).))))).))))).)))))).)))))))..)))))))))).)))))).))))))...	142	38.5	-82.5	1.4	middle
PC-3p-183482_51	-	ATGGAGTGATGATTCTGGGAGA	22	chr2A	+	353534127	353534261					3'	Novel	...(((((((((.((((((((((((((((..((((((((((.(((((((((((((((..((((((.....))))))..))))))))))))))).))))))))))..)))))))))))))))).)))))))))...	129	44.4	-93.3	1.6	low
PC-3p-185479_50	-	TTTTCTCCTCGATGACCATGC	21	chr2A	-	202270764	202270926					3'	Novel	..((((((((((((.((((((((((((((.(((((((((((((((((((((((((...((..((((((.(..(((.....))).)))))))..))......))))....))))))))))))))))))))).))))))))))))))))))))))))))......	155	41.7	-87.3	1.3	low
PC-3p-186793_49	-	TTTGGTGACATGCATGAACAT	21	chr4B	+	477364486	477364677					3'	Novel	(((...((.((.(..(((((((((((((((((...((((((((((((((((((((((((((((((.((((((.((((((((((((....(((......)))...)))))))))))).)))))).))))))))))))))))))))))))))))))...)))))))))))))))))..).)).))...)))...	189	28.1	-90.6	1.7	low
PC-3p-188005_48	-	GGGATGAACCGGGACCAATGGGCC	24	chr7A	-	674387100	674387199					3'	Novel	...(((((((...((.((.(((((((((((((((((((((((((....))))).........)))))))))))))))))))).)).))..)))))))...	94	68	-68.5	1	low
PC-3p-188511_48	-	TGAAAATAGGACCTATGGAGT	21	chr3A	-	637831693	637831790					3'	Novel	...((((.(((((.(((((((((((((((((((((((((((((((.......))))))))))))).)))))))))))))))))).))))).))))...	92	38.8	-53.9	1.4	low
PC-3p-188896_47	-	TGGATATGGCATATACTTGAT	21	chr3A	+	709569744	709569941					3'	Novel	(((((..(((((((.(((.((((((((((((((((((((......(((((((((((((((((((((((((((((((((((((((((((((((((((((....)))))))))).))))))))))))))))))))))))))))))))))))))))))))))))))))))))))))))).)))..))))))).)))))...	195	35.9	-133.8	1.9	middle
PC-3p-192979_45	-	TTTGTGCTGACAATTAGGACC	21	chr2A	+	197547939	197548087					3'	Novel	((.((((((((((((..(((((((.(((((((.((((((((((.((((((((...(..((.((.....(((....))).....)).))..).))))))))..)))))))))).))))))).)))))))..))))))))))))..))...	146	43	-67.2	1	middle
PC-3p-194800_44	-	GGGTCTGATACCATGCGAGAGTTG	24	chr7A	-	702073908	702074144					3'	Novel	...(((((.....((.(((((.((((..(((..(((((..((.(((((((..((.((((.((.(((.(((..(((((((.(((..(.(((((.((((((..((((.((((((((((.((((....)))).)))))))))).))))..)))))).))))).)..))).))))))).))).))).)).)))).))..))))))).))..))))).)))..)))).))))))))))))..	232	38.4	-106.8	1.2	middle
PC-3p-197349_42	-	AAGAAAAGCCTGATTTATTTCTCT	24	chr1B	+	25095850	25095999					3'	Novel	...(((.(((..(((((.(((((((.(((..(((((((.(((((((..(((.(((((..(((.((.((((((........)))))).)).)))..))))).)))..))))))).))))))).))).))))))).)))))..))))))...	144	38.7	-55.7	1	low
PC-3p-197951_42	-	TTCTAGATAGAAAACTTTGTC	21	chr7B	+	79662528	79662688					3'	Novel	.(((((((((((((((((((((((((..((((((((((((((((((((((((((((..((((.....((((...................)))).....))))))))))))))))))))))))))))))))..)))))))))))))))))))))))))...	157	31.7	-83.9	1.6	middle
PC-3p-198669_42	-	CTGCTGGTTAGGGTGAAAATGAGA	24	chr5B	-	7943771	7943943					3'	Novel	...((((((....(((((((.(((((.((((((((.(((((((((((((.(((((((((.(((.(((((((((((..(((..............)))...))))))))))).))).)))))))))))))))))))))).)))))))).))))).)))))))...))))))...	167	43.4	-91.7	1.2	middle
PC-3p-200227_41	-	TTTTTTGCTGAGACCTGCATG	21	chr7A	-	563552438	563552622					3'	Novel	..((((((.((((((((((.(((((((((((..((((((((((..((.((((.(((((((((((((((((((((((.(((((....(((((....)))))))))).))))).)))))..))))))))))))).)))).))..))))))))))..))))))))))).))))))))))))))))...	180	33	-93.7	1.5	middle
PC-3p-200705_40	-	ATTATGATAACACCCCTTAAGACC	24	chr7B	-	621633000	621633119					3'	Novel	.((((((((((((((((((((((((((((((((((((.....(((.....)))..((((....))))...............)))))))))))))))))))))))))).)))))))))).	118	38.3	-64.5	1.4	low
PC-3p-202904_39	-	TTACTGAGAGCTGCACAGAAGT	22	chr1A	-	374559196	374559371					3'	Novel	.(((.((((((((((((((.(((((((((.((((((((((((((((((((.(((((((((((((((((........((......)).(((........))).....))))))))))))))))).)))))))))))))))))))).))))))))).)))))))))))))).)))...	172	36.9	-93.1	1.4	low
PC-3p-206282_38	-	TGTAGCTCTCACCATAATGTA	21	chr2B	-	514900151	514900308					3'	Novel	.(((((.(((((.((((((((((((((((((((((((..((((((((...........((((..((((((((((.((......)).)))))))))).)))).........)))))))).)))))))))))))))))))))))).))))).)))))...	154	31	-68.2	1.4	low
PC-3p-207048_37	-	GAAGCACTGTGGTGGCCAGT	20	chr3A	-	58823678	58823808					3'	Novel	...((((((.(((..((((((.((((.((((......(((((((((.((.......)).)))))))))...............((((((...))))))....)))).))))))))))..)))))))))...	125	50.4	-57.5	0.9	low
PC-3p-207410_37	-	CGGCATGGGGATGTCAAAA	19	chr2A	+	375730334	375730444					3'	Novel	...((..(.(((((.((((((((((((((((((((((((((((((((....))...)).))))))))))))))))...))))))))......)))).))))).)..))...	105	49.5	-51.9	0.9	middle
PC-3p-211242_35	-	ACCGGGCAGTTAGGTAAAGTCACA	24	chr3B	+	142981367	142981478					3'	Novel	...((((.((((((((..(((.(((((.(((.(((((((((((((((((((((.....)))))))))).))))))))))).))).))))).)))..)))))))).))))...	106	39.3	-53.7	1.2	middle
PC-3p-211581_35	-	TTTTTACCGAGAGCTTCTAAG	21	chr3A	-	100937373	100937550					3'	Novel	...((((((..(((((((((((((((.(((((((((((((.((((((((((((.(((((((((((((((((((....((......)).(((((....))))).))))).).))))))))))))).)))))))))))).))))))))))))).)))))))))))))))..))))))...	172	41	-101.7	1.4	middle
PC-3p-212719_35	-	TTTACTGAGAGCTGCACAGAAG	22	chr4B	+	187636141	187636315					3'	Novel	((((.((((((((((((((((((((((((((((((((((((((((((((.(((((((((((((((((........((......)).(((........))).....))))))))))))))))).)))))))))))))))))))))))))))))))))))))))))))).))))...	172	38.9	-106.2	1.6	middle
PC-3p-213003_35	-	AGAAGAACCAATTTACTGACC	21	chr2A	-	2601791	2601999					3'	Novel	(((((((((((((((((((((((((((((((((((.(((((((((((((.((((((((((((((.((((((((((((((((((.(((((((((.((...((....))...)).))))))))).)))))))))))))))))).)))))))))))))).))))))))))))).)))))))))))))))))))))))))))))))))))...	206	34.9	-143.5	2	middle
PC-3p-213186_35	-	ACGGGGAGCTTTCTTGCAAC	20	chr7A	+	716943325	716943462					3'	Novel	..((((.((....((((...((((((((((((((((.(((((..((((.((.((((((((((..(((...)))..))))..)))))).))))))..))))).))))))))))))).)))...))))...)).))))..	134	59.4	-74.3	0.9	low
PC-3p-214398_34	-	GAAATGTTGGGTGGCTGTGGC	21	chr5B	+	515082732	515082823					3'	Novel	..((((((..((((((((((((((...((((((((.((.(((........)))))..))))))))...))))))))))))))..))))))..	88	54.3	-51.6	1	low
PC-3p-214662_34	-	ATATTACAGACAGCAAAGTGAACT	24	chr6B	-	103691619	103691784					3'	Novel	...(((((((..((((((((((((.(((.(((((((....((((((((((((((((((((((((((((((((((((((((......))))))))))))))))))))))))))))))))))))))))....))))))).))).))))))))))))..)))))))...	160	39.2	-117.2	1.8	middle
PC-3p-215856_34	-	AGTGTCTCTTCTGTAGAAATAGGC	24	chr2B	-	794784888	794785090					3'	Novel	...((((((.((((((((..(((((((((.(((((((..(((((((((((((((.(..(((((((((((((((((((((((((.(((((((.((((((((....)))))))).))))))).)))))))))))))))))).)))))))..))))))))))))))))..))))))))))))))))..)))))))).))))))...	197	39.9	-121.6	1.5	middle
PC-3p-216498_33	-	TTGAGCGACGAGTAGTATGGA	21	chr7A	-	490913290	490913401					3'	Novel	...((((.((((((.((((((((((.(((((((((((((.(((((((.(((..........))).))))))).))))))))))))).)))))))))).)))))).))))...	106	39.3	-61	1.4	middle
PC-3p-217373_33	-	AAGAATTAGGACCCAATTAACACT	24	chr3B	+	43662186	43662353					3'	Novel	(((((((((((((((((((((((.(((.(((((.((((((((((((...............(((........))).(((((((((((((((((........))))))))))))))))).)))))))))))).))))).))).)))))))))))))))))))))))...	165	36.9	-92.5	1.5	low
PC-3p-217825_33	-	CTTTTTTGCCGAGAGTTGCTC	21	chr6B	-	667120871	667121053					3'	Novel	...(((((.((((.((((((((((((((((((((.((((((.((((((((((((((((((((((((((((((..(((((.(((((....)).....))).))))).....)).)))))))))))))))))))))))))))).)))))).)))))))))))))))))))).)))).)))))...	177	42.1	-116.3	1.5	low
PC-3p-217896_33	-	TTTTTTGTCGAGAGCTGCTCA	21	chr7B	+	512693827	512694007					3'	Novel	(((((((((((((((((((.(((((((((((.(((((((((((((((((((((((((((((((((.((.(((((.(((((....))))).......((...))...)))))))))))))))))))))))))))))))))))))))).))))))))))).)))))))))))))))))))...	178	44.8	-124.4	1.5	low
PC-3p-220047_32	-	TCTAATTTTCTCTATAAGCGCATC	24	chr2B	+	65553329	65553482					3'	Novel	...(((((((((.(.((((((..((((((((.((((((.((((((((.(((((((((((((((((((.(((((((....))).)))).))))))))))))))))))).)))))))).)))))).))))))))..)))))).))))))))))...	148	31.2	-72.1	1.5	low
PC-3p-220619_32	-	TTGCTGAGAGCTGCACATAAG	21	chr3A	+	625141820	625141992					3'	Novel	((((((((((((((((((((((((((((((((((((((((((((((((((((((((((((((((((...((...((((((((((.......))))).)))))))))))))))))))))))))))))))))))))))))))))))))))))))))))))))))))))))))...	170	40.5	-121.6	1.7	low
PC-3p-222251_31	-	TTGGAGATTTGAACGGTTATT	21	chr5A	-	437976675	437976837					3'	Novel	.((((((((((((((((((((.((((((((((((((((.((((((((.....((((((((.((.(((..(((((..((((....)))))))))..))))).)).))))))....)))))))).)))))))))))))))).))))))))))))))))))))...	159	35.6	-84.6	1.5	middle
PC-3p-222359_31	-	ACTTGTTTTGAGACGAAGGGA	21	chr5A	+	660359616	660359718					3'	Novel	...(((((..(.(((((((((((((((((.(((((((((...((((...........))))...))))))))).))))))))))))))))).)..)))))...	97	28.2	-36.8	1.3	middle
PC-3p-223740_30	-	TATCTGGACAAATCTGAGACA	21	chr2B	+	3944154	3944338					3'	Novel	...(((((.((((((...((((((((((...(((((((((((((((((((((((((((((((((((((((((((((((.(((.(((((....))))).))).)))))))))))))))))))))))))))))))))))))))))))))))...)))).......)))))).)))))).)))))...	179	34.6	-102.4	1.6	middle
PC-3p-224180_30	-	AATAGGCACCGGTGCTACAGA	21	chr6B	+	151748917	151749106					3'	Novel	...((((((((((((((((((((((((((((..((((((((.((.((((((..(((((((((((((((((.((.(((..((((((((....))))))))..))).)).)))))))))))))))))..)))))).)).))))))))..))))............))))))))))))))))))))))))...	184	44.7	-113	1.3	low
PC-3p-227334_29	-	TCGATTTGAGGAAGAACACCA	21	chr7A	-	189312138	189312348					3'	Novel	(((((((((((((((((((((((((((((((((((((((((((((((((((((((((((((((((.(((((((((((((((..((((((((...(((..........)))....))))))))..))))))))))))))).)))))))))))))))))))))))...))))))))))))))))))))))))))))))))))))))))))...	208	42.2	-157.5	1.8	low
PC-3p-228723_28	-	TTGCCAAGAGCTGCTCAGATA	21	chr3A	-	18081669	18081844					3'	Novel	.((((((..((..((((.((((((.(((((((.((((((((((((((..(((((((.((((((.((.(((((....((((((................))))))))))))))))))).)))))))..)))))))))))))).))))))).)))))).))))..))..))))))...	172	40.9	-76.3	1.1	low
PC-3p-228910_28	-	AAATAGGCACCGGTGCTCCAGA	22	chr1A	+	434579433	434579554					3'	Novel	...((((((((((.((.((((((..(((((((.(((((((((.((((((..((((((((....))))))))..)))))).))))))))).)))))))..)))))).)).))))))))))...	116	41	-66.3	1.3	low
PC-3p-229942_28	-	TCTGAAAGTTTTATCTCACAT	21	chr1A	+	545954315	545954453					3'	Novel	...((((((((((((((((((((.((((((((((.((((.((((((((((..((((((((((((.((.....)).))))))))))))..)))))))))).)))).)))))))))).))))))))))))))))))))...	133	23.7	-64.7	2	low
PC-3p-230928_28	-	AAAACTCTACATAGACTTATA	21	chr2B	+	33645523	33645681					3'	Novel	..((((((((((((((((((((((.(((((((.((.(((...((((((((((((((.......((..(((.((((.......)))).)))..)).......)))))))))))))).))).)).))))))).)))))))))))))))))...)))))...	154	35.8	-62	1.1	middle
PC-3p-231607_27	-	CCGAGACTTGCTCAAATGTCC	21	chr4B	-	114104955	114105124					3'	Novel	((..(((((((((((((((.((((((((((((((((((((((((..(((((((((((.(((.((((.....(((((.((((((.......)))))).))))).)))).))))))))))))))..)))))))))))))))))))))))))))))))))))))))..))...	167	39.4	-95.8	1.4	middle
PC-3p-233831_27	-	CCAGTTCTTGTGGAGCCA	18	chr1B	+	3145284	3145393					3'	Novel	...(((((..(((((((.((((((((((.(((((......((((((.(((...(((....))))))))))))))))).....)))))))))).)))))))..)))))...	104	61.8	-60.1	0.9	middle
PC-3p-234307_27	-	TTTTGCCGAGAGCTGCTCAGA	21	chr1B	-	128264740	128264920					3'	Novel	(((((((((((((((((((.((((((((((((..(((((((((((((((((((((((((((((((.((.(((((.(((((....))))).((....))........))))))))))))))))))))))))))))))))))))))..)))))))))))).)))))))))))))))))))...	178	47	-129.2	1.5	middle
PC-3p-237823_26	-	GAACCGGGACCAATGGGCCTCGCT	24	chr7B	-	719200097	719200196					3'	Novel	...(((((((...((.((.(((((((((((((((((((((((((....))))).........)))))))))))))))))))).)).))..)))))))...	94	69	-70.3	1	middle
PC-3p-238044_26	-	AATATGGCATATACTTGATC	20	chr6A	+	105806388	105806590					3'	Novel	.((((((..((((((..((((((((((((((((.(((.(((((((((((((((((((((((((((((((.(((((.(((((((.(((((((((((....)))))))))))..))))))).))))).)))))))))))))))))))))))))))))......)).))).)))))))))))))))).))))))...))))))...	199	33.5	-112.1	1.6	middle
PC-3p-238807_25	-	TTTTTTGTCGAGAGTTGCTCA	21	chr7B	-	559795452	559795636					3'	Novel	.(((.((((((..((..(((...(((..(((((((((((..((((((((((((..(((((((..((((((((..((((((((((.......))..))))))))......)))).))))...)))))))..))))))))))))..)))))))))))..)))...)))..))..)))))).)))...	181	41.1	-75.9	1	low
PC-3p-239901_25	-	TTAGTGGTTTTGGTGATGCA	20	chr1B	+	507035931	507036012					3'	Novel	...((((..((((((((...((((..((((((((((((((....))).)))))))))))..)))).)))))))).))))...	76	42.7	-33.9	1	middle
PC-3p-244153_24	-	AACCAGTACTAATTGCTC	18	chr2B	-	795813445	795813568					3'	Novel	((.((.(((((((.((((.((..(((.(((((((((((.(((((...((((((....(((.....)))..))..))))..))))).))))))))))).)))..)).)))).))))))).)))).	123	56.5	-63.2	0.9	middle
PC-3p-245148_24	-	ATAAGTCGAAAAGTGAAAAAAGT	23	chr7A	+	4293288	4293501					3'	Novel	(((((((((((((((((((((((((((((((((((((((((((((.(((((((((((((((((((((((((((((((((((((((((((((((((((((............))))))))))))))))))))))).)))))))))))))))))))))))))))))).)))))))))))))))))))))))))))))))))))))))))))))...	211	36.4	-161.4	2.1	low
PC-3p-247922_23	-	TGGAGTCATCTATTTTAGAACGGA	24	chr1B	-	13772015	13772106					3'	Novel	...(((((((((((((..(((((((((((((((..(((.(((((....))))).))).)))).)))))))))))..)))))))))))))...	86	35.9	-46.5	1.4	low
PC-3p-248252_23	-	TTGAATTTCCTTTATAAGCGCATC	24	chr6B	+	53401303	53401446					3'	Novel	...(((((.(((.(.(((((((.((((((((.((((((.(((((((((((..((((((((((..((((((....))))))..).)))))))))..))))))))))).)))))).)))))))).)))))))).))).)))))...	138	28.5	-61.4	1.5	low
PC-3p-248351_23	-	AGACCCACAGGGCAGTGTGCC	21	chr3A	+	12926212	12926301					3'	Novel	...(((((..(((((((((.((((((..(.(((...(((..(((....)))..))).))).)..)))))).)))))))))..)))))...	84	62.2	-56.3	1	low
PC-3p-251345_23	-	TCTTGGCTAGCATCCTGTCCTT	22	chr7B	-	664870112	664870260					3'	Novel	...((((.(((((((((.(((((((((((((..((((((((((.((((((((...((.((((..(.(((((.......))))))..)))).))))))..))))..))))))))))..)))))))))).))).))))))))).))))...	143	47	-77	1.1	low
PC-3p-252910_22	-	TTGAAGGGATTCGACAGATCT	21	chr5A	-	25708024	25708230					3'	Novel	(((.(((((((((((((.(((((((((.(((((((....((((((((((...((.((((((((((((((((((((((((((((((((....(((((......)))))....))))))))))))))))))))))))))))...........)))).))...))))))))))))))))).))))))))).))))))))))))).)))..	205	36.7	-106.4	1.4	low
PC-3p-254041_22	-	AATGTTGGGAGTTGTGGCACA	21	chr5A	-	491326865	491327056					3'	Novel	...(((..(((((((((...((.(((((((.(((.(((((((...(((((((((((((..((..(((((((.(((((.(((((((((((.(((........)))))).)))))))).)))))))))))).))..))))))))))).))..))))))).))).)))))))))....)))))))))..)))...	186	54.2	-101.4	1	low
PC-3p-256881_21	-	AAGGCCTGAAGCTAAGCAACGTGC	24	chr3B	-	747989089	747989234					3'	Novel	...(((((.(((((((((((((((((..(((((((((((((.(((((((((((((((((...((((......)))).((....)).)))).))))))))))))).)))))))))))))..))))))))))))))))).)))))...	140	52.7	-94	1.2	middle
PC-3p-257308_21	-	TTGCTGAGAGCTGCACAGAAG	21	chr2A	+	771226686	771226872					3'	Novel	((((((((((((((((((((((((((((.(((((((((((((((((((((((((((((((((((((((((((((((((..(((((....((.....))....))))))))))))))))))))))))))))))))))))))))))))))))))))))))))))))))))))))))))))))))))...	184	39.6	-139.3	1.9	low
PC-3p-257904_21	-	TGTATGTTTCGAATTTTGATC	21	chr2A	-	613189972	613190124					3'	Novel	((((.((.((((((((((((((((((((((((((((((((((((((((((..(((..((((((((((((((.....))).))).))))))))...)))..)))))))))))))))))))))))))))))))))))))))))).)).))))...	150	27.5	-78.5	1.9	low
PC-3p-258438_21	-	TCTCATTGGTTAAATTTATAG	21	chr4A	+	664339057	664339208					3'	Novel	(((((((((..((((((((((((((.(((((((((.(((.(((((((((((((((((...(((....))).....((((....)))).....))))))))))))))))).))).))))))))).))))))))))))))..)))))))))...	149	36.2	-79.9	1.5	low
PC-3p-260523_21	-	TTGATTTTCCTCTATAAGCGCACC	24	chr4B	-	102160289	102160442					3'	Novel	...(((..(((((.(((.(.((((((..((((((((.((((((.((((((((((((.((((((((((((((((((....)))))))).)))))))))).)))))))))))).)))))).))))))))..))))))).))).)))))..)))...	148	30.5	-66.1	1.4	middle
PC-3p-265194_20	-	AAAACATATGAAGTGGCGATT	21	chr3A	+	462209864	462210061					3'	Novel	((((((((((((.(((((((((.(((((((((((((((((((((..((((((((.((((..((((((((((((((((((((((((((.(((.((((...)))).))).))))))))))))))))))))))))))..)))).))))))))..))))))))))))))))))))).))))))))).))))))))))))...	195	43.9	-139.6	1.6	low
PC-3p-266220_20	-	CGGCAGTTGGGTAAAGTCACA	21	chr5B	-	354879848	354879949					3'	Novel	...(((((((((((((((((((.(((..((((((((((((((((((((.....))))))))).)))))))))))..))).)))))))))))))))))))...	96	41.2	-60.6	1.4	low
PC-3p-269783_18	-	ATTGACCCAACTGCAGGTGC	20	chr6A	+	95850773	95850886					3'	Novel	...(((..((((((((((((((((((((((((((.(((((.((((((((((............)))))))))).))))).))))))))))))))))))))))))))..)))...	108	57.9	-84.6	1.3	low
PC-3p-270986_18	-	TTGTTTTTTATGGTGAGAGCTCC	23	chr3A	+	117245181	117245369					3'	Novel	...(((((((((((((((((((((((((.(((.(((((((((((((((((((((((((((((((((((((((((.((((((((((.......)))..))))))).)))))))))))))..)))))))))))))))))))))))))))).))).))))))))))))))))))........)))))))...	183	32.8	-101.5	1.6	low
PC-3p-273475_17	-	ATAGAATTGTAAAACAAATGAGGC	24	chr3A	+	135722072	135722290					3'	Novel	...((((((((((((((((((((...((((((((((((((((..((((((((((((((((((.(((((((.((((((((.(((((((((((((((.(((((((.((((...)))).))))))).))))))))))))))).)))))))).))))))).))))))))))))))))))..))))))))))))))))...))))))))))))))))))))...	213	44.3	-159.5	1.6	low
PC-3p-273735_17	-	AAGGCAGGTCCCTTAAGGCAC	21	chr4B	+	407149769	407149885					3'	Novel	...((((((((((((((((.((.(((((((.((..(((..((((((.((((((............)))))).))))))..)))..)).))))))))).))))))))))))))))...	111	53.8	-68.8	1.1	low
PC-3p-27408_4563	-	GTCCCGGGCAACCCACCA	18	chr6A	+	584375672	584375765					3'	Novel	...((((((((((((((.(((((((((.((..(((((((((((((....))))))))))))).)).))))))))).))))))))))).)))...	88	61.7	-69.5	1.2	middle
PC-3p-277776_16	-	TCCCGGTTCATGCCACCAACC	21	chr3B	-	377553600	377553704					3'	Novel	...((((.(((.((.(((((((((((((.((((((((((((((((..(((((....))))).)))))))))))))))).)))))))))))))))))).))))...	99	59	-76.5	1.2	low
PC-3p-282900_15	-	AGTAAATCGGAACGAAGGAAGTA	23	chr2A	-	756905795	756905876					3'	Novel	...(((((.((((((((((((((((((((((((..(((......)))..)))))))))))))))))))))))).)))))...	76	40.2	-46.6	1.4	low
PC-3p-287510_15	-	ACTAGTAATTTTGGACGGAGG	21	chr4B	+	556297847	556297979					3'	Novel	...(((((((((((((((..(((((((.((.((((((((((((.....(((((((((((((....))))).......)))))))).....)))))))))))).)).)))))))..)))))))))))))))...	127	36.1	-64.9	1.4	low
PC-3p-287687_15	-	TTGAGCGTCAAGTAATTCCGA	21	chr6B	+	619253829	619253944					3'	Novel	...(((((..(.((((..((((((((((((.(((((((..((((((.((.((((........)).)).)).))))))..))))))).)))))))))))).)))).)..)))))...	110	44	-58.9	1.2	low
PC-3p-289041_14	-	GAATGCCACATGTCATCCATCAGG	24	chr3A	+	429002659	429002813					3'	Novel	...((((((((((((..((((((((((((((((((((((((((((((((((((.(((((((.(((((((((((((......))))))))).)))))))))))))))))))))))))))))))))))))))))))))))..))))))))))))...	149	47.7	-122.7	1.7	low
PC-3p-299437_13	-	ACCTGTCAGTGACCCAACTGCGCC	24	chr3A	-	51960444	51960573					3'	Novel	...((((..((((((((((((.((((((((((((((((((((.((((((((((((((((............)))))))))))))))).)))))))))))))))))))).))))))))))))..))))...	124	63.8	-114.5	1.4	low
PC-3p-299795_13	-	ACGGGACATTGTTAGGTG	18	chr4A	+	689232826	689232906					3'	Novel	..(((((((.((((((.((((.((((..(((((((.(((....))).)))))))..)))))))).)))))).)))))))..	77	46.9	-39.3	1	low
PC-3p-302273_13	-	ATATGAAGTGGCGATTCTGGAAA	23	chr3A	-	56310934	56311125					3'	Novel	(((((((((.(((((((((.((((((((((((.((((((((((((((.((((((((((((((.(((((.((((..(((((((((.(((.((((...)))).))).)))))))))..)))).))))).)))))))))))))).)))))))))))))).)))))))))))).))))))))).)))))))))...	189	45.8	-129	1.5	low
PC-3p-303275_13	-	TTGGCTGAGAGCTGCACATAAG	22	chr2B	+	569140274	569140448					3'	Novel	(((((((((((((((((((((((((((((((((((((((((((((((((((((((((((((((((((...((...((((((((((.......))))).))))))))))))))))))))))))))))))))))))))))))))))))))))))))))))))))))))))))))...	172	40.6	-123.9	1.7	low
PC-3p-306317_13	-	ATTTAGACAAATTTGAGACAT	21	chr2A	-	577355742	577355883					3'	Novel	...(((..(((((((((((((((.((((.((((((.(((((((((((((((((..((((((((..(((((....)))))..))))))))..))))))))))))))))).)))))).)))).))))))))))))))))))...	136	37.3	-84.6	1.6	low
PC-3p-307236_12	-	ATTCTGACGACAAGTATTTTC	21	chr2B	+	15072956	15073090					3'	Novel	...((((((((((.((((((((((((((((((((.((((..((((((((((((((((((((...........))))))))))).)))))))))...)))).)))))))))))))))))))).))))))))))...	129	34.1	-74	1.6	low
PC-3p-308483_12	-	TTTAGAGTGGCAAAAGTGAAG	21	chr7A	-	153031806	153031983					3'	Novel	(((((((((..((((((.(((((((...(((((((((((((((((((((((((.((((.((((((((..(((........((..((((((.....))))))..)))))..)))))))).)))).)))))))))))))))))))))))))...))))))).)))))))))))))))...	175	34.8	-90.1	1.5	low
PC-3p-309833_12	-	TTGTAAAAAACATATGAAGTGGCG	24	chr7B	+	563525188	563525393					3'	Novel	...(((((((((((((((.(((((((((.((((((((((.((((((((((((((((((((((((((((((((((((((((((.(((((((((.(((((((.....))))))).))))))))).))))).))))))))))))))))))))))))))))))))))))).)))))))))).))))))))).)))))))))))))))...	200	46.6	-162.1	1.7	low
PC-3p-310250_12	-	AGATTTTGTGAGCTTATGCACCCG	24	chr6B	-	461187472	461187633					3'	Novel	...((((..(((.....((((....((((.((((((((..(((..((((((((((((((((((((((..((((((((......))))).)))..))))).))))))))))))))))).)))..)))).)))))))).....)))).....)))..))))...	156	46.9	-67.9	0.9	low
PC-3p-312392_12	-	AGGTGAATGAGACCAAATTACGTC	24	chr3B	+	64994782	64994944					3'	Novel	...(((((((((((((((((((((..((((((((((.(((((((((.....(((...((((((..((.((((.....(((....)))....))))))..)))))).....)))....))))))))).))))))))))..)))))))))))))))))))))...	157	39.3	-79.1	1.2	low
PC-3p-315213_12	-	GTAAAAAGAGACCGTACT	18	chr4A	+	619586388	619586587					3'	Novel	((((((((((((((((((((((((((((((((((((((.((((.((((((((((((((((.(((((((((((((((((..((((....))))....(((((......))))).......))))))))))))))))).))))))))))))))))..))))))))))))))))))))))))))))))))))))))))))...	197	25	-98.5	2	middle
PC-3p-315853_12	-	CATTGACCCAACTGCAGGTGC	21	chr3B	-	780774770	780774885					3'	Novel	...(((((.((((((((((((((((((((((((((.(((((.((((((((((............)))))))))).))))).)))))))))))))))))))))))))).)))))...	110	58.6	-92.5	1.4	middle
PC-3p-316691_12	-	ACGAACCGGTACTAATGAAAGCGG	24	chr6A	-	29971635	29971709					3'	Novel	((.((.(((((((((((((((((((((..(((((.........)))))))))))))))))))))))))).)).))	75	54.7	-49.4	1.2	low
PC-3p-317183_12	-	TTGCCGAGAGCTGCTCAGATGC	22	chr7B	+	703281186	703281358					3'	Novel	(((((((((((((((((((((((((((((.((((((((((((((((((((((((((((((((((((((......((......)).(((........))).))))).)).))))))))))))))))))))))))))))))).)))))))))))))))))))))))))))))...	170	45.1	-123.1	1.6	low
PC-3p-319175_12	-	ACATATCTTGGCGAGAGTACG	21	chr4B	-	2790810	2790958					3'	Novel	((.((((((((((((((((((((((((((((...(((((((((((.((((.((((((((((((.((((...........)))))))))))))))).)))).)))))))))))...)))))))))))))))))))))))))))).))...	146	42.3	-92.9	1.5	low
PC-3p-319653_12	-	AGCTAGGGAGGTGGCAACTTA	21	chr1A	+	552524221	552524350					3'	Novel	...(((.((((......(((((.((((.((((((.(((((((((((((((.((.((.((..............)).))))))))))))))))))).)))))).)))).)))))......)))).)))...	124	46.9	-59.9	1	low
PC-3p-320179_12	-	ACTGCTGAGCAGTCGGGCCGGATC	24	chr6A	-	405678815	405678963					3'	Novel	((((((((.(((((((((.(((((((((.(((((((((...(((.......)))..................((((((.......(((((((...)))))))))))))))))))))).))))))))).))))))))).))))))))...	146	63.8	-89.5	0.9	low
PC-3p-322808_11	-	ACAAGCTTTTCGGATGGAGG	20	chr4A	+	542076746	542076872					3'	Novel	...(((((((((((..((((.((((((((.(((...((....)).((((((((((((((((((((((.....)))))))))))))))))))))).))).))))))))))))..)))))))))))...	121	44.9	-77.5	1.4	low
PC-3p-323587_11	-	TTCATCAGGACGGATCTCACCTGC	24	chr5B	+	542075392	542075551					3'	Novel	...((((((((((..((.((((((((((((((......((((((((((((((.(((((((((((((((.........................))))))))))))))).)))))))))))))).....)))))))))))))).))..))))))))))...	154	42.5	-89.9	1.3	low
PC-3p-323722_11	-	CATTTTGATGATAAATATTTC	21	chr5A	-	623250114	623250246					3'	Novel	...(((((((((((((.(((((((.((((((((((.(((..(((((((((.((((((((((...........)))))))))))))))))))...))).)))))))))).))))))).)))))))))))))...	127	38.3	-75.7	1.5	low
PC-3p-326126_11	-	TAGGATTGTAAAATAAACGAGGCC	24	chr2A	+	2882432	2882645					3'	Novel	...((((((((((((((((((.(((((.((((((((.((((((((.(((((((((..((.((((((((.(((((.(((.((((((((((((((((((.(((...))).)))))))))))))))))).))).))))).)))))))).))..))))))))).))))))))))).......))))).))...))).))))))))))))))))))...	208	39.3	-108.4	1.3	low
PC-3p-326240_11	-	TGCGGTATGGAAGAAGCCTTC	21	chr1A	+	10768194	10768369					3'	Novel	((((((((((((..((((((((......((((((((((((((((..((((((..(((((((((((..((.(((..((((((.....((....))...)))).))..))).))..)))))))))))))))))..)))))))))))))).)).))))))))..))))))))))))...	173	55.1	-102.2	1.1	low
PC-3p-326603_11	-	CTGAGAGCTGCACAGAAGTCC	21	chr3A	+	23869656	23869821					3'	Novel	.(((.(((((((((((((((((((.((((((((((((((((((((((((((((((((((((((((..((((....((((.......))))))))...))..)))))))))))))))))))))))))))))))))))))).))))))))))))))))))).)))...	162	37.3	-98.9	1.6	low
PC-3p-328221_11	-	TGTGATTTGTAAATGCCACGTGTC	24	chr4B	+	592780847	592781026					3'	Novel	((((((((((((((.........((((((((((((((((..(((((((((((((((.(((((((((((((((.....((((((..(((((...........)))))..))))))))))))))))))))).)))))))))))))))..))))))))))))))))))))))))))))))...	177	48.9	-126.6	1.4	low
PC-3p-332514_11	-	TATTCTGACGACAAGTATTTT	21	chr4B	-	396652776	396652909					3'	Novel	...((((((..(((((((((((((((((((.(((((((..((((((((((((((((((((((.........)))))))))))))))))))).))..))))))).)))))))))))))))))))..))))))...	128	34.3	-73.7	1.6	low
PC-3p-333007_11	-	AAGTTTGGAAATTGCAGTGGC	21	chr6A	-	255840059	255840209					3'	Novel	((((((((((((((((((((((((((((((((((((((.....((((((((((.(((............)))..))))))))))..........((((((...)))))).))))))))))))))))))))))))))))))))))))))...	148	37.1	-78.9	1.4	low
PC-3p-337028_11	-	TGGATTTGAGGAAGGACACCA	21	chr7B	-	158339384	158339523					3'	Novel	...((((((((.(((((((((((((((((((((((((((((((((((((((((((((((((((...)))))))..........))))))))))))))))))))))))))))).))))))))))))))).))))))))...	134	46.4	-96.8	1.5	low
PC-3p-338198_11	-	AAACATATGGAGTGGTGATTC	21	chr6A	+	15361724	15361919					3'	Novel	(((((((((((...(((((((.((((((((((((..((((((((((((((((((((((((((((((((((.(((((((((((((((.((((((.......)))))).))))))))))))))).))))))))))))))))))))))))))))))))))..)))))))))))).)))))))...)))))))))))...	193	44.4	-144.8	1.7	low
PC-3p-340453_11	-	AACAACTAATATGGAACAGAG	21	chr7B	-	54673379	54673470					3'	Novel	...(((((.(((.((((((((((((((((.(((((((((.((((....)))).))))))))).)))))))))))))))).))).)))))...	86	35.9	-49.7	1.5	low
PC-3p-340466_11	-	TTAGTCCCGGTTCATGCCACCAAC	24	chr4B	+	63952822	63952911					3'	Novel	...((((((((((((((((((((((((((((((((((.(((((....))))).))))))))))))))))))))))))))))))))))...	84	56.7	-78.1	1.5	low
PC-3p-340548_11	-	AACGATTGGAAGAATGAAGAT	21	chr1A	+	573991935	573992071					3'	Novel	...(((((((......(((.((((((((((((((((((((.((((((.((((.((((.....((((.......))))....)))).)))).)))))).)))))))))))))))))))))))......)))))))...	131	36.5	-55.3	1.1	middle
PC-3p-342596_11	-	TTTTCGCGACGAGTAATTCCG	21	chr3B	-	60847045	60847206					3'	Novel	..(((((((((((((....(((((((((((((.(((((((((((((((((.((((((.(((((((((((((.(........)))))))))))))).)))))).))))))))))))))))).)))))))))....)))).......)))))..))))))))..	158	42	-82.4	1.2	low
PC-3p-345544_10	-	TTATTCATCAGGATGGGTCTCACC	24	chr2B	+	73424796	73424944					3'	Novel	((((((((((((((.((((((((((((((((((.(((((((((((((.((((((((((.((..(((((((....))))...)))..)))))))))))).))))))))))))).)))))))))))))))))).))))))))))))))...	146	47.7	-111.7	1.6	low
PC-3p-346091_10	-	TTTTTGCTGAGAGCTGCACAG	21	chr6B	-	447856982	447857164					3'	Novel	((((((((((((((((((((((((((((((((((((((((((((((((((((((((((((((((((((.((........((......)).(((........))).....)).))))))))))))))))))))))))))))))))))))))))))))))))))))))))))))))))))))...	180	42.1	-128.3	1.7	low
PC-3p-346769_10	-	ACTCGGTTTATTTTTCTAAGCACC	24	chr5B	+	307069907	307070057					3'	Novel	..(((((((((((((((((((((((((..((((((...(((.(((.((((((((((.(((((((.((((((((....)))))))).))))))).)))))))))).))).)))...))))))..)))))))))))))))))))))))))...	146	39.1	-88.7	1.5	low
PC-3p-348460_10	-	AGACGGCAAAGAGAGCTCTTTACC	24	chr2A	-	683899592	683899757					3'	Novel	...((((((((((.(((((....(((((((.((((.(((((((((.(((((((((((((((.((..((((.....((((((....)))))).....))))..)).))))))))))))))).))))))))).)))).)))))))....))))).))))))))))...	160	41	-90.4	1.3	low
PC-3p-349266_10	-	TTGAATTTCCTCTATAAGCT	20	chr3B	-	35726054	35726197					3'	Novel	...(((((.(((.(.((((((..((((((((.((((((.(((((((((((..((((((((((((((((((....)))))))).))))))))))..))))))))))).)))))).))))))))..))))))).))).)))))...	138	29.9	-60.9	1.4	low
PC-3p-349532_10	-	ACCCGGCAGTTAGGTAAAGTCAC	23	chr7B	-	56232061	56232146					3'	Novel	..((((((((((((.(((((((((((((((((((((((((.....))))))))).)))))))))))))))).))))))))))))..	82	50	-58.7	1.4	low
PC-3p-354060_10	-	TGCGACGACTAATTTGGAACA	21	chr7A	-	692210207	692210354					3'	Novel	...(..(((((((((..((..(((((((((.(((((((((((..((((((((..(((.(((((((((((...........))))))))))).)))..))))))))..))))))))))).)))))))))))..))))).))))..)...	142	42.6	-76.2	1.2	low
PC-3p-355698_10	-	TTGAGATGGCTAGAAAGACAATT	23	chr5B	-	686349115	686349280					3'	Novel	(((((((((((((.(((((((((((((((((((..(((((((..((((...(((((((((.......(((((......)))))......(((....)))...)))))))))..))))....)))))))..))))))))))))))))))).)))))))))))))...	163	37.3	-80	1.3	low
PC-3p-355998_10	-	ATGTCACCAACCGGGACCAATGAG	24	chr1A	-	23634844	23634929					3'	Novel	...((((((((((((((((((((.(((((((((((.(((((....))))).))))))))))).))))))))))))))))))))...	80	59.3	-69.3	1.4	low
PC-3p-356461_10	-	TTCGTACCGGTTGGAGCCACC	21	chr6B	-	125947467	125947569					3'	Novel	...(((((((((((((((((((((((((((((((((((((((.(((((....))))).))))))))))))))))))))))))))))))))))))...)))...	97	55.3	-82	1.4	low
PC-3p-359418_10	-	CAAACTGGGAAATAGCTC	18	chr2A	+	13408066	13408253					3'	Novel	((((((((((((((((((.(((.(((.((((.((((((((((((((((((((((((((((.(((((((...(((((((.((((((((((((...)))))))))))).)))))))...))))))).)))))))))))))))))))))))))))).)))).))).))).))))))))))))))))))...	185	56.9	-162.2	1.5	low
PC-3p-360280_10	-	GTCCGGATAGCTGTGGTAGTGTTA	24	chr2B	-	30781896	30782076					3'	Novel	...((((..(((..(((((((((((.((.((((.((((((.((((.((((((.(((.((((.(((((((((((.((((.((.(((((((...))))))).)).)))).))))))))))).)))).))).)))))).)))).)))))).)))).)).))))))))))).)))...))))...	175	40.9	-84.4	1.1	low
PC-3p-360367_10	-	TATCAGTGACCCAAAGGCAGG	21	chr7B	+	30821668	30821745					3'	Novel	...(((((((((((.(((..(((.(((((((((............))))))))).)))..))).)))))))))))...	72	56.4	-42.6	1	low
PC-3p-362395_10	-	AGAAGGAAAGGTAATTCTAGG	21	chr3B	+	592479027	592479168					3'	Novel	...(((((((((((((((((((((((((((((((((((((((((((((........(((((.((.((.....)))))))))...........)))))))..))))))))))))))))))))))))))))))))))))))...	136	36.6	-79	1.5	low
PC-3p-365721_10	-	AGGAATTGTAAGAAAAAATGGAGT	24	chr5A	-	335758916	335759127					3'	Novel	...((((.(((((((((((((((((((((((.(((((((((((((((((((((((((((((((((((((((((((((.(((((((((((((..(((((((.((((...)))).)))))))..))))))))))))).))))))))))))))))))))))))))))))))))))))))))))).)))))))))))))))))))))))))))...	206	42.9	-167.3	1.8	low
PC-3p-367641_10	-	TTACGTCATTACATTCAGAAT	21	chr3B	-	329250028	329250188					3'	Novel	...((((((((((((((((((((((...((((.((((((((((((((((((((((((((((((((((((((((..(((.....)))))))))...)))))))))))))))))))))))))))))))))).))))..))))))))))))))))))))))...	155	31.7	-92.3	1.8	low
PC-3p-372091_10	-	AGTCAAATATTTAGGAACAGG	21	chr2B	-	4431247	4431393					3'	Novel	...(((((((((((((((((((((.(((((((...(((((((...(((.((((((((((..(.....(((....))).....)..)))))))))).)))...)))))))...))))))).)))))))))))).))))..)))))...	141	36.7	-56.5	1	low
PC-3p-372122_10	-	GTTGAAATGACTAGAAAGACAAGT	24	chr2A	-	712016549	712016716					3'	Novel	.((((((((((((((((((((((((((((((((((.((((((((......((((((((((((.(((..((((.....))))(((((......)))))....)))))))))))))))......)))))))).))))))))))))))))))))))))))))))))))...	164	35.1	-91.1	1.5	low
PC-3p-372278_10	-	ACCAACCGGTACTAAAGGCCTGCT	24	chr2B	+	673419089	673419222					3'	Novel	...((((.((.(((((...(((((((((((((((((((((((.((((((((((((.(((((.(((....))).))))).)))))))))))).))))))))))))))))))))))).)))))))....))))...	128	57.5	-90.2	1.2	middle
PC-3p-374230_10	-	TCTTATGTTACGGGACGGAGG	21	chr2A	-	561302654	561302784					3'	Novel	...((.(((((((....(((..(((((((((((((((.(((((((((((((((((((((((((...))))))))))))))))))))))))).)))))))))))))))..))).......)))))))))...	125	36.6	-73.4	1.5	low
PC-3p-374261_10	-	TTGAATTTCCTCTATAAGTGCATC	24	chr2A	-	759777964	759778095					3'	Novel	((.(((.(.((((((..((((((((.((((((.((((((((((((.((((((((((((((((((....)))))))).)))))))))).)))))))))))).)))))).))))))))..))))))).))).))	132	31.1	-58.6	1.4	low
PC-3p-42141_2539	-	TCGATGAAACCTTCGGAAATC	21	chr6A	+	29596697	29596810					3'	Novel	...(((((..(((.(((((((((((((((((((((.(((((((((((.((((((.......))))))))))))))))).))))))))))))))))))))))))..)).)))...	108	38.6	-60.1	1.4	middle
PC-3p-42487_2505	-	AGTCTCTGCCAATTCTTCGTG	21	chr7B	+	116626969	116627078					3'	Novel	...((((((((((((((((((((((((((((.(((((.((((((((((.....)))))))))).))))).))))))))))))........)))))))))))).))))...	104	41.8	-56.1	1.2	middle
PC-3p-49051_1939	-	CAAGGCCTTTGGAAGTACTCCGCG	24	chr5B	-	21450540	21450610					3'	Novel	...((.(((((((((((((((((((..(((((.......)))))..))))))))))))))))))).))...	65	47.9	-38.1	1.1	middle
PC-3p-57323_1393	-	ATGCCGTGTTGTTCTGAAAGAA	22	chr4A	-	152567416	152567623					3'	Novel	((..((((((((((((.(..(((((((..((((((((((((((((((.((((((...(((((((((((((.((((((.((((((((((...((.(((........))).))...)))))))))).)))))).))))).))))))))...)))))))))).))))))))))))))...)))))))..)))))))))).)))..))....	204	45.7	-109.5	1.2	middle
PC-3p-57525_1382	-	GACGAACACAGACCAACCAGA	21	chr5A	-	77491432	77491568					3'	Novel	...((..((((.((((.(((((((((((((((((((.((((((((.(((.(((((((((....)))))).)))......(((....)))))).)))))))).))))))))))))))))))).))))))))..))...	131	53.3	-80.4	1.1	middle
PC-3p-57595_1378	-	GGGAAAAGAAGGAGTAACGAC	21	chr5A	-	184028397	184028501					3'	Novel	...((((..(((..(((..(((((((.(((((((((((((((((((..(((....)))..)))).))))))))))))))).)))))))..))))))..))))...	99	47.6	-55.1	1.1	middle
PC-3p-62770_1116	-	TCCTCCGGCGAGCATGGCTCC	21	chr1B	-	381829951	381830066					3'	Novel	...((((..(((((((((((((((.((((((.((((((((((.(((((((...(((.....))).))))))).)))))))))).))))))))).))))))...))))))))))...	110	69.8	-73.6	0.9	middle
PC-3p-65361_1004	-	ATGTAGAAGCACCAGGGTAAG	21	chr3A	-	380196311	380196461					3'	Novel	...(((((((((((((((((((((((.((..((((((((((((.(((((((((((.(((((((((((.....(.....)....))))))))))).))))))))))).))))))))))))...)).)))))))))))))))))))))))...	145	31.8	-77.8	1.6	middle
PC-3p-66211_970	-	TTTTTGTTTCCGCCGTAGTTG	21	chr4B	+	638066671	638066878					3'	Novel	((((((((((((((((..((((((((((((.(((((((((((((((((((((((((((((.((((((((((((((((((((((((((((((..(.....)..)))))))))))))))))))))))))))))).))))))))))))))............))))))))))))))).))))))))))))..))))))))))))))))...	205	40.4	-135.1	1.6	middle
PC-3p-72304_757	-	TTTTTTGCTGAGAGCTGCACA	21	chr3B	-	701637754	701637938					3'	Novel	(((((((((((((((.((((((((((((((((((.((((.((.(((.(((((((((((((((((((((((((...........(((((.......)))))..........))))))))))))))))))))))))).))).)).)))).)))))))))))))))))).)))))))))))))))...	182	38.4	-103.6	1.5	middle
PC-3p-73961_710	-	TTTGTTATTTTTGGTGAGAGC	21	chr6A	+	608117088	608117263					3'	Novel	...(((((((..(((((.....(((((((((((((((((((.....((((((((..((((((..(((((((((..(.......((((.......))))...)..)))))))))..))))))..)))))))).....)))))))))))))))))))....))).)).)))))))...	170	33.5	-66.7	1.1	middle
PC-3p-74115_706	-	TCGAGATCCAACGGCTGAGGT	21	chr6A	+	426545845	426545984					3'	Novel	((((((((((((((((.(((.((((((((((.((.((.(((((.......(((((.((......)).....((((.....)))).))))).....))))).))))..)))))))))).)))))))))))))))))))...	137	53.6	-68.3	0.9	middle
PC-3p-75502_670	-	CCATTGACCCAACTGCAGGTGC	22	chr7B	+	14699179	14699282					3'	Novel	...((((((((((((((((((((((((((.(((((.((((((((((............)))))))))).))))).))))))))))))))))))))))))))...	98	58.7	-83.4	1.4	middle
PC-3p-78121_606	-	GAAACGTTGGGTGGTTGTGGC	21	chr5A	-	483131806	483132000					3'	Novel	..(((((....(((((((.(((.(((..(((.((..(((((((...(((((.(((((((..(((((((((((.(((((.((((........((((((......))))))....)))).))))).)))))))))))..))))))).))).))..)))))))..)).)))..))).))).)))))))...)))))..	191	60	-107.4	0.9	middle
PC-3p-79548_574	-	ATTCCTGAAGGCTTGAAGCTA	21	chr5B	-	541663144	541663278					3'	Novel	...((((((..(((((((((((..((.(((((((.((((..((((((..(((......((((((((......)))))))).)))..))))))..)))).))))))).))..)))..))))))))..))))))...	129	42.2	-51.9	0.9	middle
PC-3p-80968_543	-	ACCCGGCAGTTAGGTAAAGTCACA	24	chr2B	+	59150408	59150525					3'	Novel	...((.((((.((((((..(((((((((((((((((((((((((((((((((((((.....))))))))).))))))))))))))))))))))))))))..)))))).)))).))...	112	41.5	-71.2	1.5	middle
PC-3p-81758_528	-	AGTGACCCAACTGCGCCCTGC	21	chr3A	-	134091185	134091302					3'	Novel	...(((((((((((((((((((((.(((((((((((.((((((((.(((((((............))))))).)))))))).))))))))))).)))))))))))))))))))))...	112	62.7	-99.8	1.3	middle
PC-3p-82149_520	-	GACGACTAACTTGGAACAGAG	21	chr2A	+	39536510	39536621					3'	Novel	...(((((((((((((((((((((.(((((.((.(....((((((((((((...........))))))))))))....))).))))).)))))))))))))))))))))...	106	33.9	-53.6	1.4	middle
PC-3p-83668_491	-	TTGCCGAGAGCTGCTCAGATG	21	chr1B	-	583977079	583977255					3'	Novel	((((((((((((((((((((((((.(((((..((((((((((((((((((((((.(((((((((((((((......((......)).(((((....))))).))))).)).)))))))).))))))))))))))))))))))..))))).))))))))))))))))))))))))...	174	46.3	-120.3	1.5	middle
PC-3p-86272_447	-	GGGACGAACCGGGACCAATGTGCC	24	chr7B	-	721744049	721744148					3'	Novel	...(((((((......((((((((((((((((((((((((((((....))))).........))))))))))))))))))).))))....)))))))...	94	68	-66	1	middle
PC-3p-88691_409	-	CGGGGATGAAAGGAGGAGCGAC	22	chr5A	-	563620970	563621076					3'	Novel	...((((((((..(((..((((((((((((((((((((((.((((...((((....))))...)))).)))))))).))))))))))))))..)))))))))))...	101	54.2	-67.9	1.2	middle
PC-3p-91516_371	-	AAATGCTTTGTGATTTGTGAATGC	24	chr3B	+	20317147	20317297					3'	Novel	...(((((((((.(..((((((.(((((((..((.(((((((((((((((((.(((...((((((((..((((....))))...))).)))))..))).))))))))))))))))).))..))))))).))))))..).)))))))))...	145	43.7	-72.8	1.1	middle
PC-3p-91876_367	-	TTGTTGACATGCATGAACATT	21	chr6A	-	613645545	613645698					3'	Novel	((((.((((((((((.((((((((((((((((((((((((((((((((((((((((..(((...........)))..)))))))))))).................))))))))))))))))).))))))))))).)))))))))).))))...	151	22.1	-57.6	1.7	middle
PC-3p-94705_335	-	CCAACTAAAATTGACATCCTC	21	chr3A	+	51541494	51541676					3'	Novel	..(((((((((((((((((((((((((((((((((((((((((((((((.(((.((((((((.((.(((...((((..((((((...............)).))))))))...))).)).)))))))).))).)))))))))))))))))))))))))))))))))))))))))))))))...	178	43.2	-105.1	1.3	middle
PC-3p-95360_329	-	TTTGAGACTAACACTGACCAA	21	chr5B	-	97308294	97308422					3'	Novel	...(((..((((.(((((.((((((.((((((.((((((((.(((((..((((((....)))))).((...........))..))))).)))))))).)))))).)))))).))))).)))).)))...	123	54.3	-65.5	0.9	middle
PC-3p-95873_323	-	TTTTTTGTCCAGGACACATAC	21	chr5A	-	523460676	523460859					3'	Novel	((.(((((((((...(((((((((((.((((((((..(((((((.....((((((((((.((((((((.....(((......))).........(((((((..........)))))))..)))))))).)))))))))).....))))))).)))))))).)))))))))))))))))))).))	184	31	-62.7	1.1	middle
PC-3p-97412_308	-	TTGATTTTCCTCTATAAGCGCATC	24	chr1B	-	646713439	646713559					3'	Novel	...((((((..((((((((.((((((.((.(((((((((.((((((((((((((((((....)))))))).)))))))))).))))))))).)).)))))).))))))))..))))))...	115	29.8	-49.5	1.4	middle
PC-3p-97855_304	-	TTAGGAAACATGTAGTTTAGA	21	chr4B	-	394737010	394737095					3'	Novel	...(((((((((((((((((((((((((((((((((((..........)))))))))))))))))))))))))))))))))))...	80	24.4	-44.9	2.1	middle
PC-3p-99857_286	-	ACGTTGGTGAAATTTGTGGTT	21	chr4B	-	171813	171964					3'	Novel	..(((((((((((((((((((((.((((((..((.((((((..((((.((.((((...(((....))).((..(((((....)))))..))......)))).)).))))..)))))).))..)))))).)))))))))))))))))))))..	148	38.2	-60	1	middle
PC-5p-102276_266	-	TCAAAATTCAGAACATACACC	21	chr7A	+	28083265	28083422					5'	Novel	...((((((((((((((((((((((..((((((((.((((((((((((((((((((.((...((((((((((...(((.....)))...))))))))))...)))))))))))))))))))))).))))))))..)))))))))))))))))))))).	154	29.7	-79.3	1.7	middle
PC-5p-103022_260	-	ACTCTAACATGATATCAGACCCGT	24	chr7A	-	702073908	702074144					5'	Novel	...(((((.....((.(((((.((((..(((..(((((..((.(((((((..((.((((.((.(((.(((..(((((((.(((..(.(((((.((((((..((((.((((((((((.((((....)))).)))))))))).))))..)))))).))))).)..))).))))))).))).))).)).)))).))..))))))).))..))))).)))..)))).))))))))))))..	232	38.4	-106.8	1.2	middle
PC-5p-103534_256	-	ATTTCGATGGTGTCATGTAGGTCC	24	chr7A	-	119840885	119841036					5'	Novel	..(((((((((((..(.(((((((((((((((((..((((((.....(((((((..((((........)))).......((.....))..........))))))).......))))))..))))))))))))))))).)..)))))))))))	150	36.8	-58.4	1	middle
PC-5p-103960_253	-	AATTTAACCAAGAAGACCGAA	21	chr2B	+	273053930	273054097					5'	Novel	...(((((..((...((((((((((((((.((((((((.(((((((.((((((((.(((((((..((((((.(((((((.(((((...)))))))))))).))))))..))))))))))))))).))))))).)))))))).))))))))))))))..))...)))))	165	38.1	-90	1.4	middle
PC-5p-106674_234	-	ATTACTAAGTCACTGTGCAGC	21	chr4A	-	607533494	607533652					5'	Novel	...((((((((....((((((((((((((((.((((((((((((((((.((((((..(((((((((((.....((((((((...)))))))))))))))))))...)))))).)))))))))))))))).)))))))))))))))).))))...)))).	155	50.9	-98	1.2	middle
PC-5p-106906_232	-	AAACACTGTGTGAGAGAAGTC	21	chr2B	+	750687237	750687354					5'	Novel	...(((((((((((((((((((.(((((((((((((((((((....(((((...............).)).))...))))))))))))))))))).)))))))))))))))))))...	112	44.1	-68.1	1.3	middle
PC-5p-106964_232	-	AAGGAGTCTGCAGAGATGC	19	chr3B	-	83309665	83309768					5'	Novel	...((((((((((.((((((((..((((((((.(((((((((((((.((...)).))))))).)))))).)))))))))))..)))))..)).))))))))...	98	42.3	-42.2	1	middle
PC-5p-107779_227	-	AATGAGATCAACTGCTGCGGA	21	chr2A	-	122141261	122141426					5'	Novel	...((((((..(..((((((((((((((((((((..(((((.((((..((((...(((((((((...((((...((.(..(((.....)))..).))..))))..))))))))).))))....)))).)))))..))))))))))))))))))))..)..))))))	163	32.5	-57.9	1.1	middle
PC-5p-110381_212	-	TCCGTCTGATAATATAAGATC	21	chr2A	-	10359295	10359385					5'	Novel	...(((((((((((((..(((((((((((((.(((((((.((((...)))).))))))).)))))))))))))..)))))))))))))...	85	37.4	-50.2	1.5	middle
PC-5p-111768_204	-	TTCGACGGAGCAGCGTGCCGC	21	chr1A	-	562977347	562977421					5'	Novel	...(..((..((((((.(((((.((((((((..((((...)))))))))))).))))).))))))..))..)...	69	78.7	-50.8	0.9	middle
PC-5p-113404_196	-	ATAAGTTTAGTCCCTCGTGCC	21	chr6B	-	37158309	37158398					5'	Novel	...((((((((((((((((((((((.((((.(((...(((((.......)))))..))).)))).))))))))))))))))))))))...	84	48.9	-52.2	1.2	middle
PC-5p-113792_194	-	AAGTTTAGACATTTGAGGAGC	21	chr2B	-	296207401	296207556					5'	Novel	...(((((((((((((((((((..((((((((((((((((((((((((.(((((((......(((.......)))..........(((....)))........))))))).))))))))))))))))))))))))..)))))))))))))))))))	153	39.1	-80.9	1.3	middle
PC-5p-114931_188	-	AATAAGCGGAGGAAAAGAA	19	chr3B	-	369000513	369000636					5'	Novel	...(((.((((.(((..(((((((((.(((((((((...((((.((((((((((((((((....))))))))))))))))))))...))).)))))))).)))))))..))).)))).)))...	118	33.1	-50.2	1.2	middle
PC-5p-117843_175	-	AGCGCTACCGCCGCTGCCCGGACA	24	chr2B	+	27471964	27472122					5'	Novel	...(((((((((((.((.((((.(((((..((((.((..((.(((.(((..(((((((((((.((((.((((((((((...)))))))))).)))).)))))))))))..))).))).))..)).))))..))))).)))).)).)))))))))))...	153	44	-75.8	1.1	middle
PC-5p-117894_174	-	AGGTAGTAACTTAGACTAGTGTCA	24	chr7A	+	577494488	577494551					5'	Novel	...(((.((.(((((((((.(((((((((((....))))))))))).))))))))))))))...	58	37.5	-30.6	1.3	middle
PC-5p-119210_169	-	ATATTACAGGATGGCAGGAACACC	24	chr1B	-	153356188	153356371					5'	Novel	...(((((((((((((.....(((((((.((((((.((((((((((.((((((((((((.((((((((.((((..(((.(((((((...............))))))).)))..)))).)))))))).)))))))))))).)))))))))).)))))).))))))).....)))))))))))))	181	42.9	-103.8	1.3	middle
PC-5p-121181_161	-	TTCGGCGGAGCAGCGTGCGAC	21	chr5B	-	475569823	475569906					5'	Novel	...((.(((..((((((.(((((((((.((((((((..(((.....))))))))))).))))))))).))))))..)))))...	78	75	-57	0.9	middle
PC-5p-121314_161	-	ATCGTGAAAGAATATTTGTGA	21	chr2B	+	747827677	747827831					5'	Novel	...(((..((((.(((((((((.((((.(..(((((((((((.((((((.(((((.....(((........))).(((((((.......)))))))...)))))....)))))).)).)))))))))..).)))).))))))))).))))..)))	152	32.3	-50.7	1	middle
PC-5p-121514_160	-	TTTGAAGGTGTCATGTAGGCC	21	chr4B	-	527997164	527997314					5'	Novel	...((((((((((..((.(((((((((((((((((.((((((.....(((((((.((((..((((((.....))))))))))....(((....)))..))))))).......)))))).))))))))))))))))).))..))))))))))	148	36.4	-63.1	1.1	middle
PC-5p-123087_154	-	TTGAACTTGTCCATAGCATCA	21	chr5A	+	684386905	684386997					5'	Novel	((.(((.(((((((((((((((((((((((((((.....))))))....(((((....)).))).))))))))))))))))))))).))).))	93	50.5	-48.3	1	middle
PC-5p-123557_153	-	TTATTTGGACATCTGAGTAGC	21	chr2B	+	729944327	729944485					5'	Novel	...((((((((((....((((((((((((((((((((((((((((((((((((((((((((((.((((.(((..((.....))..))).))))...)))))...)))))))))))))).)))))))))))))))))))))))))))...))))))))))	156	35.8	-77.1	1.4	middle
PC-5p-125099_147	-	TGGATGACACGTGATATTTAC	21	chr5A	+	508537293	508537477					5'	Novel	...(((((((((((((((.........(((((((((((((((((((((((((((((..((((((((((((((((((((((.......((((((((.((.....)).))))).)))))))))))))))))))))))))..))))))))))))))))))))))))))))))))))))))))))))..	180	48.1	-128.5	1.4	middle
PC-5p-127078_141	-	GCACCTGAGCAGCTCTTGGCA	21	chr5A	+	295723300	295723474					5'	Novel	...(((((((((((((((((((((((((((((((((.(((((.((((((..((((((((((((...(((.((...(((((....))))).((......))........)))))..))))))))))))..)))))).))))).)))))))))))))))))))))))))))))))))	172	42.9	-102.6	1.4	middle
PC-5p-127446_140	-	CTTCAGAAGAGCATGTCATTT	21	chr4A	-	152567416	152567623					5'	Novel	((..((((((((((((.(..(((((((..((((((((((((((((((.((((((...(((((((((((((.((((((.((((((((((...((.(((........))).))...)))))))))).)))))).))))).))))))))...)))))))))).))))))))))))))...)))))))..)))))))))).)))..))....	204	45.7	-109.5	1.2	middle
PC-5p-128349_137	-	AGCATCTGAGCAGCTCTCGGC	21	chr2B	+	100827130	100827293					5'	Novel	...((((((((((((((((.(((((..((((((((.((((((((((((((((((((((.((.(((((......(((((...........))))).....))))))))))))))))))))))))))))).))))))))..))))).))))))))))))))))...	158	39.6	-92.6	1.4	middle
PC-5p-130994_129	-	TTGGTGGCATGAACCGGGACC	21	chr7B	-	186825889	186825970					5'	Novel	((.((((((((((((((((((((((((((((((.(((((....))))).)))))))))))))))))))))))))))))))).	81	56.1	-71.5	1.6	middle
PC-5p-131349_128	-	TAGAGCTCAACGGCATAGTCC	21	chr7B	-	705430245	705430369					5'	Novel	..(((((.(((((((((((((..(((((((((((..((((((((..........(((((..........))))).......))))))))..)))))))))))..))))))))))))).)))))..	121	46.4	-67.5	1.2	middle
PC-5p-132126_126	-	TTCATGCCACCAACCGGGACC	21	chr3A	+	730637428	730637624					5'	Novel	...(((((.((((((.((((((((((..(((((((...((((((((((((((..((((.((((((((((((((((((((((((.((.......(((.....)))........)).)))))))))))))))))))))))).))))..))))))))))))))...)))))))..)))))))))).)))))).)))))..	192	56.9	-149.5	1.3	middle
PC-5p-132283_125	-	TTTTGCCCAGAGACAACCAAC	21	chr5A	+	353659320	353659463					5'	Novel	.((((((((..(((((((((((((((((((.(((.((((((((((.(((((((((((((....)))..)))))).))))))))))))...((.((((....)))))).)).))).)))))))))))))))))))..))))))))	143	57.6	-82.4	1	middle
PC-5p-132744_124	-	TGATTAAACGCTGGACCTGAT	21	chr2B	+	543168775	543168969					5'	Novel	...(((((((((((((((((((((((((((((((((((((((((((((((((((((((((((((((((((((((((((((((((((((((((((..........)))))))))))))))))))))))))))))))))))))))))))))))))))))))))))))))))))))))))))))))))))))))))))	192	28.7	-149	2.7	middle
PC-5p-134583_120	-	TGGTCCCGGTTGGTGGCATGAACC	24	chr1A	+	583078869	583078956					5'	Novel	.(((((((((((((((((((((((.(((((((((((((((((....))))))))))))))))).))))))))))))))))))))).))	87	60.2	-80.5	1.5	middle
PC-5p-136905_114	-	TTTCTGAATGGTTTATCGAGG	21	chr6B	+	51058842	51058933					5'	Novel	((.((((((((((((.((((((((.((((((((((((((.(((.....))).)).)))))))))))).)))))))).)))))))))))))).	91	40.2	-50	1.4	middle
PC-5p-139441_108	-	ATATTTACAAATCACAAAAC	20	chr6A	+	77338533	77338726					5'	Novel	...(((((((((((((((((..........((((((((((((.((((((((((((((((.(((((((((((((.(((.((((...........((((((...........)))))).....)))).))).))))))))))))).)))))))))))))))).)))))))))))).)))))))))))))))))...	188	42.3	-107.4	1.3	middle
PC-5p-140126_107	-	TTCGTCGGAGCAGCGTGCCTGG	22	chr5A	-	237474023	237474128					5'	Novel	...((((((((.(..(((((((.(((((((.(((((.(((((((..((((....))))))))))).))))).))))))).))).))))..)...)).))))))...	100	70.8	-67.7	0.9	middle
PC-5p-143463_100	-	TTCGTCGGAGCAGCGTGCCTGGC	23	chr6B	-	275509510	275509575					5'	Novel	((.(((((((.(((((.(((((((..((((....))))))))))).))))).))))))).))....	62	74.2	-42.5	0.9	middle
PC-5p-143972_99	-	CGTTTCTCCTTCTTTTCCTTG	21	chr2A	-	374556011	374556112					5'	Novel	..(((((((((..(((..(((((((.((((((((((((((.((((..(((....)))..)))).)))))))))))))).)))))))..))))))))))))..	98	52	-58.9	1.1	middle
PC-5p-145380_96	-	TCAAAACATTTGGACTTCTGTG	22	chr2B	-	777390261	777390407					5'	Novel	...((((((((((((((((((((((((((((((((((((((((((((((((((.((........((......)).(((........))).....)).))))))))))))))))))))))))))))))))))))))))))))))))))	144	36.7	-85.5	1.6	middle
PC-5p-148005_92	-	TTTTGACCTAGTTTGTAGAGA	21	chr4A	-	717345495	717345636					5'	Novel	...(((((((((((((((((((((((..((.((.(((((.((((((((((..(((((....((...................))....)))))..)))))))))).))))).)).))..)))))))))))))))))))))))	139	26.8	-51.1	1.3	middle
PC-5p-148619_91	-	TGCGATTTAGCAGTGAGC	18	chr5B	+	1465286	1465407					5'	Novel	...(((..(((.((((((((((((((((((((((((((((((((((((((((..((((....))))...))))))))))))))))))))))))))))))))))))))))..)))..)))...	116	35.2	-77.1	1.8	middle
PC-5p-156172_79	-	ATTCTAACATGGTATCAGATTCCT	24	chr7B	-	716532181	716532273					5'	Novel	...(((((((.((((((((((((.(((((((((((((((((((((....))))))))))))))))))))).)))))))))))))))))))...	87	45.2	-64.8	1.5	middle
PC-5p-156233_79	-	CTTCTGATTTACTCGTCGTGG	21	chr5A	+	12433768	12433847					5'	Novel	...(((((((((((((((((((((..(((((..((((((....)))))))))))..)))))))))))))))))))))...	74	37.5	-50.9	1.7	middle
PC-5p-160037_74	-	TTCGACGGAGCAGCGTGCCGCA	22	chr5A	+	604297293	604297363					5'	Novel	.(..((..((((((.(((((.(((((((((..(((...)))))))))))).))))).))))))..))..).	69	76.1	-49.9	0.9	middle
PC-5p-160787_73	-	ACATTTGGACTTATGTGCAGCT	22	chr7B	-	628662050	628662206					5'	Novel	...((((((((((((((((((((((((((((((((((((((((((((((((((((((((((........((((((((((.......))))).)))))..))))))))))))))))))))))))))))))))))))))))))))))))))))))))))	154	36.3	-98.9	1.7	middle
PC-5p-161436_72	-	AAGACCGATTGTGGCGGGAGC	21	chr2A	-	689055183	689055374					5'	Novel	...((((((......(((......((((((((((((((((((((((((((.(((((((((((..((((((((.(((((((((((...((((......(((....)))...))))...)))))))))))..))))))))..))))))))))).))))))))))))))))))))))))))....))))))))).	188	37	-93.1	1.3	middle
PC-5p-162431_71	-	TTGAACTGTATGAAACAC	18	chr3B	+	570278476	570278581					5'	Novel	...((...(((((((.((((((.((((.((((.((((((..(((((((.((.....)).)))))))..)))))).)))))))).)))))).)))))))...))...	100	39.6	-45.1	1.1	middle
PC-5p-166041_67	-	AGATAAGGTAGTAATAATGTCATA	24	chr3B	-	466961190	466961287					5'	Novel	..(((((((((((..((((((((((((((((((((....(((((((....)))))))....))))))))))))))))))))..))).)))).))))..	94	22.4	-35	1.6	middle
PC-5p-167870_65	-	GTTCTGAGACAGGATTTCGGC	21	chr7A	+	56094598	56094761					5'	Novel	.(((((((((((..((((.((((((((((((.(..(((((((((((((((((((..(((((((((((..((((..(((((((.....))))))).)))).)))))))))))..)))))))))))))))))))..).)))))))))))).)))))))))))))))	163	51.8	-121.6	1.4	middle
PC-5p-172684_60	-	TGATAACCCCCCAGTTCGTG	20	chr5B	-	341471976	341472121					5'	Novel	...((((((((((((((((((((((((((((((((((((((((((((.(((((((((((((((((((((((.....))))))))))))))))))))))).)))))))))))))))))))))))))))))))))).)))))))))).	142	49.3	-131.9	1.8	middle
PC-5p-175473_58	-	AGGATGAGTAGGCCACGGGAG	21	chr2A	+	95922989	95923088					5'	Novel	...((((..((((((.((((((..(((((((((((((.((.(((((....)))...)).)).).))))))))))))..)))))).))))))..))))...	94	67	-63.9	1	middle
PC-5p-175585_58	-	ACTTCTGTGCAGCTCTCAGCA	21	chr7A	+	692332834	692333007					5'	Novel	...(((((((((((((((((((((((((((((((((((((((((((((((((((((((..((((((((((....((((......))))..((......))........)))))))))).)))))))))))))))))))))))))))))))))))))))))))))))))))))))	171	39.1	-111.5	1.6	middle
PC-5p-177611_56	-	TTGAAGGTGTCATGTAGGTCC	21	chr5B	+	467844165	467844321					5'	Novel	...(((((((((((((..((.(((((((((((((((((.((((((.....(((((((.((((..((((((.....))))))))))....(((....)))..))))))).......)))))).))))))))))))))))).))..)))))))))))))	154	37.6	-70.9	1.2	middle
PC-5p-185419_50	-	GCCGTCGGTGAGGTGGCACT	20	chr4B	+	608011843	608012003					5'	Novel	(((((((((.((((.....((((((((((((((((((((((((((((((((((...(((((((..(((.(.(((((((.....)).))))).))))..)))))))...)))))))))))))))))))))))))))))))))).....)))).)))))))))	161	74.5	-135	1.1	middle
PC-5p-186307_49	-	TGAAACACTGTGTGAGAGAAG	21	chr5B	+	710262506	710262649					5'	Novel	...((.((.(((.......((((((((((((((((((.(((((((((((((((((((....((..((.((..........)).)).))...))))))))))))))))))).))))))))))))))))))...))).)).))...	138	46.5	-69.6	1	middle
PC-5p-186746_49	-	TGGTCCCGGTTGGTGGCTTGAACC	24	chr6A	+	44178865	44178960					5'	Novel	...(((((((((((((((((((((((((((.((((((((.(((((....))))).)))))))).))))))))))))))))))))))..)))))...	90	58.3	-71.5	1.3	low
PC-5p-188963_47	-	CGGTTGAATTTGTCCATAGCA	21	chr6A	-	18770479	18770589					5'	Novel	...(((((.((.(((((((((((((((((((((((((((......((((..((.....))..))))......))))))))))))))))))))))))))).)).)))))...	105	49.5	-58.7	1.1	low
PC-5p-189283_47	-	AACATTTGGACTTATGTGCAGC	22	chr3B	-	802174603	802174757					5'	Novel	...(((((((((((.((((((((((((((((((((((((((((((((((((((((((..((..(......(((((((.......))))))).....)..)))))))))))))))))))))))))))))))))))))))))))).)))))))))))	152	36.1	-93.5	1.7	middle
PC-5p-189638_47	-	AACGAGACCAACTGTAGCGGG	21	chr5B	-	364046132	364046278					5'	Novel	...(((((((((.((((((((((((((((((.((((..(((((((.((((((((((..(..((((((...........))))))....)..)))))))))).)))))))..)))).)))))))))))))))))).)))))))))...	141	35.4	-75.8	1.5	middle
PC-5p-189648_47	-	ATTGGCTCGGCTCACTCAGGT	21	chr1B	+	401342487	401342614					5'	Novel	...((...(((((((.(((.(((.(((((((((.(((((((.((((((....(((..(.((((((....)))))))..))).)))))).))))))).))))))))).)))))).)))))))..))...	122	48.4	-59.9	1	low
PC-5p-192447_45	-	AGACTAGAACCCTCAAATCCAACC	24	chr2B	-	452214805	452214906					5'	Novel	..((((((((((((((.(((((((((((((((((((((((.((((....)))).))))))))))))))))))))))).))))))........))))))))..	98	45.1	-62.8	1.4	low
PC-5p-193562_45	-	TCCGTAAACAAATATTAGAGC	21	chr2B	+	749676253	749676366					5'	Novel	((.(((((...((.(((.(((((((((((((((((((.((((((((((((((((((...)))))))))))))))))).))))))))))))))))))).)))))...))))).))	114	36.8	-67.9	1.6	low
PC-5p-194257_44	-	AATATAGGTCTTCGTAGAGAT	21	chr1B	+	126657310	126657465					5'	Novel	...((((((((((((((((((((.((..((((((((((((......((((((((..((.......(((((......))))).......(((......)))))..)))))))).......))))))))))))..)).))))))))))))))))))))	153	34.6	-62.2	1.2	middle
PC-5p-197933_42	-	GCATCTGAGCAGCTCTCGGCA	21	chr7B	-	89710856	89711026					5'	Novel	...((((((((((((((.(((((..(((((..((((((((.((((((((((((((((((((((.(((((.((...((...(((((.......)))))...))..))))))))))))))))))))))))))))).))))))))..)))))..))))).))))))))))))))	168	43.9	-103.1	1.4	middle
PC-5p-198369_42	-	AACGACGTTTTTTGTGGCTTG	21	chr7B	-	129835894	129836064					5'	Novel	...(((((((((.((((((.((((.((((((((((((((((((((((((((((((((((((((.((.....((((((((...............))))))))...)).)))))))))))))))))))))))))))))))))))))).)))).)))))).)))))))))...	165	37.4	-94.4	1.5	middle
PC-5p-198611_42	-	AAACATTTGGACTTCTGTGCA	21	chr7B	+	516583519	516583673					5'	Novel	...(((((((((((((((((((((((((((((((((((((((.(((((((((((((((((((...(((....((((.......)))))))....))..))))))))))))))))).)))))))))))))))))))))))))))))))))))))))	152	35.5	-84.6	1.5	middle
PC-5p-199934_41	-	TCAAAACATTTGGACTTCTGT	21	chr2B	-	777300387	777300531					5'	Novel	...((((((((((((((((((((((((((((((((((((((((((((((((..((........((......)).(((........))).....))..))))))))))))))))))))))))))))))))))))))))))))))))	142	35.9	-83.4	1.6	middle
PC-5p-200602_40	-	GTGGCTCCAACCGGTACTAAAGGC	24	chr4A	+	435636879	435636998					5'	Novel	...(((((((((..((((.((((((((((((((((((((((((((.((..((((.........))))..))....)))))))))))))))))))))))))).))))..)))))))))...	114	55	-79.5	1.2	low
PC-5p-201249_40	-	TTATTTGGACATCTGAGCAGC	21	chr4B	-	22380353	22380504					5'	Novel	...((((((((((((((((..((((((((((((((((((.((((((((((((((((((((..((.((((.(((.....))).)))).))...))))))))))).))))))))).))))))))))))))))))..))))))))))))))))..	147	41.4	-91.6	1.5	middle
PC-5p-202215_40	-	TTGTAGAAAGATATGCTAATA	21	chr2B	+	518690093	518690260					5'	Novel	..((((((((..((((((((((((.(((((((((((((((((((((((((((((((((((((.((((...((((....))))...)))).....((....)).....))))))))))))))))))))))))))))))))))))).))))))))))))...))))))))	166	26.2	-74.3	1.7	low
PC-5p-202951_39	-	TGTGAAACACTGTGTGAGAGA	21	chr7A	-	435283541	435283658					5'	Novel	...(((((((((((((((((((.(((((((((((((((((((....((((..................)).))...))))))))))))))))))).)))))))))))))))))))...	112	44.1	-68.7	1.3	middle
PC-5p-207287_37	-	AGAGATTCCAATGTAGACTAC	21	chr7B	-	381717591	381717760					5'	Novel	...(((...(((((((.(((((((((((((((((.((.((((((..((((((((((((.......((((.....(((((...............)))))..))))........))))))))))))..)))))).)).)))).))))))))))))).)))))))...))).	166	27.6	-53.5	1.1	low
PC-5p-208201_37	-	ACATTTGGACTTATGTGCAGC	21	chr1A	-	112765094	112765247					5'	Novel	..((((((((((((((((((((((((((((((((((((((((((((((((.(((((.((........((......)).(((........))).....)).))))).))))))))))))))))))))))))))))))))))))))))))))))))	152	35.7	-85.3	1.6	middle
PC-5p-212493_35	-	TTGTTTTGGAATGGAGTCCCGCAT	24	chr2B	+	785434636	785434781					5'	Novel	...(((((((((((((((((((.(((((((.((((((((((((((.....((((((((..((((((((((((....))))))))))))..)))))))).....)))).)))))))))).))))))).)))))))))))))))))))	143	42.5	-90.5	1.5	middle
PC-5p-212594_35	-	TCTGTGAAGAATTATAAGAGC	21	chr2A	-	11414316	11414406					5'	Novel	...((((((((((((((((((.((((((((..((((((((((((...))))))))))))..)))))))).))))))))))))))))))...	85	33	-53	1.8	low
PC-5p-212929_35	-	AAAATGACATTCGTGGAAGTC	21	chr5A	-	70411016	70411159					5'	Novel	...(((((((((.(((((((((((.((.((((((((((((((..((((((((.((((((((.(((.......)))....)))))))).)))).))))....)))))))))))))).))..))))))))))).)))))))))...	138	29.9	-58.5	1.4	low
PC-5p-213340_35	-	ACTTAGTCTTGGCACTATAAATTT	24	chr5B	-	387855473	387855658					5'	Novel	...(((..(((((((((((..((((((.(((((((((..(((.(((.((..(((((((((((..((((((((((((((.((((.((((((....)))))).)))).))))))))))))))..)))))))))))..)).))).))).))))))))).)))))).....)))))))))))..)))...	180	27.4	-71	1.4	low
PC-5p-214598_34	-	TTTGGACATCCGAGCAGCTCT	21	chr2A	-	724459983	724460141					5'	Novel	...((((..((((((((((((((((((((.(((((((((((((.((((((.((((((.....((((....((.((((((...........)))))).)).)))))))))).)))))).))))))))))))).)))))))))))))))).))))..))))	156	36.5	-68.6	1.2	low
PC-5p-214791_34	-	AGCCCCACCTCTTTGCCATCTGCC	24	chr7B	+	131256567	131256669					5'	Novel	...(((((((((((.((((((((((((((((((((((((((((((...)))))))))))))))))))))))))))))).)))))))..........))))...	97	48.5	-73.8	1.5	low
PC-5p-215376_34	-	AGTAATGGCGCACCTGAAGACAGT	24	chr6B	+	700653958	700654062					5'	Novel	...(((((((((...((((((((((.((((((.(((((((((((((((.((.....)).))))))))))))))).)))))).)))))))))).)))))))))...	99	38.1	-57.3	1.4	low
PC-5p-217972_33	-	CTCGCCGGAGCAGCATGTCG	20	chr2A	+	208911770	208911877					5'	Novel	...((((((..(((((((((((..((((((.(((((.((((((((..((((...)))))))))))).))))).))))))..)))))).)))))......))))))...	102	71.3	-67	0.9	middle
PC-5p-221737_31	-	GAGGCTCCTCTGACGTACTGCAGG	24	chr7B	+	511006494	511006625					5'	Novel	...(((((..(((((((((((((((((((((((((((.(((((.((((((((((((((((............)))))))))))))))).))))).)))))))))))))))))))))))))))..)))))...	126	63.6	-116.3	1.4	middle
PC-5p-225710_30	-	ACAATGTGATGTGACTTTACT	21	chr5B	-	6775106	6775204					5'	Novel	...(((((((((.((((((((((((((((((..((.(((((((((((....)).))))))))).))..)))))))))))))))))).)))))))))...	93	38.4	-50.5	1.3	low
PC-5p-227934_29	-	CACTTTGCACTCTGTTGGC	19	chr7B	+	627429592	627429671					5'	Novel	...((((((((((..((((((((((((..((((((.((.....))))))))..))))))))))))..))))))))))...	74	53.8	-54.4	1.3	middle
PC-5p-229878_28	-	AGGGCAGAATGTAGCCAAGGA	21	chr7B	-	664870112	664870260					5'	Novel	...((((.(((((((((.(((((((((((((..((((((((((.((((((((...((.((((..(.(((((.......))))))..)))).))))))..))))..))))))))))..)))))))))).))).))))))))).))))...	143	47	-77	1.1	low
PC-5p-230717_28	-	ATTACTTGTCGGAGAAACAGA	21	chr6A	-	536596905	536597019					5'	Novel	...(((((.((((..(((.(((((((((((((.((((((.(((((.((.(((...........))).)).))))).)))))).))))))))))))).)))..)))).)))))...	109	34.8	-48.1	1.2	middle
PC-5p-231319_28	-	TTAACCAACCAGACTGAGTGCGGC	24	chr4A	+	605852943	605853093					5'	Novel	...(((((((..((((((((((((((((((((..(.((.((((((((.((((((((((..((((......))))..(((....))).......)))))))))).)))))))).)).)..))))))))))))))))))))..)))))))...	145	35.8	-69.4	1.3	low
PC-5p-235286_26	-	TAAGTCTTTGTAGAGCTTCC	20	chr2B	+	404531451	404531614					5'	Novel	...(((((((((((((((((((.(((((((((((((((.((((((((((.((.(((((((((.(((......(((((.....)))))((.....))....)))))))))))).)).))..)))))))).))))))))))))))).)))))))))))))))))))	161	36.6	-87.2	1.5	low
PC-5p-238776_25	-	CAAAACATTTGGACTTCTGTG	21	chr7A	+	197194572	197194724					5'	Novel	...((((((((((((((((((((((((((((((((((((((((((((((((((((((.(((.((((....(((((.......))))))))).)))....))))))))))))))))))))))))))))))))))))))))))))))))))))))	150	37.3	-96	1.7	middle
PC-5p-238937_25	-	ATAAACCGAGTTTTTCTGAAGCAC	24	chr7B	-	105685820	105685995					5'	Novel	...((((((((((((((((((((.((((((.(((((((((..((((((((.((((((.((((..(((((.(((((((.((((((((....)))))))).))))))).)))))..)))).)))))).))))))))..))))))))).)))))).)))))))).))))))..))))))	173	42	-100.6	1.4	low
PC-5p-240231_25	-	AAATAAACCGAGTTTTTCTGAAGC	24	chr2A	-	732653164	732653350					5'	Novel	...((((((((((((((((.((((((((((.((((((((((((((((((((((..((((((((.((((((((((((.(((((.((((((.........)))))).))))).)))))))))))).))))))))..))))))))))))))))))))))..)))))))))).))))))))))))))))..	182	41.2	-116.6	1.5	low
PC-5p-242736_24	-	ATACATTATGGTGAGAGCTAC	21	chr5B	-	52942209	52942350					5'	Novel	..((((.((((((((((((((((((((((.((((((((((((.((((((((((...((((((((((..........))))))))))..))))).))))).)))))))))))).)))))))))))))))))))))).))))..	138	28.2	-71.9	1.8	low
PC-5p-243643_24	-	AGAATCGTCACTCCATATTTT	21	chr1A	-	63878257	63878450					5'	Novel	...(((((((((((..((((((((..((.(((..(((((..((((((((((((((((((((..(((((((((.(((((((((((((((.(((((((.....))))))).))))))))))))))).)))))))))..))))))))))))))))).)))..)))))..))).))..)))))))).)))))))))))	191	43.8	-118.3	1.4	low
PC-5p-244885_24	-	ATTTTGAAGGTGTCATGTAGGTCC	24	chr7B	-	3069332	3069484					5'	Novel	...(..((((((((..((((.((((((((((((....((((((((......))))...))))....(((......(((((((.....((((....))))...)))))))........)))...)))))))))))).))))..))))))))..)	150	35.3	-54.4	1	low
PC-5p-244907_24	-	TCCAAACTTGAAATGCACTTC	21	chr3B	+	595488178	595488322					5'	Novel	...(((.(((((((((((.((((..(((((((((((((..((.((.......((((((((((.....................)))))))))).......)).))..)).)))))))))))..)))).))))))))))).)))..	140	31	-44.7	1	middle
PC-5p-246145_24	-	AAGATAGTAACTTAGACTAGTGTC	24	chr6A	-	92453954	92454019					5'	Novel	...(((..((..((((((((((((((((((((....))))))))))))))))))))))..)))...	60	31.8	-29.9	1.4	low
PC-5p-249665_23	-	GAAGCCTCTGGCGCAGAA	18	chr6A	+	48066674	48066803					5'	Novel	...(((((((.(((.((((.(((((((((((((((..((((((.(((((((((..(((((............))).))..))))))))).))))))))))))))))))))).)))).))))))))))...	124	50	-67.3	1	middle
PC-5p-249764_23	-	AGTTCTAAGTAGTAATGGCGCACC	24	chr5A	-	546001808	546001973					5'	Novel	...(((...((((((((((((((((((..((.((((((((((((((.....(((..(((((((((((.((((((((((.......)))))))))).......)))))))))))..)))....)))))))))))))).))..))))))))))))))))))...))).	162	39.2	-81.8	1.3	low
PC-5p-252621_22	-	GGTACTACTGCTGTGGAGCCA	21	chr4A	+	636440172	636440316					5'	Novel	((.(((...((((((..(((((..((.((((((((((.((((((((.(((((((((((((((.(((((((....))))))).)))))).))))))))).)))))))).)))))))))).))..)))))..))))))...))))).	144	64.8	-99.9	1.1	low
PC-5p-253403_22	-	ACACTACGAGATGTGAGCTAT	21	chr7A	-	277221295	277221458					5'	Novel	...(((((((((((((((((((((.(((.(((((((((((((((((((((((.(((((.((.(..((((((((((.((........)).))))))))))..).)).))))).))))))))))))))))))))))).))).)))))))))))))))))))))...	158	34.8	-89.4	1.6	low
PC-5p-253747_22	-	TTGTCCAGTTTGTAGCAAAGG	21	chr2B	-	288407491	288407692					5'	Novel	...((((.(((((((((.(((((((((((((((((((.((.(((((((((...(((((((.((.((((((((((((((((.((((((((((...((((((...)))))).)))))))))).))))))))))).))))).)).)))))))...))))))))).)).))))))))))))))))))).))))))))).))))...	196	43.1	-118.8	1.4	low
PC-5p-254557_22	-	ATTTTTCTGAAGCACCGGTGC	21	chr5B	-	20291504	20291692					5'	Novel	..(((((((((((.((((((((((.((..((((((.(((((((((((((((((((((.((((((((((((.(((((.(((((((.((((((((....)))))))).))))))).))))).)))))))))))).))))))))))))))))))))).))))))..))..)))))))))).)))))))))))	187	41.3	-119.4	1.5	low
PC-5p-255841_22	-	TAGTCCCGGTTGGTGGAATGGACC	24	chr3B	+	826951602	826951677					5'	Novel	...((((((((((((((..(((((((.((((((.((....)).)))))).)))))))..))))))))))))))...	70	57.9	-53.7	1.2	low
PC-5p-255859_22	-	TCGGAAATATTTGTCCTAGAA	21	chr5A	-	42162000	42162127					5'	Novel	...((((((.....(((((((((((...(((((((((((((((((((((((((((((((((.....)))))))))))))))))))))))))))))))))...)))))))).))).....))))))...	122	36.7	-77.5	1.6	middle
PC-5p-258151_21	-	TGATGGATGAAATGTGGCATT	21	chr4B	+	489857243	489857393					5'	Novel	...(((((.((((((..((((((((((((.((((((((((.((((((((((((((((((...(((((.((((....)))).)))))...))...)))))))))))))))).)))))))))).))))))))))))..)))))).)))))...	145	47.7	-97.5	1.4	middle
PC-5p-258362_21	-	AACTGCAGGTGTAGATGTGT	20	chr1B	-	457582564	457582661					5'	Novel	...((((((((((.((((((((((.((.((((((((((((((((.........)))).))))))))))))..)))))))))))).))))))))))...	92	48	-57.8	1.2	middle
PC-5p-259829_21	-	AAACATTTGGACTTCTGTGCAGCT	24	chr1B	-	41126975	41127131					5'	Novel	...(((((((((((((((((((((((((((((((((((((((((((((((((((((((..((..(.......(((((.......)))))........)..)))))))))))))))))))))))))))))))))))))))))))))))))))))))))	154	36.9	-93.9	1.6	low
PC-5p-260787_21	-	ATGGTGGGTAGTTTGACT	18	chr6B	+	698793381	698793452					5'	Novel	...((.(((((((.((((((((((((((((.((........)))))))))))))))))).)))))))))...	66	41.7	-30.8	1	low
PC-5p-262143_20	-	ACTCATTTGGACATCTGAGCAGCT	24	chr4A	+	696751962	696752122					5'	Novel	...(((((((((.((((((((((((..((((((((((((((((((((((((((((((((((((((......((......)).(((........))).))))).)).)))))))))))))))))))))))))))))))..)))))))))))).)))))))))	158	42.9	-105.7	1.5	low
PC-5p-263445_20	-	AGCACCTCCCCGTTGTTCTCC	21	chr2A	-	401313276	401313472					5'	Novel	...((((((((((((.((((((((((((.((((((((((((((((((((((((((.(((..(((((((((((((((((...((((((((((((.......))))))...))))))...)))))))))).)))))))..))).)))))))).)))))))))))))))))).))))..)))))))).))))))))))))	194	49.7	-132.4	1.4	middle
PC-5p-264647_20	-	TTCTCCCAGAATCTTGAACAC	21	chr7B	-	139895346	139895524					5'	Novel	...(((..((((((((((((((((((...(((.(((((((((((((.((((((((((....((((((((((((((((((((...(((........)))..)))))))))).))))))))))....)))))))))).))))))))))))).)))...))))))))))))))))))..)))	176	40.2	-99.5	1.4	low
PC-5p-267129_19	-	CAAAACATTTGGACTTCTGTGC	22	chr5A	+	651471821	651471973					5'	Novel	...((((((((((((((((((((.((.(((((((((((((((((((((((.((((((((((...(((....((((.......)))))))....))..)))))))).))))))))))))))))))))))).)).))))))))))))))))))))	150	35.3	-77.4	1.4	low
PC-5p-268398_19	-	TTGGACTTATGTGCAGCTCTC	21	chr2B	-	646077531	646077692					5'	Novel	..(((((((((((((((((((((((((((((((((((((((((((.(((((((((((((((((.....((((((..(((((.......)))))..))))))))))))))))))))))).)))))))))))))))))))))))))))))))))))))))))))	160	37.7	-104.3	1.7	middle
PC-5p-274034_17	-	TTCGTTCGGAAATATTTGTCC	21	chr3B	-	101926569	101926699					5'	Novel	...(((.(((((((((((((((((((((((((((((((.((((.(((((....(((((((((.......)))))))))....))))).)))))))).))))))))))))))))))))))))))).)))...	125	36.6	-57.2	1.2	low
PC-5p-274124_17	-	TCCCAGAATCGTCACTCCATA	21	chr5A	+	136829227	136829417					5'	Novel	...(((((((((.((((((((((((((((((((((((.(((((((((((((((((((((((((((.(((((((((((..((((((((....(((((.......)))))))))))))..))))))))))).))))))))))))))))))))))))))))))))))))))))))))))))))).)))))))))	188	46.6	-146.5	1.6	low
PC-5p-274198_17	-	AAAACATTTGGACTTCTGTGC	21	chr3B	-	16254962	16255110					5'	Novel	...((((((.((((((((((((((.(((((((((((((((((((((((((((((.((......((.....))....(((........))).....)).))))))))))))))))))))))))))))).)))))))))))))).))))))	146	36.2	-76	1.4	low
PC-5p-275373_17	-	AGCATCTGAGAAGCTCTCGGC	21	chr5B	+	298433162	298433333					5'	Novel	..((((((((((((((((((((((((((((..((.(((((.((((((((((((((((((..(((((.(((((...((...(((...........)))...))..)))))))))).)))))))))))))))))).))))).))..))))))))))))))))))))))))))))	170	43	-102.6	1.4	low
PC-5p-275799_17	-	TAACTGTCACTCAAATGGATG	21	chr6B	-	57336206	57336318					5'	Novel	...((((((((.((((.(((((((..((((.((.(((((((((((((((((..........).)))))))))))))))).)).))))..))))))).)))).))))))))...	107	36.3	-52.7	1.3	middle
PC-5p-276918_16	-	AGGCCCATTGGTCCCGGTTCGTCC	24	chr6A	+	22661426	22661500					5'	Novel	...((.(((((((((((((((((((..........(((((....))))).))))))))))))))))))).))...	69	65.3	-48.3	1	low
PC-5p-278025_16	-	ATGAAGTAATTTGTAGAAGC	20	chr6A	-	11906995	11907144					5'	Novel	...((((((((.((((((.(((((((((((((.((((.((((..((.......)).....((((((.(((((.((((.......))))))))).)))))).........)))).)))).)))))))))))))...)))))).))))))))	147	28	-44.4	1.1	low
PC-5p-280429_16	-	TGATGGGAAAGTCGGAGTT	19	chr2B	-	4351830	4351936					5'	Novel	...(((((((((((.(..(((........(((((((.(((((((((((.(((........))).)))))))))))....))))))))))..).)))))))))))...	101	51.4	-50.4	0.9	middle
PC-5p-280713_16	-	TGATGGATGACACGTGTT	18	chr5A	-	675415577	675415737					5'	Novel	...(((((((.((.(((((((((.((((((((((((((((....(((((((((.((((((((((((...((((((...........)))))).....)).)))))))))).))).))))))...)))))))))))))))).))))))))).)).)))))))	158	47.2	-90	1.2	middle
PC-5p-284893_15	-	TTCATCACGAAATCACATTGG	21	chr3B	-	652902589	652902732					5'	Novel	...((((((((((((((.(((((.(((((((..(((..(((((((((((((((..(((((((((.((((.........)))))))))))))..)))))))))))))))...)))..))))))).))))).))))))))))))))	141	34	-67.8	1.4	low
PC-5p-285059_15	-	TTTTTTCTGAAGCACCGGTGC	21	chr4B	+	525643453	525643646					5'	Novel	...((((((((((((((((((.((((.(((.((((((((.(((((((((((..((((.((.(((((.((((((.(((((.(((.(((.((((((((....)))))))).))).))).))))).)))))).))))).))))))..))))))))))).)))))))).)))..)))).)))))))))))))))))).	190	41.8	-105.6	1.3	low
PC-5p-285102_15	-	AATAGCTGTTGCTCAAATGGA	21	chr6B	-	447713548	447713660					5'	Novel	...((((.(((((.(((((((((((((((((((((((((((((.(((((.((........))..))))).))))))))))))))))))))))))))))).))))).))))...	107	44.2	-68	1.4	low
PC-5p-288024_14	-	ACATTTGAGGAGCTCGTGGCA	21	chr5A	+	567439878	567440086					5'	Novel	...((((.(((((((((((..(((((..(((((...(((.(((((((((((.((.((((((....((((((..(((((((((.((((((..........((((((((.......)))))))).)))))))))))))))..))))))....)))))).)).))).))))))))..)))..)))))..)))))..))))))))))).))))	206	39.7	-98.6	1.2	low
PC-5p-290369_14	-	TTAAGGGTGTTAGCAGAATAGACC	24	chr2B	-	309357648	309357752					5'	Novel	...((((((((((.((((((((((((((.((.((((((((((((((((((....)))))))))))))))))).)).)))))))).)))))).))))))))))...	99	36.2	-64.7	1.7	low
PC-5p-291102_14	-	TTGGAGCCACCAACCGGTACT	21	chr1A	+	500184657	500184832					5'	Novel	...((((((((..(((((((((((((((((((((((((((((.(((((((((((((((((((((((((.(((((.((((((((.((....)).)))))))).))))).))))))))))))))))))))))))).)))))))))))))))))))))))))))))..))))))))...	170	52.8	-143.3	1.5	low
PC-5p-291865_14	-	AACCGGTACTAATCGCTC	18	chr5B	+	39761735	39761862					5'	Novel	((((((((((((((((...((((.((.((((((((((((((((.((((.......((.(((.....))).))........)))).)))))))))))))))).)).))))...))))))))))))))))	128	53.1	-74.7	1.1	low
PC-5p-293006_14	-	TGATTTGACTTTGCACTGCCC	21	chr1A	-	517510505	517510663					5'	Novel	...((((((((((.((((((((.(((((((((((.((((((.(((...((((((.((..(((((.(((((((((((((...))))))))))))).)))))..)).))))))...))).)))))).))))))))))).)))))))).))))))))))...	153	44.7	-95.6	1.3	low
PC-5p-297048_13	-	AACAGTAAGGCGCTGCACTCTACT	24	chr3A	+	686780460	686780607					5'	Novel	((.((((((((((((((((((((((..(((((.(((..((((.(...(((..((((.(((((((((((((......))))..))))))))).))))..)))..)))))...)))..)))))..)))))))))))))))))))))).))	148	54.1	-84.5	1.1	low
PC-5p-298885_13	-	CTTGTGTAGGATAGGTGG	18	chr2A	+	604118367	604118571					5'	Novel	...(((((((.((((((.((.(((((((...(((((.(((((((....(((...((.((((((((((((.((((.((((((((((((((((((((............))))))))))))))))).))))))).))))))).))))).))...)))....)))))))....)))))...)))).)))))))))))))).))))...	199	43.9	-82.8	0.9	low
PC-5p-301412_13	-	TGTTAGAGCAATAATATATGACAT	24	chr1A	+	495568282	495568452					5'	Novel	..(((((((((((..(((((((....((.(((((.((((.(((((((((((((.(((.....)))...................(((((((......((...)).....)))))))....))))))))))))).))))..))))).))...)))))))..)))))))))))	169	31.6	-47.1	0.9	low
PC-5p-303503_13	-	TTGATCCCGGCTGGGGGC	18	chr1B	-	610754353	610754491					5'	Novel	...((((((((((..(((((.((((((((.(((((((((((((.(((((((((((((.((((((.(.....).)))))).)))))))))..))))))))))))))))).)))))))).)))))..)))))))).))...	133	61.9	-97.2	1.1	middle
PC-5p-303669_13	-	TCCGTCCGGGAACTTGTCATC	21	chr3B	-	56534204	56534338					5'	Novel	...((((((.((((((((((..(((((((((((((((.((.(((.((((((.(((((....((........)).....))))))))))).))).))))))))))))))))..)..)))))))))).))))))...	129	34.1	-55.9	1.2	low
PC-5p-306853_13	-	TGTGTGAGAGAAGTCATAAGT	21	chr5A	+	652316082	652316199					5'	Novel	...(((((((((.(((((((((.(((((((((((((((((((....((.(((.((..........)).)))))...))))))))))))))))))).))))))))).)))))))))...	112	41.5	-61.5	1.3	low
PC-5p-310583_12	-	TCAGGAAGGACTGCATTATTT	21	chr7A	+	717887279	717887386					5'	Novel	.(.(((((((.((((((((((((((..((((((((...(((((.....).))))(((((.....)))))....))))))))..)))))))))))))).))))))).).	106	54.6	-61.8	1	middle
PC-5p-315832_12	-	GAGGCTCCTCTGACGTACTGCAGC	24	chr6B	+	37637024	37637153					5'	Novel	...((((..(((((((((((((((((((((.(((((((((((.((((((((.(((((((............))))))).)))))))).))))))))))).)))))))))))))))))))))..))))...	124	61.5	-106.9	1.3	low
PC-5p-322184_12	-	TCACAAATGGATGTATGCAGC	21	chr7A	-	24293522	24293598					5'	Novel	...((((((((((((.((((((((((((((((((.........)))))))))))))))))).))))))))))))...	71	33.8	-41.4	1.6	low
PC-5p-322429_12	-	TATTTGGACATCTGAGCAGCTC	22	chr6B	-	498226599	498226751					5'	Novel	...((((((((((((((((((((((((((((((..(((((.(((((((....(((((.....(((((((((((((.....))))....))))))))).)))))..))))))).)))))..))))))))))))))))))))))))))))))...	147	32	-75.5	1.5	low
PC-5p-323785_11	-	ACGGAACACGGGTGATTTT	19	chr4B	-	50778053	50778122					5'	Novel	...(((((((((((((((.(((((((.((((((....))))))))))))).))).))))))))))))...	64	50	-41.2	1.2	low
PC-5p-324241_11	-	TTTTCAAAACATTTGGACTTC	21	chr2B	+	48830184	48830330					5'	Novel	...(((((((((((((((((((((((((((((((((((((((((((((((((((((.............(((......))).............)))))))))))))))))))))))))))))))))))))))))))))))))))))	144	36.1	-86.9	1.6	low
PC-5p-324787_11	-	AAACATTTGGACTTCTGTGCAGC	23	chr3B	+	74554656	74554814					5'	Novel	...(((((((((((((((((((((((((((((((((.(((((((.(((((((((((((((((((...(((....((((.......)))))))....))..))))))))))))))))).))))))).)))))))))))))))))))))))))))))))))	156	35.8	-90.1	1.6	low
PC-5p-330359_11	-	TTGTTTTGGAATGGAGTCCCGCA	23	chr3A	+	730387421	730387564					5'	Novel	...(((((((((((((((((((((((.(((((.((((((((((((((((((((((((..(((((((.((((....)))).)))))))..)))))))).)))))))))))))))).))))).)))))))))))))))))))))))	141	43.1	-96.9	1.6	low
PC-5p-330604_11	-	ATGGATAAAAAGAGATGTAACTGG	24	chr2B	+	514905495	514905621					5'	Novel	(((((((((.(((((.((((((((((((((((((((((((((((((((((((((((((...........)))))))))))))))))))))))))))))))))))))))))).))))).)))))))))	127	33.9	-83.8	1.9	low
PC-5p-333033_11	-	TAGAGGGCAGAATGTAGCCAAGG	23	chr7B	-	664901887	664902035					5'	Novel	...((((.((((((((..(((((((((((((..((((((((((...((((..(((((.((((..((.((((.......))))))..))))..)))))..))))..))))))))))..)))))))))).)))..)))))))).))))...	143	45.6	-75.6	1.1	low
PC-5p-336820_11	-	AAAACACAGACGGCAAAGATCTTT	24	chr5B	-	14844919	14845089					5'	Novel	...((((..((((((((((((((((.((.((((((((((((((((.((((((((((((((((.((((((((((((((((((((((....)))))))))))))))))))))).)))))))))))))))).)))))))))))))))).)).))))))))))))))))..))))	168	38.6	-119.2	1.8	low
PC-5p-338084_11	-	TGAAAGGACCTATGAGGAGTC	21	chr5B	-	125448	125588					5'	Novel	...((((((((((((((((((((.(((((((((((((((((((((((((((.(((.......(((.......))).........)))..)).))))))))))))))))))))))))).))))))))))))))))))))...	135	46.1	-88.1	1.4	low
PC-5p-338643_11	-	ATCTGAGCAGCTCTCGGCAAA	21	chr2B	-	46146376	46146548					5'	Novel	.(((((((..((((((((((((...(((((..(((((((((((((((((((((((((((((((.((.(((((.(((((....))))).((....))........))))))))))))))))))))))))))))))))))))))..)))))...))))))))))))..)))))))	172	43.9	-104.2	1.4	low
PC-5p-340443_11	-	TTAGTACCGGGTGGTGGCTCC	21	chr6A	-	599193086	599193178					5'	Novel	((.((((((((((((.((((.((((((((((.((((((((((.........)))))))))).)))))))))).)))).)))))))))))))).	92	51.6	-63.2	1.3	middle
PC-5p-341269_11	-	TTAAGAACAGCAGGGCATTTT	21	chr2B	-	207095475	207095678					5'	Novel	...(((((((((((((((.((((((((((..((.((.((((((((((((..(..((((((((((((.(((((((((.((((((((((((...((..((........))..))...)))))))))))).))))))))).))))))))))))..)..))).))))))))).))...)).))))))))))))))))))).)))))).	200	45.1	-102.5	1.1	low
PC-5p-344653_10	-	TTCTGTGCAGCTCTCAGCAAA	21	chr7B	+	711532711	711532889					5'	Novel	...(((((((((((((((((((((((((((((((((((((((((.((((((((((((((((((((((((.((........((......)).(((........))).....)).)))))))))))))))))))))))).)))))))))))))))))))))))))))))))))))))))))	176	40.2	-114.9	1.6	low
PC-5p-346291_10	-	ATCCTAAAATAAGTGACTCAAC	22	chr1A	+	86000789	86000928					5'	Novel	...(((((((((((..((((((((((((((((((((((((((((((((((.(((....((((......))))..))).))))............))))))))))))))))))))))))))))))..)))))))))))...	134	32.1	-73.8	1.6	low
PC-5p-346418_10	-	TTGGACTTCTGTGCAGCTCTC	21	chr7A	-	267080323	267080485					5'	Novel	...(((((.(((((((((((((((((((.((((.((((((((((((((((((((((((((((((((...(((....((((.......)))))))....))..)))))))))))))))))))))))))))))).)))).))))))))))))))))))).)))))	160	37.4	-90.9	1.5	low
PC-5p-347052_10	-	TTGGCTGACAATTAGATTAAT	21	chr7B	-	510324562	510324705					5'	Novel	...((((((..(.((((((((((((((((..(.((((((...((((((((.(..(((((((..((....))....((....)).)))))))..)..))))))))...)))))).)..)))))))))))))))).)..)))))).	140	29.9	-44.3	1	low
PC-5p-348882_10	-	TCATTTGAGCATCTGAGCAGCT	22	chr3B	-	605713377	605713533					5'	Novel	...((((((((((((((.(((((..((((((((.((((((((((((((((.(((((.((.(((((((((..((((.....))))..)))).......)))))))))))).)))))))))))))))).))))))))..))))).))))))))))))))	154	39.5	-81.9	1.3	low
PC-5p-349289_10	-	AGATCCGTCCTGATGAATAACACG	24	chr3A	+	723325565	723325664					5'	Novel	...((.(((((((((((..((((((((.((((((((............................)))))))).))))))))..))))))))))).))...	94	43	-40.3	0.9	low
PC-5p-349888_10	-	CATTAGTCCCGGTTGGTGGCACCA	24	chr7A	-	52836046	52836236					5'	Novel	...(((((((((((((.(((((((((((((((((((.(((((...((.(((..(((((((((.(((((((((((((((((((((.((((((((.....)))))))).))))))))))))))))))))).)))))))))..)))..)).))))).))))))))))))))))))))).)))))))).)))...	185	53.9	-140.8	1.4	low
PC-5p-352027_10	-	TCCGTCCCACAATAGAAGATT	21	chr2B	-	481651900	481651990					5'	Novel	...((((((((.((((((((.((((((((((((((((((((((.....)))))))))))))))))))))).)))))))).))))))))...	85	41.8	-62.8	1.7	low
PC-5p-352712_10	-	CCATCCTAACATAAGTGTCTC	21	chr3B	-	459345540	459345655					5'	Novel	...((((..((((((..((..((((((.((((((((((((((((.((((.((((((.....)))))))))).)).)))))))))))))).))))))..))..)))))).))))...	110	32.8	-48.9	1.3	low
PC-5p-352721_10	-	AGCATCTGAGCAGCTCTCGGCA	22	chr5B	+	608601356	608601530					5'	Novel	...((((((((((..((((.((((((((((((..(((((((((((((((((((((((((((((((.((.(((((.(((((....))))).((....))........))))))))))))))))))))))))))))))))))))))..)))))))))))).))))..))))))))))	172	44.6	-111.7	1.4	low
PC-5p-354105_10	-	AACAAGTGACTCAACTTTGTGC	22	chr3A	+	495735412	495735526					5'	Novel	...(((((...(((((((((.......(((((((((((((.((((((((..((.(((((...))))).))..)))))))).))))))))))))))))))))))....)))))...	109	30.4	-38.9	1.1	low
PC-5p-354576_10	-	TGGTGGCTTGAACCGGGACCA	21	chr3B	-	722011144	722011241					5'	Novel	...((((..((((((((((((((((((((.(((((((((((((((((.....))))))))))))))))).)))))))))))))))))))).))))...	92	61.2	-80.7	1.3	low
PC-5p-355464_10	-	TTTTGGTACGAATTCAGCAAAGGC	24	chr3A	-	32915029	32915233					5'	Novel	...(((((.(((((..(((((((..((((((((((((((((((((((((((((((.(((((.(((.((((((((((((((((((((..(((((((.((((....)))).)))))))..)))))))).)))))))))))).))).))))).))))))))))))))))))))))))))))))..)))))))..))))).)))))...	199	42.9	-132.6	1.5	low
PC-5p-356008_10	-	AATGCAAGGCTTTTTAGAGATTCC	24	chr1A	+	551155645	551155809					5'	Novel	...((((((((((((((.(((((..(((((((((((((((((((((((...((.((.((((((.(((..((((.....))))....(((....)))......))))))))).)).))...)))))))))))))))))))))))..))))).))))))))))))))	162	37.6	-78.3	1.3	low
PC-5p-356046_10	-	GGGTGTAGGATAGGTGGG	18	chr4A	-	466814961	466815093					5'	Novel	...(((((.((.(((((((.((.((((((((((((((((((((.(((((((((((((((((............))))))))))))))))).))))))))))))))))).))).)).))))))))))))))...	127	55.6	-89.3	1.2	low
PC-5p-358323_10	-	AACTAAAATATGACTAGATGCATC	24	chr1B	+	408229621	408229768					5'	Novel	...(((((((((((..(((((((((((((((.....(((((((((((.((((((((((((((((......((.......))......)))))))))))))))).))))))))))).....)))))))))))))))..)))))))))))	145	39.2	-77.7	1.3	low
PC-5p-359576_10	-	AGATGTGAGCTATAAAAAGA	20	chr1B	+	264709716	264709906					5'	Novel	...((((((((((((((((.(((((.((((((((((.((((.((((((.(((((((((((((((((.(((((((.((((((((((((((((....))))))))))).....))))).))))))).))).)))))))))))))).)))))).)))).)))))))))).))))).))))))))))))))))..	186	35.1	-107.8	1.6	low
PC-5p-359910_10	-	AACTCGCCGGTTGCGACAAGTGAC	24	chr2A	+	653014645	653014705					5'	Novel	...((((.(((((((((((((((((...........))))))))))))))))).))))...	55	54.1	-37.1	1.1	low
PC-5p-360724_10	-	TTAGTTGGCACTCAAATGGAT	21	chr2B	-	218595244	218595336					5'	Novel	...((((((((((((((((..((((((..(((((((((((((........)).)))))))))))..))))))..))))))))))))))))...	87	40.9	-53.9	1.4	low
PC-5p-361580_10	-	TAAACCGGATTTTTCTGAAGCACC	24	chr5B	+	543319581	543319756					5'	Novel	...(((((((((((((((((((((((((((.(((.((((((...(((((((.(((.(((((((.((((((((((((.(((((.(((...))).))))).)))))))))))).))))))).))).)))))))...)))))).)))..)))))))))))))))))))))))))))...	170	40.9	-102.4	1.4	low
PC-5p-361954_10	-	ATTTGGACATCTGAGCTGCTCT	22	chr1A	+	467683345	467683509					5'	Novel	...(((((..(((((((((((((((((((((((((.((.(((((..((.(((.((((((((.(((((..((.((((.............)))).))...)))))...)))))))).))).))..))))).)).)))))))))))))))))))))))))..)))))	162	38.2	-70.7	1.1	low
PC-5p-362082_10	-	CGCGCTGCCCTGTGAGTCTGC	21	chr5A	+	73596185	73596275					5'	Novel	...(((.((((((.((.(((.(((((((((((.....(((..(((....)))..)))..)))).))))))).))).)).)))))))))...	85	63.7	-50.6	0.9	low
PC-5p-362427_10	-	ACTAAGTCAGTGTGCAGCGCC	21	chr2B	-	79323815	79324010					5'	Novel	...((((((((.((((((((.((((((((((((..((((((..(...(((((((((.((((((((((((((((.(((..((((((((((((..((((....))))..))))))))))))..))).)))))))))))))))).))))))).))..)..)))).))..)))))))))))).)))))))).))))))))	193	53.6	-132.5	1.3	low
PC-5p-365111_10	-	AAAGCAGACGGCAAAGAACTAGCT	24	chr6B	-	268246403	268246593					5'	Novel	...(((.((...((((((((((((((((((.((((((((((((..((((((...((.(((.......((((((((((((((((((.((((((((((((.......)))))))))))).))))))))))))))))))))).))...)))))))))))))))))).)))))))))))))))))))).)))...	185	53.4	-124.6	1.2	low
PC-5p-368944_10	-	ACTTAGTCTTGGCACTATAAATT	23	chr5A	-	415952636	415952809					5'	Novel	...(((((((((((..((((((.((((((((..(((.(((.((..(((((((((((..((((((((((((((.((((.((((((...)))))).)))).))))))))))))))..)))))))))))..)).))).))).))))))).).)))))).....)))))))))))...	168	27.6	-62.5	1.3	low
PC-5p-370294_10	-	CCTGTTGTTGGAAGAATGTGG	21	chr6A	+	596847564	596847720					5'	Novel	...((((..((((((.((((((.(((((((((((.((.(((((((.(((((((((((...((((......(((((...........)))))))))....)))))))))))..))))))).)).))))))))))).)))))).)))..)))))))...	151	43.9	-61.4	0.9	low
PC-5p-370552_10	-	TTTGAGCAGCTCTCAGCAAAA	21	chr6A	-	315691433	315691604					5'	Novel	...((.((((((((((((((((.((((((((((((((((.(((((((..((((((((((((((((((((.(((.(((.............))).)))....)).))).)))))))))))))))..))))))).)))))))))))))))).)))))))))))))))).))...	166	39.5	-89.7	1.3	low
PC-5p-371175_10	-	TCGGTCCCACAATGTAAGACA	21	chr3B	-	544269450	544269563					5'	Novel	...((((.....(((((((((((.((((((.((((((((((.((((((..(((((...)))))..)))))).)))))))))).)))))).)))))))))))......))))...	108	38.6	-60.3	1.4	low
PC-5p-371481_10	-	TGTGGCGGGAGCAAAAACTAT	21	chr6B	-	31327169	31327363					5'	Novel	...(((((((((((((((((.((.((((((((((((((((((((((.(((...((((..((((.((((((((.(((.((...(((....))).((((((....)))))).)).))).)))))))).))))..))))...))).)))))))))))))))))))))).)).)))))))))......)))).))))..	190	35.9	-76.6	1.1	middle
PC-5p-371486_10	-	AATAGTAGCACGAGTTTTTAACCC	24	chr7B	+	248236938	248237067					5'	Novel	...((((((...........(((((((.(((((((.((((((((((((((((((.(((((....))))).......((......)).)))))))))))))))))).))))))).)))))))))))))...	124	48.5	-65.9	1	low
PC-5p-371802_10	-	TTGGACATTTGAGTAGCTCTC	21	chr1B	+	32386083	32386248					5'	Novel	.(((((((.((((((((((((..((((((((..(((..(((((((((((((((((((((.....((((.(((((.((.....)).)))))..........))))....)))))))))))))))))))))..)))..))))))))..)))))))))))).)))))))	165	33.7	-77	1.4	low
PC-5p-374258_10	-	AATGGACAGGCCTTCTGCAGTGTC	24	chr2A	-	31248420	31248504					5'	Novel	..((((((((.((((((.(((((((((((((((((((((....)))..)))))))))))))))))).)))))).))).)))))..	81	52.9	-57.9	1.3	low
PC-5p-41370_2617	-	CTCGCCGGATGAGCGTGTAGT	21	chr4A	-	665923108	665923216					5'	Novel	...((((((((((((((((..((..((((((.((((.((((((((..(((((...))))))))))))).)))).))))))..))..))).)).)).)).)))))))...	103	72.5	-71.5	0.9	middle
PC-5p-42198_2532	-	GAAAGCAATGTCAGAGGAGTT	21	chr7A	-	684523964	684524162					5'	Novel	.........(((...((((((((..((....)).))))))))...))).............(((((((((((((.(((((((((((.(((((((((.....((((...((((((((.........))))))))....)))).((((((((.....)))))))).))))))))).))))))))))).)))))))))))))	138	40.7	-74	0.9	middle
PC-5p-4560_17880	-	TTTCTGAAGGGTTTATCGAGG	21	chr6A	+	29596697	29596810					5'	Novel	...(((((..(((.(((((((((((((((((((((.(((((((((((.((((((.......))))))))))))))))).))))))))))))))))))))))))..)).)))...	108	38.6	-60.1	1.4	middle
PC-5p-45754_2212	-	TGTTTGAACATTTGAGGAGCT	21	chr2B	-	404560775	404560928					5'	Novel	.((((((((.((...((((((((((((((((((.((((((((((((.(((((((((....((....)))))))))))....((((((..............))))))..)))))))))))).))))))))))))))))))....))))))))))	153	35.7	-59.2	1.1	middle
PC-5p-49528_1905	-	TTGGTGGCTTGAACCGGGACC	21	chr7A	+	109483369	109483454					5'	Novel	...((((((((((.(((.(((((.((((((((.((((.(((....))).)))).)))))))).))))).))).))))))))))...	80	59.3	-57.7	1.1	middle
PC-5p-50981_1792	-	TCGGTCCTAAAATAAGTGTCT	21	chr4A	-	32737225	32737356					5'	Novel	..((((((((((((.(((((((.((.(((((((.((((((((((((((((.((((.((((((.....))))))))))..)))))))))))))))).))))))).)).)))))))...)))))).))))))..	128	34.1	-62.5	1.4	middle
PC-5p-51680_1745	-	TTCGGCGGACGAGCGTGCCT	20	chr2A	-	737871798	737871888					5'	Novel	...((((((..(((((.(((((((.((((.((((((((...((((...)))))))))))).)))).))))))).))).))..))))))...	85	73.6	-63	0.9	middle
PC-5p-53809_1607	-	TACCCTCGCCGGAGCAGCGTG	21	chr5B	+	512575720	512575806					5'	Novel	...(((((((.((((((.((((((((((.(((((((...((((...)))).))))))).)))))))))).)))))))).)))))...	81	75.9	-59.1	0.9	middle
PC-5p-60799_1211	-	GCGAAGGATTTGCAGATACT	20	chr7B	+	116626969	116627078					5'	Novel	...((((((((((((((((((((((((((((.(((((.((((((((((.....)))))))))).))))).))))))))))))........)))))))))))).))))...	104	41.8	-56.1	1.2	middle
PC-5p-6292_14819	-	TGAATTTGAACATAGCATCAG	21	chr5A	-	683537565	683537685					5'	Novel	...(((((.((((((((((((((..((((((((((((..((((((..(......)..))))((((((....))))))...))..))))))))))))..)))))))))))))).)))))...	115	52.9	-64.5	1	middle
PC-5p-65338_1005	-	TGGTTGGTCTGTGTTCATTTC	21	chr5A	-	77491432	77491568					5'	Novel	...((..((((.((((.(((((((((((((((((((.((((((((.(((.(((((((((....)))))).)))......(((....)))))).)))))))).))))))))))))))))))).))))))))..))...	131	53.3	-80.4	1.1	middle
PC-5p-71305_788	-	TTGGCCCGTAGCAAGCCGACT	21	chr5B	+	121067402	121067553					5'	Novel	...((((((((((((((((((((((.(((((((((((((((((((((((((((((((((.((((((((((((.......))))))))))))..))))))))))))))))))))))))))))))))).))))))))))))))))))))))...	146	61.8	-140	1.5	middle
PC-5p-73512_722	-	TTAAGCACTGGTGCCTATTTG	21	chr5B	+	470706307	470706456					5'	Novel	...((((((((((((((((((((((((((..((((...(((((((((((((((((((((((((((((((.(((....))).)))))))))))))))))))))))))))))))..))))..)).))))))))))))))))))))))))...	144	42.7	-104.5	1.6	middle
PC-5p-74960_683	-	AATAATTGAATGTTGGAGAGC	21	chr3A	-	597786864	597787071					5'	Novel	...(((((.....(((((((....(((.((((((((((((((((((((((((((((((((((((((((.((((((((((((((((.(((.((((.((((.......)))).)))).))).)))))))))))))))).)))))))).......))))))))))))).))))))))))))))))))).))))))))))......))))).	204	32.7	-98.7	1.5	middle
PC-5p-76030_657	-	ACATTCAAGGAGCTTGTGGCA	21	chr5B	-	542372786	542372956					5'	Novel	...((((..(((((.(((((((((((.(((((((((..(((((((((((((((((((((.((((((..((.......))..))))))...(((((((..........))))))).)))))))))))))))))))))..))))))))).))))))))))).)))))..))))	168	38.6	-80.2	1.2	middle
PC-5p-80636_550	-	TCAAATAATATTCAAGGAGCT	21	chr3B	-	429667882	429668050					5'	Novel	...((((..(((.(((((((((((((((((((((((((((((.((((((((((((((((((...((((((.((((((((..(((....)))..))))))))))))))....)))))))))))))))))).))))))))))))))))))))))))))))).)))..))))	166	32.5	-94.1	1.7	middle
PC-5p-81865_525	-	ATAAATTTAATCAATGAGATC	21	chr1B	-	645787809	645787962					5'	Novel	...(((((((((((((((((((((((((((((((((((((((((((((.......((((((...((((...(((....)))......))))...)))))).......)))))))))))))))))))))))))))))))))))))))))))))..	149	33.8	-81.8	1.6	middle
PC-5p-84764_472	-	ACATTTGGACTTCTGTGCAGC	21	chr7A	-	718971234	718971387					5'	Novel	...(((((((((.(((((((((((((.(((((((((((((((((((((((((..((.((........((......)).(((........))).....)).))..))))))))))))))))))))))))).))))))))))))).))))))))).	150	36.4	-75.3	1.3	middle
PC-5p-85535_459	-	TAATGGCGCACTTTGTATAGG	21	chr2B	+	780217213	780217420					5'	Novel	...((((((((((((((((((..(((((((((((((((((((.(((((((((((((((((..(((((((((((((((((((((((((((.((((((((((.(.....).)))))))))).)))))))))))))))))))))))))))..))))))))))))))))).)))))))))))))))))))..))))))))))))))))))..	203	44.2	-161.6	1.8	middle
PC-5p-87043_435	-	AAGGTAGTAACTTAGACTAGTGTC	24	chr2A	+	769039843	769039915					5'	Novel	...(((((..((.(((((.(((((((((((((((....))))))))))))))).))))).))...)))))...	67	34.2	-27.4	1.1	middle
PC-5p-87501_428	-	ACGACACAAGCAGCAACTCTC	21	chr7B	-	683162168	683162328					5'	Novel	...(((.((((((.....((((((((((((((((((((((((..((((((((.((.......((((((.(((....))).))))))((((.......)))).....)).))))))))..)))))))))))))))))))))))).....))))))...))).	157	43.5	-76	1.1	middle
PC-5p-89599_397	-	GGAGAAGGGGTGCCCCCTA	19	chr2A	-	364683907	364684044					5'	Novel	...(((((.((((((.(((((((((......(((((((((...((((.....)))))))))))))....((((((((((((...((......))......))))))))))))...))))))))))))))))))))...	132	64.5	-81.9	0.9	middle
PC-5p-91891_367	-	TCATTTGAGCATCTGAGAAGC	21	chr2B	+	286785698	286785857					5'	Novel	...(((((((((((((.((.(((((..((((((((.((((((((((((((((((((((.((.(((((.......(((...........))).......))))))))))))))))))))))))))))).))))))))..))))).)).)))))))))))))	157	43.1	-90	1.3	middle
PC-5p-92433_361	-	TGAATCTTGGGAAAAAGCTGCA	22	chr1A	+	414337245	414337392					5'	Novel	...(((((((.((((((((((.(((((((((..((...((((..(((((..((.((.(((((((((((((..........)))))).))))))).)).))..)))))..)))).))..))))))))).)))))).)))).))))))).	144	33.8	-51.2	1	middle
PC-5p-93078_353	-	CAGGTCTGTGCAAAAGCG	18	chr7B	+	724812558	724812744					5'	Novel	...(((((((((((((((((((((((((((((((((((((((((((((.((((((..((((((((((((((....(((((...((((.((((((.......)))))).)))))))))..))))))))))))))..)))))).)))))))))))))))))))))))))))))))))))))))))))))	184	42.8	-118	1.5	middle
PC-5p-94794_335	-	TTGTGGAAGCCCTGCATCATC	21	chr7B	-	737504354	737504465					5'	Novel	((.(((((..((((.((((((((.(((.((((((((.((((.((((((((((.....).)))))))))...)))).)))))))).))).)))))))).))))..))))).))	112	57.1	-62.2	1	middle
PC-5p-97051_312	-	ACATTTGGACTTCTGTGCAGCT	22	chr1B	+	652026771	652026931					5'	Novel	...((((((((((((((((((((((((.((((((((((((((((((((((((((((((((.((........((......)).(((........))).....)).)))))))))))))))))))))))))))))))).))))))))))))))))))))))))	158	37.3	-95.3	1.6	middle
PC-5p-97058_312	-	AACATTTGGACTTCTGTGCAGC	22	chr1B	-	41292902	41293056					5'	Novel	...((((((((((((((((((((((((((((((((((((((((((((((((.(((((..((..........(((((.......))))).........))..))))).))))))))))))))))))))))))))))))))))))))))))))))))	152	35.5	-85.6	1.6	middle

## Sheet: Table S2
Table S2. Differentially expressed miRNAs of two genotypes at each treatment time point.
MiRNA	Sequence	up/down	Fold change	Log2(fold change)	Pvalue	Expression level	Genotype	Time
PC-3p-72304_757	TTTTTTGCTGAGAGCTGCACA	down	inf	-inf	0.00976043	middle	ST	0.5 h
tdi-miR5175-p5_1ss1AT	TTTACTCGTCGTGGTTTTAGT	down	inf	-inf	0.0255106	middle	ST	0.5 h
tdi-miR9672a-3p_1ss1CT	TCACGACTGTCATTAAGCATC	down	0.514866	-0.957732	0.0477447	middle	ST	0.5 h
tdi-miR172b-3p	AGAATCTTGATGATGCTGCAT	up	1.82771	0.870036	0.0461693	high	ST	0.5 h
tdi-miR171a	TGATTGAGCCGTGCCAATATC	up	1.36648	0.45046	0.00565758	high	ST	0.5 h
tdi-miR5062-5p	TGAACCTTAGGGAACAGCCGCAT	up	7.90916	2.98352	0.021896	high	ST	0.5 h
tdi-miR393a_R+1	TCCAAAGGGATCGCATTGATCC	down	inf	-inf	0.0138355	middle	ST	3 h
PC-3p-27408_4563	GTCCCGGGCAACCCACCA	down	0.419078	-1.25471	0.0362943	middle	ST	3 h
PC-3p-81758_528	AGTGACCCAACTGCGCCCTGC	down	0.201317	-2.31246	0.0424249	middle	ST	3 h
tdi-miR9672a-p5	TGCTTAATGACAGTCGTGGTG	down	0.044535	-4.48892	0.000224462	middle	ST	3 h
tdi-miR9672b-p5	TGAAGGCGATGCTTAATGACA	down	0.204563	-2.28938	0.00495878	high	ST	3 h
tdi-miR9674a-p3_1ss20GT	GTAGGATGGCTGGTGCTATTG	down	0.257185	-1.95912	0.030865	middle	ST	3 h
tdi-miR1135-p3	AACTAAAATACGTCTAGATACATC	up	1.85785	0.893634	0.0288672	middle	ST	3 h
tdi-miR1135-p5_1ss1TA	AATGGATGTATCTAGAACTAAAAT	up	2.3717	1.24592	0.0299582	middle	ST	3 h
tdi-miR1847-p3_2ss13TC21TC	ACATGCCATTGACCCAACTGC	up	2.63089	1.39555	0.0212235	middle	ST	3 h
tdi-miR5048-5p	TTTGCAGGTTTTAGGTCTAAGT	up	1.49151	0.576774	0.0193555	high	ST	3 h
tdi-miR5050-p3	CCATGATGAGGTCGTTCAACC	up	1.39699	0.482317	0.013676	middle	ST	3 h
tdi-miR7757-5p_1ss2TC	ACAAAACCTTCAGCTATCCATC	up	1.23368	0.302967	0.0317055	high	ST	3 h
tdi-miR9663-5p	AAGCGTAGTCGAACGAATCTG	down	0.710071	-0.493966	0.0306864	high	ST	8 h
tdi-miR9672b-p3_1ss3GA	TAAGATACCACGACTGTCATT	down	0.530625	-0.914235	0.0295494	high	ST	8 h
tdi-miR9774-p5	AATACCCAATATCTTGCTAGA	down	0.504465	-0.987173	0.0363481	high	ST	8 h
PC-3p-86272_447	GGGACGAACCGGGACCAATGTGCC	up	inf	inf	0.0275192	middle	ST	8 h
PC-5p-119210_169	ATATTACAGGATGGCAGGAACACC	up	inf	inf	0.00727749	middle	ST	8 h
PC-5p-131349_128	TAGAGCTCAACGGCATAGTCC	up	inf	inf	0.0311863	middle	ST	8 h
tdi-miR1118-p5_1ss16AG	AGGAAGCACTACATTGTGGAATGG	up	inf	inf	0.0311863	middle	ST	8 h
tdi-miR1122a-p3_1ss5AG	GTATGTAGACATATTTTAGAGTGT	up	6.63755	2.73065	0.0257662	middle	ST	8 h
tdi-miR1122a-p5	AAGACAAGAATTTTGGGACGGAGG	up	3.01154	1.5905	0.0374812	middle	ST	8 h
tdi-miR5048-p3_1ss18TG_1	AATATATTTGCAGGTTTGAGG	up	1.41684	0.502681	0.0228188	middle	ST	8 h
tdi-miR5048-p3_1ss18TG_2	AATATATTTGCAGGTTTGAGGT	up	1.41684	0.502681	0.0228188	middle	ST	8 h
tdi-miR9676-5p	TGGATGTCATCGTGGCCGTACA	up	1.61328	0.689995	0.0114101	middle	ST	8 h
PC-5p-119210_169	ATATTACAGGATGGCAGGAACACC	down	0.0761794	-3.71446	0.00145867	middle	ST	27 h
tdi-miR1128-p5_1ss3GA	ATATATCTAGAACTAAAATACATC	down	0.192727	-2.37537	0.0375152	middle	ST	27 h
tdi-miR1128-p5_1ss4TC	ATGCATCTAGAACTAAAATACATC	down	0.297307	-1.74997	0.0307694	middle	ST	27 h
tdi-miR1130b-p3_2ss8AT20GT	TTATATTTTGGGACGGAGGTA	down	0.107548	-3.21694	0.0257851	middle	ST	27 h
tdi-miR1135-p5_1ss1TA	AATGGATGTATCTAGAACTAAAAT	down	0.532281	-0.909741	0.0495208	middle	ST	27 h
tdi-miR1137a-p3_1ss15CT_1	TTGAGTCATCTATTTTGGAAC	down	0.339203	-1.55978	0.0446618	middle	ST	27 h
tdi-miR1137a-p3_1ss15CT_2	TTGAGTCATCTATTTTGGAACGGA	down	0.339203	-1.55978	0.0446618	middle	ST	27 h
tdi-miR1137a-p5_2ss10GC23TC	ATGACCCAACTTTGTACTAAAGCT	down	inf	-inf	0.0151398	middle	ST	27 h
tdi-miR159a-p5	GAGCTCCTATCATTCCAATGA	down	0.565815	-0.821597	0.0302947	high	ST	27 h
tdi-miR9653b-p5_1	CATGGCCAAGGTCTCTTG	down	0.120236	-3.05605	0.00547444	middle	ST	27 h
tdi-miR9653b-p5_2	CATGGCCAAGGTCTCTTGA	down	0.120236	-3.05605	0.00547444	middle	ST	27 h
tdi-miR9653b-p5_3	CCATGGCCAAGGTCTCTT	down	0.120236	-3.05605	0.00547444	middle	ST	27 h
tdi-miR9653b-p5_4	CCATGGCCAAGGTCTCTTGA	down	0.120236	-3.05605	0.00547444	middle	ST	27 h
tdi-miR9653b-p5_5	CCTTGAAGACTTTGGCCA	down	0.120236	-3.05605	0.00547444	middle	ST	27 h
tdi-miR9653b-p5_6	CCTTGAAGACTTTGGCCATGT	down	0.120236	-3.05605	0.00547444	middle	ST	27 h
tdi-miR9653b-p5_7	CTTGAAGACTTTGGCCATG	down	0.120236	-3.05605	0.00547444	middle	ST	27 h
tdi-miR9653b-p5_8	CTTGAAGACTTTGGCCATGT	down	0.120236	-3.05605	0.00547444	middle	ST	27 h
tdi-miR9653b-p5_9	TGAAGACTTTGGCCATGT	down	0.120236	-3.05605	0.00547444	middle	ST	27 h
tdi-miR9664-3p_L-1	TGCAGTCCTCGATGTCGTAG	down	0.528254	-0.920698	0.0336366	high	ST	27 h
PC-3p-114652_189	ATTGACCCAACTGCAGGTGCA	up	inf	inf	0.0451946	middle	ST	27 h
PC-5p-97058_312	AACATTTGGACTTCTGTGCAGC	up	4.99562	2.32066	0.0365942	middle	ST	27 h
tdi-miR1120a-p5_1ss20AT	TCCGTCCCATAATATAAGATC	up	inf	inf	0.00398476	middle	ST	27 h
tdi-miR1128-p5_1	ATCTAGAACTAAAATACATC	up	inf	inf	0.0275619	middle	ST	27 h
tdi-miR1128-p5_10	TCTAGAACTAAAATACATC	up	inf	inf	0.0275619	middle	ST	27 h
tdi-miR1128-p5_2	ATGTATCTAGAACTAAAATACATC	up	inf	inf	0.0275619	middle	ST	27 h
tdi-miR1128-p5_3	CGTCCGAAAATACTTGTCATC	up	inf	inf	0.0275619	middle	ST	27 h
tdi-miR1128-p5_4	CTCCGTCCGAAAATACTTGTC	up	inf	inf	0.0275619	middle	ST	27 h
tdi-miR1128-p5_5	GTATCTAGAACTAAAATACATCT	up	inf	inf	0.0275619	middle	ST	27 h
tdi-miR1128-p5_6	GTATCTAGAACTAAAATACATCTA	up	inf	inf	0.0275619	middle	ST	27 h
tdi-miR1128-p5_7	TATCTAGAACTAAAATACATC	up	inf	inf	0.0275619	middle	ST	27 h
tdi-miR1128-p5_8	TCCGAAAATACTTGTCATCAA	up	inf	inf	0.0275619	middle	ST	27 h
tdi-miR1128-p5_9	TCCGTCCGAAAATACTTGTCA	up	inf	inf	0.0275619	middle	ST	27 h
tdi-miR5048-p3_1ss15TG	ATATTTGCAGGTTTGAGG	up	inf	inf	0.0203184	middle	ST	27 h
tdi-miR6197-p3	TTACATTTGTGTACAGAGGGA	up	inf	inf	0.00125914	middle	ST	27 h
tdi-miR9673-p3	TGTGCTCTTTCCTTCTTACCC	up	inf	inf	0.0286824	middle	ST	27 h
tdi-miR1135-p3	AACTAAAATACGTCTAGATACATC	down	0.662353	-0.594328	0.0131461	middle	SS	0.5 h
tdi-miR9655-p5	TCGGCTACTTCCTTTCCCTTGC	down	0.247528	-2.01434	0.00659335	middle	SS	0.5 h
tdi-miR9674b-5p	ATAGCATCATCCATCCTACCC	down	0.782768	-0.353344	0.0224886	high	SS	0.5 h
PC-3p-103790_254	ACTTGTTTTGGGACGAAGGGA	up	inf	inf	0.0213276	middle	SS	0.5 h
PC-3p-17546_7116	CAGCACTCTGCAAAGACG	up	15.6111	3.9645	0.0216178	high	SS	0.5 h
tdi-miR1137a-p5_1ss7CT	TCTATTTTGGAACGGAGGGAG	up	inf	inf	0.0196676	middle	SS	0.5 h
PC-3p-72304_757	TTTTTTGCTGAGAGCTGCACA	down	0.183877	-2.44318	0.0290971	middle	SS	3 h
PC-5p-41370_2617	CTCGCCGGATGAGCGTGTAGT	down	0.542885	-0.881282	0.0032827	middle	SS	3 h
tdi-miR5384-3p_L+3R-1	CGGTGAGCGCGCCGCCGTCGAAT	down	0.22916	-2.12558	0.00383981	middle	SS	3 h
tdi-miR9652-p3	TAGAAGCTTAATGAGAACATG	down	-inf	-inf	0.026442	middle	SS	3 h
tdi-miR9660-5p_L+1	CTTGCGAGCAACGGATGAATC	down	0.115143	-3.1185	0.0371516	middle	SS	3 h
PC-3p-131793_127	ATTTCTAGGACAAATATTTCC	down	-inf	-inf	0.0492022	middle	SS	8 h
PC-5p-117894_174	AGGTAGTAACTTAGACTAGTGTCA	down	-inf	-inf	0.0389711	middle	SS	8 h
PC-5p-73512_722	TTAAGCACTGGTGCCTATTTG	down	0.478417	-1.06366	0.0471139	middle	SS	8 h
tdi-miR1131-p3_2ss20GA22TC	ACGAACCGGTACTAATGAGAGCGG	down	-inf	-inf	0.0316626	middle	SS	8 h
tdi-miR1137a-p3_1ss16CT	GTTGAGTCATCTATTTTGGAACGG	down	-inf	-inf	0.0167151	middle	SS	8 h
tdi-miR1137b-p3_2ss7TC17AG	TTGGGTCATCTATTTTGGAAC	down	0.618287	-0.693653	0.0125394	middle	SS	8 h
tdi-miR164	TGGAGAAGCAGGGCACGTGCA	down	0.560216	-0.835944	0.020052	high	SS	8 h
tdi-miR5175-p3_1ss2TC	ACGACGAGTAATTTGGAACGG	down	0.26243	-1.93	0.0216789	middle	SS	8 h
tdi-miR7757-p3_1ss19AG	TGGATAGTTTGAGGTTTTGTTT	down	0.324296	-1.62461	0.0388258	high	SS	8 h
PC-5p-51680_1745	TTCGGCGGACGAGCGTGCCT	up	inf	inf	0.0287861	middle	SS	8 h
tdi-miR1133-p5	TGGATGTATCTAGCACTAACT	up	2.17417	1.12047	0.0315771	middle	SS	8 h
tdi-miR397-5p	TCACCGGCGCTGCACACAATG	up	3.20795	1.68165	0.0398025	middle	SS	8 h
tdi-miR531_L-2R+2	CTCGCCGGAGCAGCGTGCAAT	up	1.78253	0.83393	0.0296368	high	SS	8 h
tdi-miR5384-p5	TTCGCCGGTCGCGCGTTCCCC	up	1.55279	0.634866	0.0389928	high	SS	8 h
tdi-miR9672b-p3_1ss3GA	TAAGATACCACGACTGTCATT	up	1.90605	0.930583	0.0420713	high	SS	8 h
PC-3p-42141_2539	TCGATGAAACCTTCGGAAATC	down	0.708932	-0.496281	0.0402711	middle	SS	27 h
PC-5p-41370_2617	CTCGCCGGATGAGCGTGTAGT	down	0.11967	-3.06286	0.0191924	middle	SS	27 h
PC-5p-6292_14819	TGAATTTGAACATAGCATCAG	down	0.595571	-0.747655	0.0469698	middle	SS	27 h
tdi-miR1120a-p5_1ss20AG	TCCGTCCCATAATATAAGAGC	down	0.630726	-0.664915	0.00549435	middle	SS	27 h
tdi-miR1133-p5	TGGATGTATCTAGCACTAACT	down	0.0531456	-4.23391	0.00155786	middle	SS	27 h
tdi-miR159a-p5	GAGCTCCTATCATTCCAATGA	down	0.290218	-1.78479	0.0123031	high	SS	27 h
tdi-miR5048-5p	TTTGCAGGTTTTAGGTCTAAGT	down	0.60936	-0.714634	0.0229132	high	SS	27 h
tdi-miR5050_2ss9CG20CG	TTGAACGAGCTCACCATGTGG	down	0.499039	-1.00278	0.0163651	middle	SS	27 h
tdi-miR9676-5p	TGGATGTCATCGTGGCCGTACA	down	0.589369	-0.762758	0.0171997	middle	SS	27 h
PC-3p-125013_148	ACTGAGAGCTGCACAGAAGTC	up	inf	inf	0.0131925	middle	SS	27 h
PC-3p-138220_111	TATGCAAAGTGCGCCATTACT	up	inf	inf	0.0341324	middle	SS	27 h
PC-5p-4560_17880	TTTCTGAAGGGTTTATCGAGG	up	2.21089	1.14463	0.0251569	middle	SS	27 h
tdi-miR7757-p3_1ss19AG	TGGATAGTTTGAGGTTTTGTTT	up	5.34072	2.41703	0.0334703	high	SS	27 h
tdi-miR9653b-p5_1	CATGGCCAAGGTCTCTTG	up	5.86193	2.55138	0.0299116	middle	SS	27 h
tdi-miR9653b-p5_2	CATGGCCAAGGTCTCTTGA	up	5.86193	2.55138	0.0299116	middle	SS	27 h
tdi-miR9653b-p5_3	CCATGGCCAAGGTCTCTT	up	5.86193	2.55138	0.0299116	middle	SS	27 h
tdi-miR9653b-p5_4	CCATGGCCAAGGTCTCTTGA	up	5.86193	2.55138	0.0299116	middle	SS	27 h
tdi-miR9653b-p5_5	CCTTGAAGACTTTGGCCA	up	5.86193	2.55138	0.0299116	middle	SS	27 h
tdi-miR9653b-p5_6	CCTTGAAGACTTTGGCCATGT	up	5.86193	2.55138	0.0299116	middle	SS	27 h
tdi-miR9653b-p5_7	CTTGAAGACTTTGGCCATG	up	5.86193	2.55138	0.0299116	middle	SS	27 h
tdi-miR9653b-p5_8	CTTGAAGACTTTGGCCATGT	up	5.86193	2.55138	0.0299116	middle	SS	27 h
tdi-miR9653b-p5_9	TGAAGACTTTGGCCATGT	up	5.86193	2.55138	0.0299116	middle	SS	27 h
#:High:The number of reads in the following reported miRNAs is higher than the average copy of the data set.Medium:The number of reads in the following reported miRNAs is higher than 10 and less than average copy of the data set.Low:The number of reads in the following reported miRNAs is less than 10

## Sheet: Table S3
Table S3. Details of target genes of differentially expressed miRNAs
Genotype	MiRNA	Targets	TF family	TStart	TStop	TSlice	MFEperfect	MFEsite	MFEratio (MFEsite / MFEperfect)	Paired	Unpaired	Structure	Sequence
ST	tdi-miR1128-p5_1	TRIDC2AG074000.5	-	645	664	655	-26.2	-28	1	1-20,664-645	NA	((((((((((((((((((((&))))))))))))))))))))	GAUGUAUUUUAGUUCUAGAU&AUCUAGAACUAAAAUACAUC
ST	tdi-miR1128-p5_10	TRIDC2BG029610.7	-	12	30	21	-25.1	-26.7	1	1-19,30-12	NA	(((((((((((((((((((&)))))))))))))))))))	GAUGUAUUUUAGUUCUAGA&UCUAGAACUAAAAUACAUC
ST	tdi-miR1128-p5_6	TRIDC7AG077930.2	-	308	331	322	-33.1	-35.2	1	1-24,331-308	NA	((((((((((((((((((((((((&))))))))))))))))))))))))	UAGAUGUAUUUUAGUUCUAGAUAC&GUAUCUAGAACUAAAAUACAUCUA
ST	tdi-miR1128-p5_7	TRIDC6AG049480.2	AP2/ERF-ERF	1604	1624	1615	-27.5	-29.1	1	1-21,1624-1604	NA	(((((((((((((((((((((&)))))))))))))))))))))	GAUGUAUUUUAGUUCUAGAUA&UAUCUAGAACUAAAAUACAUC
ST	tdi-miR1135-p3	TRIDC6BG001490.1	-	845	868	859	-34.3	-35.8	1	1-24,868-845	NA	((((((((((((((((((((((((&))))))))))))))))))))))))	GAUGUAUCUAGACGUAUUUUAGUU&AACUAAAAUACGUCUAGAUACAUC
ST	tdi-miR1120a-p5_1ss20AG	TRIDC4BG002970.23	-	1560	1580	1571	-35.8	-36.3	1	1-21,1580-1560	NA	(((((((((((((((((((((&)))))))))))))))))))))	GCUCUUAUAUUAUGGGACGGG&UCCGUCCCAUAAUAUAAGAGC
ST	tdi-miR1137a-p3_1ss15CT_2	TRIDC2BG086530.1	-	555	578	569	-38.9	-37.2	0.956298	1-24,578-555	NA	((((((((((((((((((((((((&))))))))))))))))))))))))	UCCGUUUCAAAAUAGAUGACUCAA&UUGAGUCAUCUAUUUUGGAACGGA
ST	tdi-miR1137a-p3_1ss15CT_2	TRIDC2BG086530.2	-	541	564	555	-38.9	-37.2	0.956298	1-24,564-541	NA	((((((((((((((((((((((((&))))))))))))))))))))))))	UCCGUUUCAAAAUAGAUGACUCAA&UUGAGUCAUCUAUUUUGGAACGGA
ST	tdi-miR9664-3p_L-1	TRIDC2BG005490.3	-	296	315	306	-38.1	-38.7	1	1-20,315-296	NA	((((((((((((((((((((&))))))))))))))))))))	CUACGACAUCGAGGACUGCG&UGCAGUCCUCGAUGUCGUAG
ST	tdi-miR1135-p3	TRIDC6BG025930.3	-	1027	1050	1041	-34.3	-34	0.991254	1-24,1050-1027	NA	((((((((((((((((((((((((&))))))))))))))))))))))))	GAUGUAUCUAGAUGUAUUUUAGUU&AACUAAAAUACGUCUAGAUACAUC
ST	tdi-miR1135-p3	TRIDC6BG025930.5	-	1012	1035	1026	-34.3	-34	0.991254	1-24,1035-1012	NA	((((((((((((((((((((((((&))))))))))))))))))))))))	GAUGUAUCUAGAUGUAUUUUAGUU&AACUAAAAUACGUCUAGAUACAUC
ST	tdi-miR9664-3p_L-1	TRIDC2AG004490.16	-	419	438	429	-38.1	-37.1	0.973753	1-20,438-419	NA	((((((((((((((((((((&))))))))))))))))))))	CUACGACAUCGAGGAUUGCA&UGCAGUCCUCGAUGUCGUAG
ST	tdi-miR9674b-5p	TRIDC6BG018300.1	-	1318	1338	1329	-38.9	-35.5	0.912596	1-17,1338-1322;19-21,1320-1318	18-18,1321-1321[SIL]	(((.(((((((((((((((((&))))))))))))))))).)))	GGGCAGGAUGGAUGAUGCUAU&AUAGCAUCAUCCAUCCUACCC
ST	tdi-miR1120a-p5_1ss20AT	TRIDC3BG014890.1	-	990	1010	1001	-33.8	-32.5	0.961538	1-20,1010-991	21-21,990-990[UP3]	.((((((((((((((((((((&)))))))))))))))))))).	AGUCUUAUAUUAUGGGACGGA&UCCGUCCCAUAAUAUAAGAUC
ST	tdi-miR5048-5p	TRIDC7AG073980.14	-	1907	1928	1919	-34.6	-35.1	1	1-22,1928-1907	NA	((((((((((((((((((((((&))))))))))))))))))))))	ACUUGGACCUAAAACCUGCGAA&UUUGCAGGUUUUAGGUCUAAGU
ST	tdi-miR5048-5p	TRIDC7AG073980.22	-	2545	2566	2557	-34.6	-35.1	1	1-22,2566-2545	NA	((((((((((((((((((((((&))))))))))))))))))))))	ACUUGGACCUAAAACCUGCGAA&UUUGCAGGUUUUAGGUCUAAGU
ST	tdi-miR5048-5p	TRIDC7AG073980.28	-	2068	2089	2080	-34.6	-35.1	1	1-22,2089-2068	NA	((((((((((((((((((((((&))))))))))))))))))))))	ACUUGGACCUAAAACCUGCGAA&UUUGCAGGUUUUAGGUCUAAGU
ST	tdi-miR5048-5p	TRIDC7AG073980.29	-	3021	3042	3033	-34.6	-35.1	1	1-22,3042-3021	NA	((((((((((((((((((((((&))))))))))))))))))))))	ACUUGGACCUAAAACCUGCGAA&UUUGCAGGUUUUAGGUCUAAGU
ST	tdi-miR5048-5p	TRIDC7AG073980.30	-	2589	2610	2601	-34.6	-35.1	1	1-22,2610-2589	NA	((((((((((((((((((((((&))))))))))))))))))))))	ACUUGGACCUAAAACCUGCGAA&UUUGCAGGUUUUAGGUCUAAGU
ST	tdi-miR5048-5p	TRIDC7AG073980.36	-	2677	2698	2689	-34.6	-35.1	1	1-22,2698-2677	NA	((((((((((((((((((((((&))))))))))))))))))))))	ACUUGGACCUAAAACCUGCGAA&UUUGCAGGUUUUAGGUCUAAGU
ST	tdi-miR5048-5p	TRIDC7AG073980.40	-	3112	3133	3124	-34.6	-35.1	1	1-22,3133-3112	NA	((((((((((((((((((((((&))))))))))))))))))))))	ACUUGGACCUAAAACCUGCGAA&UUUGCAGGUUUUAGGUCUAAGU
ST	tdi-miR5048-5p	TRIDC7AG073980.45	-	2876	2897	2888	-34.6	-35.1	1	1-22,2897-2876	NA	((((((((((((((((((((((&))))))))))))))))))))))	ACUUGGACCUAAAACCUGCGAA&UUUGCAGGUUUUAGGUCUAAGU
ST	tdi-miR5048-5p	TRIDC7AG073980.5	-	2590	2611	2602	-34.6	-35.1	1	1-22,2611-2590	NA	((((((((((((((((((((((&))))))))))))))))))))))	ACUUGGACCUAAAACCUGCGAA&UUUGCAGGUUUUAGGUCUAAGU
ST	tdi-miR172b-3p	TRIDC1BG010030.1	AP2/ERF-AP2	944	964	955	-34.3	-34.2	0.997085	1-20,964-945	21-21,944-944[UP3]	.((((((((((((((((((((&)))))))))))))))))))).	CUGCAGCAUCAUCAGGAUUCU&AGAAUCUUGAUGAUGCUGCAU
ST	tdi-miR172b-3p	TRIDC1BG010030.2	AP2/ERF-AP2	982	1002	993	-34.3	-34.2	0.997085	1-20,1002-983	21-21,982-982[UP3]	.((((((((((((((((((((&)))))))))))))))))))).	CUGCAGCAUCAUCAGGAUUCU&AGAAUCUUGAUGAUGCUGCAU
ST	tdi-miR172b-3p	TRIDC1BG010030.3	AP2/ERF-AP2	1788	1808	1799	-34.3	-34.2	0.997085	1-20,1808-1789	21-21,1788-1788[UP3]	.((((((((((((((((((((&)))))))))))))))))))).	CUGCAGCAUCAUCAGGAUUCU&AGAAUCUUGAUGAUGCUGCAU
ST	tdi-miR172b-3p	TRIDC1BG010030.9	AP2/ERF-AP2	1229	1249	1240	-34.3	-34.2	0.997085	1-20,1249-1230	21-21,1229-1229[UP3]	.((((((((((((((((((((&)))))))))))))))))))).	CUGCAGCAUCAUCAGGAUUCU&AGAAUCUUGAUGAUGCUGCAU
ST	tdi-miR172b-3p	TRIDC5BG073000.4	AP2/ERF-AP2	1214	1234	1225	-34.3	-34.2	0.997085	1-20,1234-1215	21-21,1214-1214[UP3]	.((((((((((((((((((((&)))))))))))))))))))).	CUGCAGCAUCAUCAGGAUUCU&AGAAUCUUGAUGAUGCUGCAU
ST	tdi-miR393a_R+1	TRIDC2AG041450.2	-	2289	2309	2300	-40.8	-34	0.833333	1-18,2309-2292;20-21,2291-2290	19-19,x-x[BULq];22-22,2289-2289[UP3]	.((-((((((((((((((((((&)))))))))))))))))).)).	AGA-CAAUGCGAUCCCUUUGGA&UCCAAAGGGAUCGCAUUGAUCC
ST	tdi-miR1128-p5_8	TRIDC5AG018760.10	-	2248	2268	2259	-31.1	-27.8	0.893891	1-4,2268-2265;6-21,2263-2248	5-5,2264-2264[SIL]	((((((((((((((((.((((&)))).))))))))))))))))	UUGAUGACAAGUAUUUCCGGA&UCCGAAAAUACUUGUCAUCAA
ST	tdi-miR1128-p5_8	TRIDC5AG018760.21	-	979	999	990	-31.1	-27.8	0.893891	1-4,999-996;6-21,994-979	5-5,995-995[SIL]	((((((((((((((((.((((&)))).))))))))))))))))	UUGAUGACAAGUAUUUCCGGA&UCCGAAAAUACUUGUCAUCAA
ST	tdi-miR1128-p5_8	TRIDC5AG018760.7	-	2952	2972	2963	-31.1	-27.8	0.893891	1-4,2972-2969;6-21,2967-2952	5-5,2968-2968[SIL]	((((((((((((((((.((((&)))).))))))))))))))))	UUGAUGACAAGUAUUUCCGGA&UCCGAAAAUACUUGUCAUCAA
ST	tdi-miR1128-p5_8	TRIDC5AG018760.9	-	2249	2269	2260	-31.1	-27.8	0.893891	1-4,2269-2266;6-21,2264-2249	5-5,2265-2265[SIL]	((((((((((((((((.((((&)))).))))))))))))))))	UUGAUGACAAGUAUUUCCGGA&UCCGAAAAUACUUGUCAUCAA
ST	tdi-miR1137a-p3_1ss16CT	TRIDC2AG046470.2	-	702	725	716	-39.6	-35.7	0.901515	1-21,725-705;23-24,703-702	22-22,704-704[SIL]	((.(((((((((((((((((((((&))))))))))))))))))))).))	CCAUUCCAAAAUAGAUGACUCAGC&GUUGAGUCAUCUAUUUUGGAACGG
ST	tdi-miR1137a-p3_1ss16CT	TRIDC2AG046470.8	-	1264	1287	1278	-39.6	-35.7	0.901515	1-21,1287-1267;23-24,1265-1264	22-22,1266-1266[SIL]	((.(((((((((((((((((((((&))))))))))))))))))))).))	CCAUUCCAAAAUAGAUGACUCAGC&GUUGAGUCAUCUAUUUUGGAACGG
ST	tdi-miR9664-3p_L-1	TRIDC2BG005090.2	-	249	268	259	-38.1	-33.4	0.87664	1-20,268-249	NA	((((((((((((((((((((&))))))))))))))))))))	CUAUGAUAUCGAGGAUUGCA&UGCAGUCCUCGAUGUCGUAG
ST	tdi-miR9676-5p	TRIDC3BG025730.1	-	206	227	218	-43	-35.3	0.82093	1-14,227-214;16-22,212-206	15-15,213-213[SIL]	(((((((.((((((((((((((&)))))))))))))).)))))))	UGUACGGACAUGAUGACAUCCA&UGGAUGUCAUCGUGGCCGUACA
ST	tdi-miR9676-5p	TRIDC3BG025730.10	-	2423	2444	2435	-43	-35.3	0.82093	1-14,2444-2431;16-22,2429-2423	15-15,2430-2430[SIL]	(((((((.((((((((((((((&)))))))))))))).)))))))	UGUACGGACAUGAUGACAUCCA&UGGAUGUCAUCGUGGCCGUACA
ST	tdi-miR9676-5p	TRIDC3BG025730.12	-	2423	2444	2435	-43	-35.3	0.82093	1-14,2444-2431;16-22,2429-2423	15-15,2430-2430[SIL]	(((((((.((((((((((((((&)))))))))))))).)))))))	UGUACGGACAUGAUGACAUCCA&UGGAUGUCAUCGUGGCCGUACA
ST	tdi-miR9676-5p	TRIDC3BG025730.2	-	206	227	218	-43	-35.3	0.82093	1-14,227-214;16-22,212-206	15-15,213-213[SIL]	(((((((.((((((((((((((&)))))))))))))).)))))))	UGUACGGACAUGAUGACAUCCA&UGGAUGUCAUCGUGGCCGUACA
ST	tdi-miR1122a-p3_1ss5AG	TRIDC7BG026840.4	-	51	74	65	-35	-27.5	0.785714	1-21,74-54;23-24,52-51	22-22,53-53[SIL]	((.(((((((((((((((((((((&))))))))))))))))))))).))	ACCCUUUAAAAUAUGUCUAUAUAC&GUAUGUAGACAUAUUUUAGAGUGU
ST	tdi-miR5048-5p	TRIDC5BG081000.1	-	1138	1159	1150	-34.6	-30.7	0.887283	1-5,1159-1155;7-22,1153-1138	6-6,1154-1154[SIL]	((((((((((((((((.(((((&))))).))))))))))))))))	ACUUGGACCUAAAACCGGCAAA&UUUGCAGGUUUUAGGUCUAAGU
ST	tdi-miR5048-5p	TRIDC5BG081000.2	-	980	1001	992	-34.6	-30.7	0.887283	1-5,1001-997;7-22,995-980	6-6,996-996[SIL]	((((((((((((((((.(((((&))))).))))))))))))))))	ACUUGGACCUAAAACCGGCAAA&UUUGCAGGUUUUAGGUCUAAGU
ST	tdi-miR1128-p5_10	TRIDC5AG049770.10	-	722	739	730	-25.1	-18.5	0.737052	1-13,739-727;15-19,726-722	14-14,x-x[BULq]	(((((-(((((((((((((&))))))))))))).)))))	GAUGU-UUUUAGUUUUGGA&UCUAGAACUAAAAUACAUC
ST	tdi-miR1128-p5_10	TRIDC5AG049770.11	-	551	568	559	-25.1	-18.5	0.737052	1-13,568-556;15-19,555-551	14-14,x-x[BULq]	(((((-(((((((((((((&))))))))))))).)))))	GAUGU-UUUUAGUUUUGGA&UCUAGAACUAAAAUACAUC
ST	tdi-miR1128-p5_10	TRIDC5AG049770.5	-	1206	1223	1214	-25.1	-18.5	0.737052	1-13,1223-1211;15-19,1210-1206	14-14,x-x[BULq]	(((((-(((((((((((((&))))))))))))).)))))	GAUGU-UUUUAGUUUUGGA&UCUAGAACUAAAAUACAUC
ST	tdi-miR1128-p5_10	TRIDC5AG049770.7	-	1008	1025	1016	-25.1	-18.5	0.737052	1-13,1025-1013;15-19,1012-1008	14-14,x-x[BULq]	(((((-(((((((((((((&))))))))))))).)))))	GAUGU-UUUUAGUUUUGGA&UCUAGAACUAAAAUACAUC
ST	tdi-miR1128-p5_10	TRIDC5AG049770.9	-	960	977	968	-25.1	-18.5	0.737052	1-13,977-965;15-19,964-960	14-14,x-x[BULq]	(((((-(((((((((((((&))))))))))))).)))))	GAUGU-UUUUAGUUUUGGA&UCUAGAACUAAAAUACAUC
ST	tdi-miR1128-p5_10	TRIDC5BG053430.11	-	1672	1689	1680	-25.1	-18.5	0.737052	1-13,1689-1677;15-19,1676-1672	14-14,x-x[BULq]	(((((-(((((((((((((&))))))))))))).)))))	GAUGU-UUUUAGUUUUGGA&UCUAGAACUAAAAUACAUC
ST	tdi-miR1128-p5_10	TRIDC5BG053430.12	-	1689	1706	1697	-25.1	-18.5	0.737052	1-13,1706-1694;15-19,1693-1689	14-14,x-x[BULq]	(((((-(((((((((((((&))))))))))))).)))))	GAUGU-UUUUAGUUUUGGA&UCUAGAACUAAAAUACAUC
ST	tdi-miR1128-p5_10	TRIDC5BG053430.13	-	1685	1702	1693	-25.1	-18.5	0.737052	1-13,1702-1690;15-19,1689-1685	14-14,x-x[BULq]	(((((-(((((((((((((&))))))))))))).)))))	GAUGU-UUUUAGUUUUGGA&UCUAGAACUAAAAUACAUC
ST	tdi-miR1128-p5_10	TRIDC5BG053430.16	-	1657	1674	1665	-25.1	-18.5	0.737052	1-13,1674-1662;15-19,1661-1657	14-14,x-x[BULq]	(((((-(((((((((((((&))))))))))))).)))))	GAUGU-UUUUAGUUUUGGA&UCUAGAACUAAAAUACAUC
ST	tdi-miR1128-p5_10	TRIDC5BG053430.17	-	1245	1262	1253	-25.1	-18.5	0.737052	1-13,1262-1250;15-19,1249-1245	14-14,x-x[BULq]	(((((-(((((((((((((&))))))))))))).)))))	GAUGU-UUUUAGUUUUGGA&UCUAGAACUAAAAUACAUC
ST	tdi-miR1128-p5_10	TRIDC5BG053430.19	-	1496	1513	1504	-25.1	-18.5	0.737052	1-13,1513-1501;15-19,1500-1496	14-14,x-x[BULq]	(((((-(((((((((((((&))))))))))))).)))))	GAUGU-UUUUAGUUUUGGA&UCUAGAACUAAAAUACAUC
ST	tdi-miR9653b-p5_9	TRIDC3AG049250.2	-	502	519	510	-30.5	-23.5	0.770492	1-13,519-507;15-17,505-503	14-14,506-506[SIL];18-18,502-502[UP3]	.(((.(((((((((((((&))))))))))))).))).	CCAUCGCCAAGGUCUUCA&UGAAGACUUUGGCCAUGU
ST	tdi-miR9653b-p5_9	TRIDC4BG010440.1	-	369	386	377	-30.5	-24.5	0.803279	1-13,386-374;15-18,372-369	14-14,373-373[SIL]	((((.(((((((((((((&))))))))))))).))))	ACAUCGCCAGGGUCUUCA&UGAAGACUUUGGCCAUGU
ST	PC-3p-17546_7116	TRIDC2BG025450.3	-	106	122	113	-32.9	-24	0.729483	1-10,122-113;12-17,112-107	11-11,x-x[BULq];18-18,106-106[UP3]	.((((((-((((((((((&)))))))))).)))))).	GGUUUUU-CAGAGUGCUG&CAGCACUCUGCAAAGACG
ST	tdi-miR1128-p5_1	TRIDC6BG057240.2	-	3360	3378	3369	-26.2	-19.9	0.759542	1-15,3378-3364;17-19,3363-3361	16-16,x-x[BULq];20-20,3360-3360[UP3]	.(((-(((((((((((((((&))))))))))))))).))).	AGUG-AUUUUAGUUCUGGAU&AUCUAGAACUAAAAUACAUC
ST	tdi-miR1128-p5_1	TRIDC6BG057240.6	-	2110	2128	2119	-26.2	-19.9	0.759542	1-15,2128-2114;17-19,2113-2111	16-16,x-x[BULq];20-20,2110-2110[UP3]	.(((-(((((((((((((((&))))))))))))))).))).	AGUG-AUUUUAGUUCUGGAU&AUCUAGAACUAAAAUACAUC
ST	tdi-miR5048-p3_1ss15TG	TRIDC5AG064200.1	-	1056	1073	1064	-27.6	-18.4	0.666667	1-8,1073-1066;10-16,1064-1058;18-18,1056-1056	9-9,1065-1065[SIL];17-17,1057-1057[SIL]	(.(((((((.((((((((&)))))))).))))))).)	UGUCAAACCAGCAAAUAU&AUAUUUGCAGGUUUGAGG
ST	tdi-miR5048-p3_1ss15TG	TRIDC5AG064200.2	-	1005	1022	1013	-27.6	-18.4	0.666667	1-8,1022-1015;10-16,1013-1007;18-18,1005-1005	9-9,1014-1014[SIL];17-17,1006-1006[SIL]	(.(((((((.((((((((&)))))))).))))))).)	UGUCAAACCAGCAAAUAU&AUAUUUGCAGGUUUGAGG
ST	tdi-miR5175-p3_1ss2TC	TRIDC3BG074150.7	-	36	56	47	-35.4	-29.6	0.836158	2-14,55-43;16-21,41-36	1-1,56-56[UP5];15-15,42-42[SIL]	((((((.(((((((((((((.&.))))))))))))).))))))	CCGUUCGGAAUUACUUGUCGC&ACGACGAGUAAUUUGGAACGG
ST	tdi-miR9653b-p5_1	TRIDC3AG029460.1	-	1488	1504	1495	-33.8	-23.2	0.686391	1-12,1504-1493;14-18,1492-1488	13-13,x-x[BULq]	(((((-((((((((((((&)))))))))))).)))))	CAGGA-ACUUUGGUCAUG&CAUGGCCAAGGUCUCUUG
ST	tdi-miR9653b-p5_1	TRIDC3AG029460.3	-	1607	1623	1614	-33.8	-23.2	0.686391	1-12,1623-1612;14-18,1611-1607	13-13,x-x[BULq]	(((((-((((((((((((&)))))))))))).)))))	CAGGA-ACUUUGGUCAUG&CAUGGCCAAGGUCUCUUG
ST	tdi-miR9653b-p5_1	TRIDC3BG032740.4	-	2300	2316	2307	-33.8	-23.2	0.686391	1-12,2316-2305;14-18,2304-2300	13-13,x-x[BULq]	(((((-((((((((((((&)))))))))))).)))))	CAGGA-ACUUUGGUCAUG&CAUGGCCAAGGUCUCUUG
ST	tdi-miR9653b-p5_1	TRIDC6BG015580.12	-	562	579	570	-33.8	-29.9	0.884615	3-18,577-562	1-2,579-578[UP5]	((((((((((((((((..&..))))))))))))))))	UAAGAGACCUUGGCCAAG&CAUGGCCAAGGUCUCUUG
ST	tdi-miR9653b-p5_1	TRIDC6BG015580.13	-	450	467	458	-33.8	-29.9	0.884615	3-18,465-450	1-2,467-466[UP5]	((((((((((((((((..&..))))))))))))))))	UAAGAGACCUUGGCCAAG&CAUGGCCAAGGUCUCUUG
ST	tdi-miR9653b-p5_3	TRIDC3AG029460.1	-	1489	1505	1496	-34.5	-22.7	0.657971	1-13,1505-1493;15-18,1492-1489	14-14,x-x[BULq]	((((-(((((((((((((&))))))))))))).))))	AGGA-ACUUUGGUCAUGG&CCAUGGCCAAGGUCUCUU
ST	tdi-miR9653b-p5_9	TRIDC1AG055650.5	-	1481	1498	1489	-30.5	-21.8	0.714754	1-13,1498-1486;15-18,1484-1481	14-14,1485-1485[SIL]	((((.(((((((((((((&))))))))))))).))))	ACGUUGCCGAAGUUUUCA&UGAAGACUUUGGCCAUGU
ST	tdi-miR9673-p3	TRIDC3AG036120.18	-	1233	1255	1246	-37.8	-28.7	0.759259	1-14,1255-1242;15-17,1240-1238;18-20,1236-1234	x-x,1241-1241[BULt];x-x,1237-1237[BULt];21-21,1233-1233[UP3]	.(((.(((.((((((((((((((&))))))))))))))-)))-))).	CGGUAGAGAAAGGAAAGAGCACA&UGUGCUCUUUCCUU-CUU-ACCC
ST	tdi-miR9673-p3	TRIDC3AG036120.19	-	828	850	841	-37.8	-28.7	0.759259	1-14,850-837;15-17,835-833;18-20,831-829	x-x,836-836[BULt];x-x,832-832[BULt];21-21,828-828[UP3]	.(((.(((.((((((((((((((&))))))))))))))-)))-))).	CGGUAGAGAAAGGAAAGAGCACA&UGUGCUCUUUCCUU-CUU-ACCC
ST	tdi-miR9774-p5	TRIDC2BG048020.3	-	697	718	708	-32.3	-22.6	0.69969	1-8,718-711;9-16,709-702;18-21,700-697	x-x,710-710[BULt];17-17,701-701[SIL]	((((.((((((((.((((((((&))))))))-)))))))).))))	UCUGUCAAGAUAUGUGGGUAUU&AAUACCCA-AUAUCUUGCUAGA
ST	tdi-miR5048-5p	TRIDC4BG053120.10	-	472	493	484	-34.6	-28.4	0.820809	1-5,493-489;7-22,487-472	6-6,488-488[SIL]	((((((((((((((((.(((((&))))).))))))))))))))))	ACUUAGAUCUAAAGCCCGCAAA&UUUGCAGGUUUUAGGUCUAAGU
ST	tdi-miR5048-5p	TRIDC4BG053120.3	-	696	717	708	-34.6	-28.4	0.820809	1-5,717-713;7-22,711-696	6-6,712-712[SIL]	((((((((((((((((.(((((&))))).))))))))))))))))	ACUUAGAUCUAAAGCCCGCAAA&UUUGCAGGUUUUAGGUCUAAGU
ST	tdi-miR9664-3p_L-1	TRIDC2BG032920.1	-	772	791	782	-38.1	-30	0.787402	1-20,791-772	NA	((((((((((((((((((((&))))))))))))))))))))	CUGUGACGUUGAGGAUUGCA&UGCAGUCCUCGAUGUCGUAG
ST	tdi-miR9664-3p_L-1	TRIDC2BG032920.2	-	194	213	204	-38.1	-30	0.787402	1-20,213-194	NA	((((((((((((((((((((&))))))))))))))))))))	CUGUGACGUUGAGGAUUGCA&UGCAGUCCUCGAUGUCGUAG
ST	tdi-miR9664-3p_L-1	TRIDC5BG077670.4	-	1386	1405	1396	-38.1	-29	0.761155	1-2,1405-1404;4-20,1402-1386	3-3,1403-1403[SIL]	(((((((((((((((((.((&)).)))))))))))))))))	CUAUGACAUCGAGGAUUUCA&UGCAGUCCUCGAUGUCGUAG
ST	tdi-miR9664-3p_L-1	TRIDC5BG077670.5	-	1501	1520	1511	-38.1	-29	0.761155	1-2,1520-1519;4-20,1517-1501	3-3,1518-1518[SIL]	(((((((((((((((((.((&)).)))))))))))))))))	CUAUGACAUCGAGGAUUUCA&UGCAGUCCUCGAUGUCGUAG
ST	PC-3p-114652_189	TRIDC2BG035240.1	-	399	418	409	-40.3	-29.7	0.736973	1-12,418-407;14-18,406-402;20-20,400-400	13-13,x-x[BULq];19-19,401-401[SIL];21-21,399-399[UP3]	.(.(((((-((((((((((((&)))))))))))).))))).).	CGGACCUG-AGUUGGGUCGAU&AUUGACCCAACUGCAGGUGCA
ST	PC-3p-114652_189	TRIDC2BG035240.2	-	433	452	443	-40.3	-29.7	0.736973	1-12,452-441;14-18,440-436;20-20,434-434	13-13,x-x[BULq];19-19,435-435[SIL];21-21,433-433[UP3]	.(.(((((-((((((((((((&)))))))))))).))))).).	CGGACCUG-AGUUGGGUCGAU&AUUGACCCAACUGCAGGUGCA
ST	PC-3p-17546_7116	TRIDC2BG024600.1	-	758	776	767	-32.9	-22.9	0.696049	1-4,776-773;6-13,771-764;14-18,762-758	5-5,772-772[SIL];x-x,763-763[BULt]	(((((.((((((((.((((&)))).))))))))-)))))	CGUCUGUUGCAGAGGGUUG&CAGCACUCUGCAA-AGACG
ST	PC-3p-17546_7116	TRIDC2BG024600.2	-	2315	2333	2324	-32.9	-22.9	0.696049	1-4,2333-2330;6-13,2328-2321;14-18,2319-2315	5-5,2329-2329[SIL];x-x,2320-2320[BULt]	(((((.((((((((.((((&)))).))))))))-)))))	CGUCUGUUGCAGAGGGUUG&CAGCACUCUGCAA-AGACG
ST	PC-3p-17546_7116	TRIDC2BG024600.3	-	1093	1111	1102	-32.9	-22.9	0.696049	1-4,1111-1108;6-13,1106-1099;14-18,1097-1093	5-5,1107-1107[SIL];x-x,1098-1098[BULt]	(((((.((((((((.((((&)))).))))))))-)))))	CGUCUGUUGCAGAGGGUUG&CAGCACUCUGCAA-AGACG
ST	PC-3p-17546_7116	TRIDC2BG024600.4	-	1309	1327	1318	-32.9	-22.9	0.696049	1-4,1327-1324;6-13,1322-1315;14-18,1313-1309	5-5,1323-1323[SIL];x-x,1314-1314[BULt]	(((((.((((((((.((((&)))).))))))))-)))))	CGUCUGUUGCAGAGGGUUG&CAGCACUCUGCAA-AGACG
ST	PC-3p-17546_7116	TRIDC2BG024600.5	-	1473	1491	1482	-32.9	-22.9	0.696049	1-4,1491-1488;6-13,1486-1479;14-18,1477-1473	5-5,1487-1487[SIL];x-x,1478-1478[BULt]	(((((.((((((((.((((&)))).))))))))-)))))	CGUCUGUUGCAGAGGGUUG&CAGCACUCUGCAA-AGACG
ST	PC-3p-27408_4563	TRIDC1BG052260.5	-	476	493	484	-40.5	-29.4	0.725926	1-9,493-485;11-13,483-481;16-18,478-476	10-10,484-484[SIL];14-15,480-479[SIL]	(((..(((.(((((((((&))))))))).)))..)))	UGGGCGGUGGCCCGGGAC&GUCCCGGGCAACCCACCA
ST	PC-3p-27408_4563	TRIDC3BG021150.3	-	2692	2708	2699	-40.5	-27.6	0.681481	1-10,2708-2699;12-13,2698-2697;16-18,2694-2692	11-11,x-x[BULq];14-15,2696-2695[SIL]	(((..((-((((((((((&)))))))))).))..)))	UGGACGG-UGCCCGGGAC&GUCCCGGGCAACCCACCA
ST	PC-3p-27408_4563	TRIDC4AG023800.1	-	840	856	847	-40.5	-27.1	0.669136	2-13,855-844;15-18,843-840	1-1,856-856[UP5];14-14,x-x[BULq]	((((-((((((((((((.&.)))))))))))).))))	UGGU-GGUUGCUUGGGAG&GUCCCGGGCAACCCACCA
ST	PC-3p-27408_4563	TRIDC4AG023800.2	-	954	970	961	-40.5	-27.1	0.669136	2-13,969-958;15-18,957-954	1-1,970-970[UP5];14-14,x-x[BULq]	((((-((((((((((((.&.)))))))))))).))))	UGGU-GGUUGCUUGGGAG&GUCCCGGGCAACCCACCA
ST	PC-3p-27408_4563	TRIDC4AG023800.5	-	579	595	586	-40.5	-27.1	0.669136	2-13,594-583;15-18,582-579	1-1,595-595[UP5];14-14,x-x[BULq]	((((-((((((((((((.&.)))))))))))).))))	UGGU-GGUUGCUUGGGAG&GUCCCGGGCAACCCACCA
ST	PC-3p-27408_4563	TRIDC4AG023800.6	-	704	720	711	-40.5	-27.1	0.669136	2-13,719-708;15-18,707-704	1-1,720-720[UP5];14-14,x-x[BULq]	((((-((((((((((((.&.)))))))))))).))))	UGGU-GGUUGCUUGGGAG&GUCCCGGGCAACCCACCA
ST	PC-3p-27408_4563	TRIDC4AG023800.9	-	150	166	157	-40.5	-27.1	0.669136	2-13,165-154;15-18,153-150	1-1,166-166[UP5];14-14,x-x[BULq]	((((-((((((((((((.&.)))))))))))).))))	UGGU-GGUUGCUUGGGAG&GUCCCGGGCAACCCACCA
ST	PC-5p-6292_14819	TRIDC3AG037190.6	-	1094	1113	1105	-31.1	-25.6	0.823151	1-6,1113-1108;8-20,1107-1095	7-7,x-x[BULq];21-21,1094-1094[UP3]	.(((((((((((((-((((((&)))))).))))))))))))).	UUGAUGCUAUGUUC-AGUUCA&UGAAUUUGAACAUAGCAUCAG
ST	PC-5p-6292_14819	TRIDC3BG041590.1	-	1909	1928	1920	-31.1	-25.6	0.823151	1-6,1928-1923;8-20,1922-1910	7-7,x-x[BULq];21-21,1909-1909[UP3]	.(((((((((((((-((((((&)))))).))))))))))))).	UUGAUGCUAUGUUC-AGUUCA&UGAAUUUGAACAUAGCAUCAG
ST	PC-5p-6292_14819	TRIDC3BG041590.2	-	1909	1928	1920	-31.1	-25.6	0.823151	1-6,1928-1923;8-20,1922-1910	7-7,x-x[BULq];21-21,1909-1909[UP3]	.(((((((((((((-((((((&)))))).))))))))))))).	UUGAUGCUAUGUUC-AGUUCA&UGAAUUUGAACAUAGCAUCAG
ST	PC-5p-6292_14819	TRIDC3BG041590.5	-	1366	1385	1377	-31.1	-25.6	0.823151	1-6,1385-1380;8-20,1379-1367	7-7,x-x[BULq];21-21,1366-1366[UP3]	.(((((((((((((-((((((&)))))).))))))))))))).	UUGAUGCUAUGUUC-AGUUCA&UGAAUUUGAACAUAGCAUCAG
ST	PC-5p-6292_14819	TRIDC3BG041590.6	-	1400	1419	1411	-31.1	-25.6	0.823151	1-6,1419-1414;8-20,1413-1401	7-7,x-x[BULq];21-21,1400-1400[UP3]	.(((((((((((((-((((((&)))))).))))))))))))).	UUGAUGCUAUGUUC-AGUUCA&UGAAUUUGAACAUAGCAUCAG
ST	tdi-miR1128-p5_1	TRIDC1AG027220.5	-	937	955	946	-26.2	-18.2	0.694656	2-11,954-945;13-15,943-941;17-20,940-937	1-1,955-955[UP5];12-12,944-944[SIL];16-16,x-x[BULq]	((((-(((.((((((((((.&.)))))))))).))).))))	GAUG-AUUCUAGUUCUAGAC&AUCUAGAACUAAAAUACAUC
ST	tdi-miR1128-p5_1	TRIDC1BG033760.13	-	1021	1039	1030	-26.2	-18.2	0.694656	2-11,1038-1029;13-15,1027-1025;17-20,1024-1021	1-1,1039-1039[UP5];12-12,1028-1028[SIL];16-16,x-x[BULq]	((((-(((.((((((((((.&.)))))))))).))).))))	GAUG-AUUCUAGUUCUAGAC&AUCUAGAACUAAAAUACAUC
ST	tdi-miR1128-p5_1	TRIDC1BG033760.4	-	1076	1094	1085	-26.2	-18.2	0.694656	2-11,1093-1084;13-15,1082-1080;17-20,1079-1076	1-1,1094-1094[UP5];12-12,1083-1083[SIL];16-16,x-x[BULq]	((((-(((.((((((((((.&.)))))))))).))).))))	GAUG-AUUCUAGUUCUAGAC&AUCUAGAACUAAAAUACAUC
ST	tdi-miR1128-p5_1	TRIDC5AG049770.11	-	551	569	560	-26.2	-18.5	0.706107	2-14,568-556;16-20,555-551	1-1,569-569[UP5];15-15,x-x[BULq]	(((((-(((((((((((((.&.))))))))))))).)))))	GAUGU-UUUUAGUUUUGGAA&AUCUAGAACUAAAAUACAUC
ST	tdi-miR1128-p5_1	TRIDC5BG053430.11	-	1672	1690	1681	-26.2	-18.5	0.706107	2-14,1689-1677;16-20,1676-1672	1-1,1690-1690[UP5];15-15,x-x[BULq]	(((((-(((((((((((((.&.))))))))))))).)))))	GAUGU-UUUUAGUUUUGGAA&AUCUAGAACUAAAAUACAUC
ST	tdi-miR1128-p5_1	TRIDC5BG053430.13	-	1685	1703	1694	-26.2	-18.5	0.706107	2-14,1702-1690;16-20,1689-1685	1-1,1703-1703[UP5];15-15,x-x[BULq]	(((((-(((((((((((((.&.))))))))))))).)))))	GAUGU-UUUUAGUUUUGGAA&AUCUAGAACUAAAAUACAUC
ST	tdi-miR1128-p5_1	TRIDC5BG053430.14	-	1771	1789	1780	-26.2	-18.5	0.706107	2-14,1788-1776;16-20,1775-1771	1-1,1789-1789[UP5];15-15,x-x[BULq]	(((((-(((((((((((((.&.))))))))))))).)))))	GAUGU-UUUUAGUUUUGGAA&AUCUAGAACUAAAAUACAUC
ST	tdi-miR1128-p5_1	TRIDC5BG053430.19	-	1496	1514	1505	-26.2	-18.5	0.706107	2-14,1513-1501;16-20,1500-1496	1-1,1514-1514[UP5];15-15,x-x[BULq]	(((((-(((((((((((((.&.))))))))))))).)))))	GAUGU-UUUUAGUUUUGGAA&AUCUAGAACUAAAAUACAUC
ST	tdi-miR1128-p5_1	TRIDC5BG053430.2	-	1405	1423	1414	-26.2	-18.5	0.706107	2-14,1422-1410;16-20,1409-1405	1-1,1423-1423[UP5];15-15,x-x[BULq]	(((((-(((((((((((((.&.))))))))))))).)))))	GAUGU-UUUUAGUUUUGGAA&AUCUAGAACUAAAAUACAUC
ST	tdi-miR1128-p5_1	TRIDC5BG053430.20	-	1483	1501	1492	-26.2	-18.5	0.706107	2-14,1500-1488;16-20,1487-1483	1-1,1501-1501[UP5];15-15,x-x[BULq]	(((((-(((((((((((((.&.))))))))))))).)))))	GAUGU-UUUUAGUUUUGGAA&AUCUAGAACUAAAAUACAUC
ST	tdi-miR5048-p3_1ss15TG	TRIDC5AG033640.2	-	1064	1081	1072	-27.6	-19.5	0.706522	1-12,1081-1070;14-18,1068-1064	13-13,1069-1069[SIL]	(((((.((((((((((((&)))))))))))).)))))	CCUUGUAUCUGCAGAUAU&AUAUUUGCAGGUUUGAGG
ST	tdi-miR5048-p3_1ss15TG	TRIDC5BG035480.2	-	1012	1029	1020	-27.6	-19.5	0.706522	1-12,1029-1018;14-18,1016-1012	13-13,1017-1017[SIL]	(((((.((((((((((((&)))))))))))).)))))	CCUUGUAUCUGCAGAUAU&AUAUUUGCAGGUUUGAGG
ST	tdi-miR5048-p3_1ss15TG	TRIDC6BG072470.5	-	809	826	817	-27.6	-18.7	0.677536	1-6,826-821;8-14,819-813;16-18,811-809	7-7,820-820[SIL];15-15,812-812[SIL]	(((.(((((((.((((((&)))))).))))))).)))	CCUGAAACCUGAAAAUGU&AUAUUUGCAGGUUUGAGG
ST	tdi-miR5048-p3_1ss18TG_2	TRIDC7AG073980.12	-	2951	2972	2963	-32.6	-23.1	0.708589	1-5,2972-2968;7-17,2966-2956;19-22,2954-2951	6-6,2967-2967[SIL];18-18,2955-2955[SIL]	((((.(((((((((((.(((((&))))).))))))))))).))))	ACCUAAAACCUGCGAACAUAUU&AAUAUAUUUGCAGGUUUGAGGU
ST	tdi-miR5048-p3_1ss18TG_2	TRIDC7AG073980.28	-	2074	2095	2086	-32.6	-23.1	0.708589	1-5,2095-2091;7-17,2089-2079;19-22,2077-2074	6-6,2090-2090[SIL];18-18,2078-2078[SIL]	((((.(((((((((((.(((((&))))).))))))))))).))))	ACCUAAAACCUGCGAACAUAUU&AAUAUAUUUGCAGGUUUGAGGU
ST	tdi-miR5048-p3_1ss18TG_2	TRIDC7AG073980.38	-	2278	2299	2290	-32.6	-23.1	0.708589	1-5,2299-2295;7-17,2293-2283;19-22,2281-2278	6-6,2294-2294[SIL];18-18,2282-2282[SIL]	((((.(((((((((((.(((((&))))).))))))))))).))))	ACCUAAAACCUGCGAACAUAUU&AAUAUAUUUGCAGGUUUGAGGU
ST	tdi-miR5048-p3_1ss18TG_2	TRIDC7AG073980.7	-	2946	2967	2958	-32.6	-23.1	0.708589	1-5,2967-2963;7-17,2961-2951;19-22,2949-2946	6-6,2962-2962[SIL];18-18,2950-2950[SIL]	((((.(((((((((((.(((((&))))).))))))))))).))))	ACCUAAAACCUGCGAACAUAUU&AAUAUAUUUGCAGGUUUGAGGU
ST	tdi-miR5175-p5_1ss1AT	TRIDC7BG073580.1	HMG	674	694	685	-32.3	-24.9	0.770898	1-12,694-683;14-18,681-677;20-21,675-674	13-13,682-682[SIL];19-19,676-676[SIL]	((.(((((.((((((((((((&)))))))))))).))))).))	ACGAGGACGACGACGAGUGAA&UUUACUCGUCGUGGUUUUAGU
ST	tdi-miR5175-p5_1ss1AT	TRIDC7BG073580.10	HMG	427	447	438	-32.3	-24.9	0.770898	1-12,447-436;14-18,434-430;20-21,428-427	13-13,435-435[SIL];19-19,429-429[SIL]	((.(((((.((((((((((((&)))))))))))).))))).))	ACGAGGACGACGACGAGUGAA&UUUACUCGUCGUGGUUUUAGU
ST	tdi-miR5175-p5_1ss1AT	TRIDC7BG073580.13	HMG	222	242	233	-32.3	-24.9	0.770898	1-12,242-231;14-18,229-225;20-21,223-222	13-13,230-230[SIL];19-19,224-224[SIL]	((.(((((.((((((((((((&)))))))))))).))))).))	ACGAGGACGACGACGAGUGAA&UUUACUCGUCGUGGUUUUAGU
ST	tdi-miR9653b-p5_1	TRIDC1AG039810.3	-	993	1009	1000	-33.8	-23.1	0.683432	2-10,1008-1000;12-18,999-993	1-1,1009-1009[UP5];11-11,x-x[BULq]	(((((((-(((((((((.&.))))))))).)))))))	CAAGAGA-CUUGGUCAUC&CAUGGCCAAGGUCUCUUG
ST	tdi-miR9653b-p5_1	TRIDC4BG055340.1	-	271	287	279	-33.8	-24.6	0.727811	2-6,286-282;8-18,281-271	1-1,287-287[UP5];7-7,x-x[BULq]	(((((((((((-(((((.&.))))).)))))))))))	CAGGGGACCUU-GCCAUC&CAUGGCCAAGGUCUCUUG
ST	tdi-miR9653b-p5_1	TRIDC4BG055340.2	-	1565	1581	1573	-33.8	-24.6	0.727811	2-6,1580-1576;8-18,1575-1565	1-1,1581-1581[UP5];7-7,x-x[BULq]	(((((((((((-(((((.&.))))).)))))))))))	CAGGGGACCUU-GCCAUC&CAUGGCCAAGGUCUCUUG
ST	tdi-miR9653b-p5_5	TRIDC1BG007890.1	-	400	416	407	-31.9	-21.4	0.670846	1-6,416-411;8-14,409-403;16-18,402-400	7-7,410-410[SIL];15-15,x-x[BULq]	(((-(((((((.((((((&)))))).))))))).)))	UGG-CAAGGUCGUCAAGG&CCUUGAAGACUUUGGCCA
ST	tdi-miR9653b-p5_5	TRIDC1BG017240.13	SNF2	831	848	839	-31.9	-23.1	0.724138	1-16,848-833	17-18,832-831[UP3]	..((((((((((((((((&))))))))))))))))..	AUGCUGAAGUUUUCAAGG&CCUUGAAGACUUUGGCCA
ST	tdi-miR9653b-p5_5	TRIDC1BG017240.2	SNF2	2497	2514	2505	-31.9	-23.1	0.724138	1-16,2514-2499	17-18,2498-2497[UP3]	..((((((((((((((((&))))))))))))))))..	AUGCUGAAGUUUUCAAGG&CCUUGAAGACUUUGGCCA
ST	tdi-miR9653b-p5_5	TRIDC1BG017240.8	SNF2	2503	2520	2511	-31.9	-23.1	0.724138	1-16,2520-2505	17-18,2504-2503[UP3]	..((((((((((((((((&))))))))))))))))..	AUGCUGAAGUUUUCAAGG&CCUUGAAGACUUUGGCCA
ST	tdi-miR9653b-p5_5	TRIDC3AG008240.12	SNF2	2296	2313	2304	-31.9	-23.1	0.724138	1-16,2313-2298	17-18,2297-2296[UP3]	..((((((((((((((((&))))))))))))))))..	AUGCUGAAGUUUUCAAGG&CCUUGAAGACUUUGGCCA
ST	tdi-miR9653b-p5_5	TRIDC3AG008240.2	SNF2	2491	2508	2499	-31.9	-23.1	0.724138	1-16,2508-2493	17-18,2492-2491[UP3]	..((((((((((((((((&))))))))))))))))..	AUGCUGAAGUUUUCAAGG&CCUUGAAGACUUUGGCCA
ST	tdi-miR9653b-p5_5	TRIDC6AG016850.2	-	978	995	986	-31.9	-26.2	0.821317	1-16,995-980	17-18,979-978[UP3]	..((((((((((((((((&))))))))))))))))..	AAGCCAAGGUUUUCAAGG&CCUUGAAGACUUUGGCCA
ST	tdi-miR9653b-p5_5	TRIDC6BG022360.5	-	860	877	868	-31.9	-26.2	0.821317	1-16,877-862	17-18,861-860[UP3]	..((((((((((((((((&))))))))))))))))..	AAGCCAAGGUUUUCAAGG&CCUUGAAGACUUUGGCCA
ST	tdi-miR9653b-p5_5	TRIDC6BG022360.6	-	687	704	695	-31.9	-26.2	0.821317	1-16,704-689	17-18,688-687[UP3]	..((((((((((((((((&))))))))))))))))..	AAGCCAAGGUUUUCAAGG&CCUUGAAGACUUUGGCCA
ST	tdi-miR9653b-p5_7	TRIDC3AG038220.1	-	1511	1530	1521	-32.3	-23.6	0.73065	1-8,1530-1523;10-15,1521-1516;16-19,1514-1511	9-9,1522-1522[SIL];x-x,1515-1515[BULt]	((((.((((((.((((((((&)))))))).))))))-))))	CAUGAGCCAAAAUCUUCAGG&CUUGAAGACUUUGGC-CAUG
ST	tdi-miR9653b-p5_7	TRIDC3AG038220.12	-	982	1001	992	-32.3	-23.6	0.73065	1-8,1001-994;10-15,992-987;16-19,985-982	9-9,993-993[SIL];x-x,986-986[BULt]	((((.((((((.((((((((&)))))))).))))))-))))	CAUGAGCCAAAAUCUUCAGG&CUUGAAGACUUUGGC-CAUG
ST	tdi-miR9653b-p5_7	TRIDC3AG038220.8	-	1524	1543	1534	-32.3	-23.6	0.73065	1-8,1543-1536;10-15,1534-1529;16-19,1527-1524	9-9,1535-1535[SIL];x-x,1528-1528[BULt]	((((.((((((.((((((((&)))))))).))))))-))))	CAUGAGCCAAAAUCUUCAGG&CUUGAAGACUUUGGC-CAUG
ST	tdi-miR9653b-p5_8	TRIDC4BG052240.6	-	2631	2649	2640	-34	-27.3	0.802941	1-16,2649-2634;18-20,2633-2631	17-17,x-x[BULq]	(((-((((((((((((((((&)))))))))))))))).)))	GCA-GGUCAAGGUCUUCAGG&CUUGAAGACUUUGGCCAUGU
ST	tdi-miR9653b-p5_8	TRIDC4BG052240.8	-	1899	1917	1908	-34	-27.3	0.802941	1-16,1917-1902;18-20,1901-1899	17-17,x-x[BULq]	(((-((((((((((((((((&)))))))))))))))).)))	GCA-GGUCAAGGUCUUCAGG&CUUGAAGACUUUGGCCAUGU
ST	tdi-miR9653b-p5_9	TRIDC5AG062360.1	-	1041	1058	1049	-30.5	-24.6	0.806557	1-5,1058-1054;7-17,1052-1042	6-6,1053-1053[SIL];18-18,1041-1041[UP3]	.(((((((((((.(((((&))))).))))))))))).	UCAUGGCCAAGGACUUCA&UGAAGACUUUGGCCAUGU
ST	tdi-miR164	TRIDC3BG029830.3	MYB	774	794	784	-44.3	-36.2	0.817156	1-3,794-792;4-17,790-777;19-20,776-775	x-x,791-791[BULt];18-18,x-x[BULq];21-21,774-774[UP3]	.((-((((((((((((((.(((&)))-)))))))))))))).)).	CGC-CGUGCCCUGCUUCUACCA&UGG-AGAAGCAGGGCACGUGCA
ST	tdi-miR5048-5p	TRIDC5BG002810.1	-	738	759	750	-34.6	-27.9	0.806358	1-19,759-741	20-22,740-738[UP3]	...(((((((((((((((((((&)))))))))))))))))))...	AUCUGGACUUAAAACCUGCAAA&UUUGCAGGUUUUAGGUCUAAGU
ST	tdi-miR5048-5p	TRIDC5BG002810.2	-	614	635	626	-34.6	-27.9	0.806358	1-19,635-617	20-22,616-614[UP3]	...(((((((((((((((((((&)))))))))))))))))))...	AUCUGGACUUAAAACCUGCAAA&UUUGCAGGUUUUAGGUCUAAGU
ST	tdi-miR531_L-2R+2	TRIDC2BG027630.1	-	549	568	559	-44.4	-32.8	0.738739	1-8,568-561;10-12,559-557;14-21,556-549	9-9,560-560[SIL];13-13,x-x[BULq]	((((((((-(((.((((((((&)))))))).))).))))))))	GUUGUACG-UGCGCCGGCGAG&CUCGCCGGAGCAGCGUGCAAU
ST	tdi-miR7757-5p_1ss2TC	TRIDC2BG005090.5	-	1688	1709	1700	-36.7	-27.4	0.746594	1-2,1709-1708;4-6,1706-1704;8-22,1702-1688	3-3,1707-1707[SIL];7-7,1703-1703[SIL]	(((((((((((((((.(((.((&)).))).)))))))))))))))	GAUGGAUAGCUGAAGCUUUCGU&ACAAAACCUUCAGCUAUCCAUC
ST	tdi-miR7757-5p_1ss2TC	TRIDC6AG060190.3	-	2340	2361	2352	-36.7	-28.9	0.787466	2-3,2360-2359;5-14,2357-2348;16-22,2346-2340	1-1,2361-2361[UP5];4-4,2358-2358[SIL];15-15,2347-2347[SIL]	(((((((.((((((((((.((.&.)).)))))))))).)))))))	GAUGGAUUGCUGAAGGUUAUGC&ACAAAACCUUCAGCUAUCCAUC
ST	tdi-miR7757-5p_1ss2TC	TRIDC6AG060190.5	-	1116	1137	1128	-36.7	-28.9	0.787466	2-3,1136-1135;5-14,1133-1124;16-22,1122-1116	1-1,1137-1137[UP5];4-4,1134-1134[SIL];15-15,1123-1123[SIL]	(((((((.((((((((((.((.&.)).)))))))))).)))))))	GAUGGAUUGCUGAAGGUUAUGC&ACAAAACCUUCAGCUAUCCAUC
ST	tdi-miR7757-5p_1ss2TC	TRIDC6AG060190.6	-	2137	2158	2149	-36.7	-28.9	0.787466	2-3,2157-2156;5-14,2154-2145;16-22,2143-2137	1-1,2158-2158[UP5];4-4,2155-2155[SIL];15-15,2144-2144[SIL]	(((((((.((((((((((.((.&.)).)))))))))).)))))))	GAUGGAUUGCUGAAGGUUAUGC&ACAAAACCUUCAGCUAUCCAUC
ST	tdi-miR9664-3p_L-1	TRIDC1AG060290.1	-	485	504	495	-38.1	-29.8	0.782152	1-7,504-498;9-10,496-495;12-20,493-485	8-8,497-497[SIL];11-11,494-494[SIL]	(((((((((.((.(((((((&))))))).)).)))))))))	CUACGACAUGGAAGACUGCA&UGCAGUCCUCGAUGUCGUAG
ST	tdi-miR9674b-5p	TRIDC6AG012850.2	-	1390	1410	1401	-38.9	-33.1	0.8509	3-17,1408-1394;19-21,1392-1390	1-2,1410-1409[UP5];18-18,1393-1393[SIL]	(((.(((((((((((((((..&..))))))))))))))).)))	GGGCAGGAUGGAUGAUGCUCU&AUAGCAUCAUCCAUCCUACCC
ST	PC-3p-131793_127	TRIDC1BG035260.4	-	37	58	49	-29	-22.2	0.765517	2-13,57-46;14-20,44-38	1-1,58-58[UP5];x-x,45-45[BULt];21-21,37-37[UP3]	.(((((((.((((((((((((.&.))))))))))))-))))))).	CGGAGUGUGUUGUCCUAGAAAG&AUUUCUAGGACAA-AUAUUUCC
ST	PC-5p-41370_2617	TRIDC5AG029440.1	-	419	439	430	-42.7	-32.5	0.761124	1-14,439-426;17-18,423-422;20-21,420-419	15-16,425-424[SIL];19-19,421-421[SIL]	((.((..((((((((((((((&))))))))))))))..)).))	GCCACCAGCUCGUCCGGCGAG&CUCGCCGGAUGAGCGUGUAGU
ST	PC-5p-41370_2617	TRIDC5BG067100.1	-	647	666	658	-42.7	-32.6	0.763466	1-8,666-659;10-18,658-650;20-21,648-647	9-9,x-x[BULq];19-19,649-649[SIL]	((.(((((((((-((((((((&)))))))).))))))))).))	ACAACAUGCUCG-CCGGCGAG&CUCGCCGGAUGAGCGUGUAGU
ST	PC-5p-51680_1745	TRIDC3AG047380.2	-	580	597	589	-43.5	-29.6	0.68046	1-7,597-591;9-12,590-587;14-20,586-580	8-8,x-x[BULq];13-13,x-x[BULq]	(((((((-((((-(((((((&))))))).)))).)))))))	GGGCGCG-UCGU-CGCCGAG&UUCGGCGGACGAGCGUGCCU
ST	PC-5p-51680_1745	TRIDC6AG024580.2	-	882	901	893	-43.5	-35.2	0.809195	1-8,901-894;10-17,893-886;18-20,884-882	9-9,x-x[BULq];x-x,885-885[BULt]	(((.((((((((-((((((((&)))))))).))))))))-)))	GGGACGCGCUCG-CCGCCGAG&UUCGGCGGACGAGCGUG-CCU
ST	tdi-miR1120a-p5_1ss20AT	TRIDC1AG009640.2	-	659	680	671	-33.8	-25.6	0.757396	1-10,680-671;12-15,669-666;17-21,663-659	11-11,670-670[SIL];16-16,665-664[AILt]	(((((..((((.((((((((((&)))))))))).))))-.)))))	GAUCUGCAUAUGAUGGGACGGG&UCCGUCCCAUAAUAU-AAGAUC
ST	tdi-miR1120a-p5_1ss20AT	TRIDC1BG012200.2	-	845	866	857	-33.8	-25.6	0.757396	1-10,866-857;12-15,855-852;17-21,849-845	11-11,856-856[SIL];16-16,851-850[AILt]	(((((..((((.((((((((((&)))))))))).))))-.)))))	GAUCUGCAUAUGAUGGGACGGG&UCCGUCCCAUAAUAU-AAGAUC
ST	tdi-miR1120a-p5_1ss20AT	TRIDC1BG012200.4	-	602	623	614	-33.8	-25.6	0.757396	1-10,623-614;12-15,612-609;17-21,606-602	11-11,613-613[SIL];16-16,608-607[AILt]	(((((..((((.((((((((((&)))))))))).))))-.)))))	GAUCUGCAUAUGAUGGGACGGG&UCCGUCCCAUAAUAU-AAGAUC
ST	tdi-miR159a-p5	TRIDC4AG015320.3	-	1103	1121	1112	-36.4	-26.7	0.733516	1-12,1121-1110;15-20,1109-1104	13-14,x-x[BULq];21-21,1103-1103[UP3]	.((((((--((((((((((((&))))))))))))..)))))).	GCAUUGG--UGAUGGGAGCUU&GAGCUCCUAUCAUUCCAAUGA
ST	tdi-miR159a-p5	TRIDC4AG015320.5	-	1303	1321	1312	-36.4	-26.7	0.733516	1-12,1321-1310;15-20,1309-1304	13-14,x-x[BULq];21-21,1303-1303[UP3]	.((((((--((((((((((((&))))))))))))..)))))).	GCAUUGG--UGAUGGGAGCUU&GAGCUCCUAUCAUUCCAAUGA
ST	tdi-miR5048-p3_1ss15TG	TRIDC1BG068600.6	-	946	963	954	-27.6	-21.4	0.775362	1-10,963-954;12-18,952-946	11-11,953-953[SIL]	(((((((.((((((((((&)))))))))).)))))))	CUUCAAAGCUGCAGGUAU&AUAUUUGCAGGUUUGAGG
ST	tdi-miR5048-p3_1ss15TG	TRIDC3AG006520.1	-	809	826	817	-27.6	-18.3	0.663043	1-6,826-821;8-17,819-810	7-7,820-820[SIL];18-18,809-809[UP3]	.((((((((((.((((((&)))))).)))))))))).	UCUUAAACCUGAGAAUAU&AUAUUUGCAGGUUUGAGG
ST	tdi-miR5048-p3_1ss15TG	TRIDC7BG025940.4	-	1267	1284	1275	-27.6	-19.2	0.695652	1-5,1284-1280;7-16,1278-1269	6-6,1279-1279[SIL];17-18,1268-1267[UP3]	..((((((((((.(((((&))))).))))))))))..	AAUCAGACCUGCCAAUAU&AUAUUUGCAGGUUUGAGG
ST	tdi-miR5048-p3_1ss15TG	TRIDC7BG025940.6	-	2135	2152	2143	-27.6	-19.2	0.695652	1-5,2152-2148;7-16,2146-2137	6-6,2147-2147[SIL];17-18,2136-2135[UP3]	..((((((((((.(((((&))))).))))))))))..	AAUCAGACCUGCCAAUAU&AUAUUUGCAGGUUUGAGG
ST	tdi-miR9652-p3	TRIDC7BG029690.1	-	812	832	823	-31.3	-20.4	0.651757	1-13,832-820;16-20,817-813	14-15,819-818[SIL];21-21,812-812[UP3]	.(((((..(((((((((((((&)))))))))))))..))))).	GAUGUUGCCAUUAAGCUUUUG&UAGAAGCUUAAUGAGAACAUG
ST	tdi-miR9653b-p5_1	TRIDC3BG062530.10	-	135	152	143	-33.8	-24.6	0.727811	1-17,152-136	18-18,135-135[UP3]	.(((((((((((((((((&))))))))))))))))).	AGAGAGGUCUUGGUCAUG&CAUGGCCAAGGUCUCUUG
ST	tdi-miR9653b-p5_1	TRIDC3BG062530.8	-	683	700	691	-33.8	-24.6	0.727811	1-17,700-684	18-18,683-683[UP3]	.(((((((((((((((((&))))))))))))))))).	AGAGAGGUCUUGGUCAUG&CAUGGCCAAGGUCUCUUG
ST	tdi-miR9653b-p5_1	TRIDC4AG028530.2	-	197	214	205	-33.8	-26.7	0.789941	1-7,214-208;9-13,206-202;15-18,200-197	8-8,207-207[SIL];14-14,201-201[SIL]	((((.(((((.(((((((&))))))).))))).))))	CAGGUGACCUCGGCCGUG&CAUGGCCAAGGUCUCUUG
ST	tdi-miR9653b-p5_1	TRIDC4AG028530.3	-	581	598	589	-33.8	-26.7	0.789941	1-7,598-592;9-13,590-586;15-18,584-581	8-8,591-591[SIL];14-14,585-585[SIL]	((((.(((((.(((((((&))))))).))))).))))	CAGGUGACCUCGGCCGUG&CAUGGCCAAGGUCUCUUG
ST	tdi-miR9653b-p5_1	TRIDC4AG028530.5	-	307	324	315	-33.8	-26.7	0.789941	1-7,324-318;9-13,316-312;15-18,310-307	8-8,317-317[SIL];14-14,311-311[SIL]	((((.(((((.(((((((&))))))).))))).))))	CAGGUGACCUCGGCCGUG&CAUGGCCAAGGUCUCUUG
ST	tdi-miR9653b-p5_1	TRIDC4AG028530.6	-	595	612	603	-33.8	-26.7	0.789941	1-7,612-606;9-13,604-600;15-18,598-595	8-8,605-605[SIL];14-14,599-599[SIL]	((((.(((((.(((((((&))))))).))))).))))	CAGGUGACCUCGGCCGUG&CAUGGCCAAGGUCUCUUG
ST	tdi-miR9653b-p5_1	TRIDC4AG062290.2	-	2017	2034	2025	-33.8	-28.4	0.840237	1-7,2034-2028;9-17,2026-2018	8-8,2027-2027[SIL];18-18,2017-2017[UP3]	.(((((((((.(((((((&))))))).))))))))).	GAGGAGGCCUCGGCCAUG&CAUGGCCAAGGUCUCUUG
ST	tdi-miR9653b-p5_3	TRIDC1BG043470.1	-	1810	1828	1819	-34.5	-26.8	0.776812	1-3,1828-1826;5-13,1824-1816;14-18,1814-1810	4-4,1825-1825[SIL];x-x,1815-1815[BULt]	(((((.(((((((((.(((&))).)))))))))-)))))	GGGGGAACCUUGGCCUUGG&CCAUGGCCAAGGU-CUCUU
ST	tdi-miR9653b-p5_3	TRIDC5AG011270.1	-	23	38	30	-34.5	-22.6	0.655072	1-9,38-30;11-13,29-27;16-18,25-23	10-10,x-x[BULq];14-15,26-26[AILq]	(((.-(((-(((((((((&))))))))).)))..)))	AAGU-GCC-UGGCCAUGG&CCAUGGCCAAGGUCUCUU
ST	tdi-miR9653b-p5_3	TRIDC5AG011270.2	-	534	549	541	-34.5	-22.6	0.655072	1-9,549-541;11-13,540-538;16-18,536-534	10-10,x-x[BULq];14-15,537-537[AILq]	(((.-(((-(((((((((&))))))))).)))..)))	AAGU-GCC-UGGCCAUGG&CCAUGGCCAAGGUCUCUU
ST	tdi-miR9653b-p5_3	TRIDC5AG049290.2	-	988	1005	996	-34.5	-30.3	0.878261	1-9,1005-997;11-17,995-989	10-10,996-996[SIL];18-18,988-988[UP3]	.(((((((.(((((((((&))))))))).))))))).	UAGAGGCCGUGGCCGUGG&CCAUGGCCAAGGUCUCUU
ST	tdi-miR9653b-p5_3	TRIDC5AG049290.5	-	718	735	726	-34.5	-30.3	0.878261	1-9,735-727;11-17,725-719	10-10,726-726[SIL];18-18,718-718[UP3]	.(((((((.(((((((((&))))))))).))))))).	UAGAGGCCGUGGCCGUGG&CCAUGGCCAAGGUCUCUU
ST	tdi-miR9653b-p5_3	TRIDC5AG077170.1	-	367	384	375	-34.5	-27	0.782609	1-12,384-373;14-15,371-370	13-13,372-372[SIL];16-18,369-367[UP3]	...((.((((((((((((&)))))))))))).))...	CGUGGUCCUUGGCCAUGG&CCAUGGCCAAGGUCUCUU
ST	tdi-miR9653b-p5_3	TRIDC5AG077170.7	-	469	486	477	-34.5	-27	0.782609	1-12,486-475;14-15,473-472	13-13,474-474[SIL];16-18,471-469[UP3]	...((.((((((((((((&)))))))))))).))...	CGUGGUCCUUGGCCAUGG&CCAUGGCCAAGGUCUCUU
ST	tdi-miR9653b-p5_3	TRIDC5AG077170.8	-	952	969	960	-34.5	-27	0.782609	1-12,969-958;14-15,956-955	13-13,957-957[SIL];16-18,954-952[UP3]	...((.((((((((((((&)))))))))))).))...	CGUGGUCCUUGGCCAUGG&CCAUGGCCAAGGUCUCUU
ST	tdi-miR9653b-p5_4	TRIDC3AG029460.2	-	1355	1373	1364	-39	-25.8	0.661538	1-13,1373-1361;15-19,1360-1356	14-14,x-x[BULq];20-20,1355-1355[UP3]	.(((((-(((((((((((((&))))))))))))).))))).	ACAGGA-ACUUUGGUCAUGG&CCAUGGCCAAGGUCUCUUGA
ST	tdi-miR9653b-p5_4	TRIDC4AG044440.2	-	1698	1718	1710	-39	-30.1	0.771795	1-9,1718-1710;11-14,1709-1706;15-20,1703-1698	10-10,x-x[BULq];x-x,1705-1704[BULt]	((((((..((((-(((((((((&))))))))).))))--))))))	UCAAGGCCGACC-UGGCCAUGG&CCAUGGCCAAGGUC--UCUUGA
ST	tdi-miR9653b-p5_4	TRIDC4BG030640.1	-	1815	1832	1824	-39	-27.3	0.7	2-9,1831-1824;11-12,1823-1822;14-20,1821-1815	1-1,1832-1832[UP5];10-10,x-x[BULq];13-13,x-x[BULq]	(((((((-((-((((((((.&.)))))))).)).)))))))	UCGAGAG-CC-UGGCCAUGU&CCAUGGCCAAGGUCUCUUGA
ST	tdi-miR9653b-p5_4	TRIDC4BG030640.2	-	1897	1914	1906	-39	-27.3	0.7	2-9,1913-1906;11-12,1905-1904;14-20,1903-1897	1-1,1914-1914[UP5];10-10,x-x[BULq];13-13,x-x[BULq]	(((((((-((-((((((((.&.)))))))).)).)))))))	UCGAGAG-CC-UGGCCAUGU&CCAUGGCCAAGGUCUCUUGA
ST	tdi-miR9653b-p5_5	TRIDC3BG059190.1	-	1242	1257	1250	-31.9	-22.2	0.695925	1-5,1257-1253;8-18,1252-1242	6-7,x-x[BULq]	(((((((((((--(((((&)))))..)))))))))))	UGGUCAAAGUC--CAAGG&CCUUGAAGACUUUGGCCA
ST	tdi-miR9653b-p5_5	TRIDC4BG052240.4	-	1963	1980	1971	-31.9	-25.9	0.811912	2-17,1979-1964	1-1,1980-1980[UP5];18-18,1963-1963[UP3]	.((((((((((((((((.&.)))))))))))))))).	AGGUCAAGGUCUUCAGGC&CCUUGAAGACUUUGGCCA
ST	tdi-miR9653b-p5_5	TRIDC4BG052240.6	-	2633	2650	2641	-31.9	-25.9	0.811912	2-17,2649-2634	1-1,2650-2650[UP5];18-18,2633-2633[UP3]	.((((((((((((((((.&.)))))))))))))))).	AGGUCAAGGUCUUCAGGC&CCUUGAAGACUUUGGCCA
ST	tdi-miR9653b-p5_7	TRIDC5AG056760.4	-	919	937	928	-32.3	-21.5	0.665635	1-7,937-931;9-14,929-924;16-19,922-919	8-8,930-930[SIL];15-15,923-923[SIL]	((((.((((((.(((((((&))))))).)))))).))))	CGUGCCCAAGGGCUUCAAG&CUUGAAGACUUUGGCCAUG
ST	tdi-miR9653b-p5_9	TRIDC2AG047330.7	-	1133	1150	1141	-30.5	-23.9	0.783607	1-3,1150-1148;5-18,1146-1133	4-4,1147-1147[SIL]	((((((((((((((.(((&))).))))))))))))))	ACAUGGUCAAGGUCAUCG&UGAAGACUUUGGCCAUGU
ST	tdi-miR9653b-p5_9	TRIDC2BG049890.3	-	1161	1178	1169	-30.5	-23.9	0.783607	1-3,1178-1176;5-18,1174-1161	4-4,1175-1175[SIL]	((((((((((((((.(((&))).))))))))))))))	ACAUGGUCAAGGUCAUCG&UGAAGACUUUGGCCAUGU
ST	tdi-miR9653b-p5_9	TRIDC2BG049890.4	-	1133	1150	1141	-30.5	-23.9	0.783607	1-3,1150-1148;5-18,1146-1133	4-4,1147-1147[SIL]	((((((((((((((.(((&))).))))))))))))))	ACAUGGUCAAGGUCAUCG&UGAAGACUUUGGCCAUGU
ST	tdi-miR9653b-p5_9	TRIDC2BG049890.5	-	1084	1101	1092	-30.5	-23.9	0.783607	1-3,1101-1099;5-18,1097-1084	4-4,1098-1098[SIL]	((((((((((((((.(((&))).))))))))))))))	ACAUGGUCAAGGUCAUCG&UGAAGACUUUGGCCAUGU
ST	tdi-miR9653b-p5_9	TRIDC2BG049890.6	-	1135	1152	1143	-30.5	-23.9	0.783607	1-3,1152-1150;5-18,1148-1135	4-4,1149-1149[SIL]	((((((((((((((.(((&))).))))))))))))))	ACAUGGUCAAGGUCAUCG&UGAAGACUUUGGCCAUGU
ST	tdi-miR9653b-p5_9	TRIDC2BG049890.7	-	1160	1177	1168	-30.5	-23.9	0.783607	1-3,1177-1175;5-18,1173-1160	4-4,1174-1174[SIL]	((((((((((((((.(((&))).))))))))))))))	ACAUGGUCAAGGUCAUCG&UGAAGACUUUGGCCAUGU
ST	tdi-miR9653b-p5_9	TRIDC4AG008540.3	-	1217	1234	1225	-30.5	-28.4	0.931148	2-17,1233-1218	1-1,1234-1234[UP5];18-18,1217-1217[UP3]	.((((((((((((((((.&.)))))))))))))))).	CCGUGGCCGAGGUCUUCU&UGAAGACUUUGGCCAUGU
ST	tdi-miR9653b-p5_9	TRIDC4AG008540.4	-	2172	2189	2180	-30.5	-28.4	0.931148	2-17,2188-2173	1-1,2189-2189[UP5];18-18,2172-2172[UP3]	.((((((((((((((((.&.)))))))))))))))).	CCGUGGCCGAGGUCUUCU&UGAAGACUUUGGCCAUGU
ST	tdi-miR9653b-p5_9	TRIDC4BG031040.5	-	367	383	374	-30.5	-21.1	0.691803	1-11,383-373;13-15,372-370;17-18,368-367	12-12,x-x[BULq];16-16,369-369[SIL]	((.(((-(((((((((((&))))))))))).))).))	GCUUGG-CAGAGUCUUCA&UGAAGACUUUGGCCAUGU
ST	tdi-miR9653b-p5_9	TRIDC4BG042630.10	-	957	974	965	-30.5	-28.4	0.931148	2-17,973-958	1-1,974-974[UP5];18-18,957-957[UP3]	.((((((((((((((((.&.)))))))))))))))).	CCGUGGCCGAGGUCUUCU&UGAAGACUUUGGCCAUGU
ST	tdi-miR9653b-p5_9	TRIDC4BG042630.5	-	2105	2122	2113	-30.5	-28.4	0.931148	2-17,2121-2106	1-1,2122-2122[UP5];18-18,2105-2105[UP3]	.((((((((((((((((.&.)))))))))))))))).	CCGUGGCCGAGGUCUUCU&UGAAGACUUUGGCCAUGU
ST	tdi-miR9653b-p5_9	TRIDC4BG042630.8	-	920	937	928	-30.5	-28.4	0.931148	2-17,936-921	1-1,937-937[UP5];18-18,920-920[UP3]	.((((((((((((((((.&.)))))))))))))))).	CCGUGGCCGAGGUCUUCU&UGAAGACUUUGGCCAUGU
ST	tdi-miR9653b-p5_9	TRIDC4BG042630.9	-	1043	1060	1051	-30.5	-28.4	0.931148	2-17,1059-1044	1-1,1060-1060[UP5];18-18,1043-1043[UP3]	.((((((((((((((((.&.)))))))))))))))).	CCGUGGCCGAGGUCUUCU&UGAAGACUUUGGCCAUGU
ST	tdi-miR9653b-p5_9	TRIDC7AG066160.1	-	850	867	857	-30.5	-22.9	0.75082	1-6,867-862;7-14,860-853;16-18,852-850	x-x,861-861[BULt];15-15,x-x[BULq]	(((-((((((((.((((((&))))))-)))))))).)))	GCA-GGCCAAGGCUCUUCA&UGAAGA-CUUUGGCCAUGU
ST	tdi-miR9655-p5	TRIDC5BG021210.1	-	136	156	148	-42.6	-31.2	0.732394	1-7,156-150;9-20,149-138	8-8,x-x[BULq];21-22,137-136[UP3]	..((((((((((((-(((((((&))))))).))))))))))))..	AAAAGGGAAGGGAA-UAGCCGA&UCGGCUACUUCCUUUCCCUUGC
ST	tdi-miR9673-p3	TRIDC7AG001120.3	-	406	426	418	-37.8	-28.5	0.753968	1-3,426-424;5-16,423-412;17-21,410-406	4-4,x-x[BULq];x-x,411-411[BULt]	(((((.((((((((((((-(((&))).))))))))))))-)))))	GGGUGAAGAAGGAAGGAG-ACA&UGUGCUCUUUCCUUCU-UACCC
ST	tdi-miR9673-p3	TRIDC7AG001120.5	-	416	436	428	-37.8	-28.5	0.753968	1-3,436-434;5-16,433-422;17-21,420-416	4-4,x-x[BULq];x-x,421-421[BULt]	(((((.((((((((((((-(((&))).))))))))))))-)))))	GGGUGAAGAAGGAAGGAG-ACA&UGUGCUCUUUCCUUCU-UACCC
ST	tdi-miR9674a-p3_1ss20GT	TRIDC7BG014190.1	-	513	533	524	-39.8	-29.1	0.731156	1-12,533-522;14-14,520-520;16-17,518-517;19-21,515-513	13-13,521-521[SIL];15-15,519-519[SIL];18-18,516-516[SIL]	(((.((.(.((((((((((((&)))))))))))).).)).)))	CAGGAGGAGCAGCCGUCCUAC&GUAGGAUGGCUGGUGCUAUUG
ST	tdi-miR9674a-p3_1ss20GT	TRIDC7BG014190.2	-	364	384	375	-39.8	-29.1	0.731156	1-12,384-373;14-14,371-371;16-17,369-368;19-21,366-364	13-13,372-372[SIL];15-15,370-370[SIL];18-18,367-367[SIL]	(((.((.(.((((((((((((&)))))))))))).).)).)))	CAGGAGGAGCAGCCGUCCUAC&GUAGGAUGGCUGGUGCUAUUG
ST	tdi-miR5048-5p	TRIDC5BG047620.1	NAC	145	166	157	-34.6	-24.2	0.699422	2-11,165-156;13-16,154-151;18-22,149-145	1-1,166-166[UP5];12-12,155-155[SIL];17-17,150-150[SIL]	(((((.((((.((((((((((.&.)))))))))).)))).)))))	ACUUGCACCUUAAACCUGCAAC&UUUGCAGGUUUUAGGUCUAAGU
ST	tdi-miR5048-5p	TRIDC5BG047620.2	NAC	87	108	99	-34.6	-24.2	0.699422	2-11,107-98;13-16,96-93;18-22,91-87	1-1,108-108[UP5];12-12,97-97[SIL];17-17,92-92[SIL]	(((((.((((.((((((((((.&.)))))))))).)))).)))))	ACUUGCACCUUAAACCUGCAAC&UUUGCAGGUUUUAGGUCUAAGU
ST	tdi-miR5048-5p	TRIDC6AG008250.1	-	136	157	148	-34.6	-27.9	0.806358	2-8,156-150;10-22,148-136	1-1,157-157[UP5];9-9,149-149[SIL]	(((((((((((((.(((((((.&.))))))).)))))))))))))	ACUUGGACCUAAACCUUGCAAG&UUUGCAGGUUUUAGGUCUAAGU
ST	tdi-miR5048-5p	TRIDC6BG012450.1	-	119	140	131	-34.6	-27.9	0.806358	2-8,139-133;10-22,131-119	1-1,140-140[UP5];9-9,132-132[SIL]	(((((((((((((.(((((((.&.))))))).)))))))))))))	ACUUGGACCUAAACCUUGCAAG&UUUGCAGGUUUUAGGUCUAAGU
ST	tdi-miR5048-5p	TRIDC6BG012450.2	-	119	140	131	-34.6	-27.9	0.806358	2-8,139-133;10-22,131-119	1-1,140-140[UP5];9-9,132-132[SIL]	(((((((((((((.(((((((.&.))))))).)))))))))))))	ACUUGGACCUAAACCUUGCAAG&UUUGCAGGUUUUAGGUCUAAGU
ST	tdi-miR5050_2ss9CG20CG	TRIDC1BG072580.1	-	672	692	683	-39.3	-27.9	0.709924	1-7,692-686;9-12,684-681;14-21,679-672	8-8,685-685[SIL];13-13,680-680[SIL]	((((((((.((((.(((((((&))))))).)))).))))))))	CUACAUGGAGGGCCCGUUCAA&UUGAACGAGCUCACCAUGUGG
ST	tdi-miR5050_2ss9CG20CG	TRIDC1BG072580.2	-	672	692	683	-39.3	-27.9	0.709924	1-7,692-686;9-12,684-681;14-21,679-672	8-8,685-685[SIL];13-13,680-680[SIL]	((((((((.((((.(((((((&))))))).)))).))))))))	CUACAUGGAGGGCCCGUUCAA&UUGAACGAGCUCACCAUGUGG
ST	tdi-miR531_L-2R+2	TRIDC7BG039740.1	-	278	296	288	-44.4	-29.6	0.666667	1-7,296-290;9-14,289-284;16-17,282-281;19-21,280-278	8-8,x-x[BULq];15-15,283-283[SIL];18-18,x-x[BULq]	(((-((.((((((-(((((((&))))))).)))))).)).)))	GUU-CAGGCUGCU-CGGCGAG&CUCGCCGGAGCAGCGUGCAAU
ST	tdi-miR531_L-2R+2	TRIDC7BG039740.2	-	79	97	89	-44.4	-29.6	0.666667	1-7,97-91;9-14,90-85;16-17,83-82;19-21,81-79	8-8,x-x[BULq];15-15,84-84[SIL];18-18,x-x[BULq]	(((-((.((((((-(((((((&))))))).)))))).)).)))	GUU-CAGGCUGCU-CGGCGAG&CUCGCCGGAGCAGCGUGCAAU
ST	tdi-miR5384-3p_L+3R-1	TRIDC5AG078060.4	-	214	236	227	-51.1	-38.2	0.747554	1-7,236-230;9-15,228-222;17-22,220-215	8-8,229-229[SIL];16-16,221-221[SIL];23-23,214-214[UP3]	.((((((.(((((((.(((((((&))))))).))))))).)))))).	CUUCGGCUGCGGCGCCCUCACCG&CGGUGAGCGCGCCGCCGUCGAAU
ST	tdi-miR5384-3p_L+3R-1	TRIDC6AG043270.3	-	290	312	303	-51.1	-42.9	0.83953	1-6,312-307;8-23,305-290	7-7,306-306[SIL]	((((((((((((((((.((((((&)))))).))))))))))))))))	GUUCGACGGCGGCGCGGUCGUCG&CGGUGAGCGCGCCGCCGUCGAAU
ST	tdi-miR5384-3p_L+3R-1	TRIDC6AG043270.4	-	1461	1483	1474	-51.1	-42.9	0.83953	1-6,1483-1478;8-23,1476-1461	7-7,1477-1477[SIL]	((((((((((((((((.((((((&)))))).))))))))))))))))	GUUCGACGGCGGCGCGGUCGUCG&CGGUGAGCGCGCCGCCGUCGAAU
ST	tdi-miR5384-3p_L+3R-1	TRIDC6BG050890.2	-	1017	1039	1030	-51.1	-42.9	0.83953	1-6,1039-1034;8-23,1032-1017	7-7,1033-1033[SIL]	((((((((((((((((.((((((&)))))).))))))))))))))))	GUUCGACGGCGGCGCGGUCGUCG&CGGUGAGCGCGCCGCCGUCGAAU
ST	tdi-miR5384-3p_L+3R-1	TRIDC6BG050890.4	-	624	646	637	-51.1	-42.9	0.83953	1-6,646-641;8-23,639-624	7-7,640-640[SIL]	((((((((((((((((.((((((&)))))).))))))))))))))))	GUUCGACGGCGGCGCGGUCGUCG&CGGUGAGCGCGCCGCCGUCGAAU
ST	tdi-miR7757-5p_1ss2TC	TRIDC6BG073350.1	-	2239	2260	2251	-36.7	-28.3	0.771117	2-3,2259-2258;5-14,2256-2247;16-22,2245-2239	1-1,2260-2260[UP5];4-4,2257-2257[SIL];15-15,2246-2246[SIL]	(((((((.((((((((((.((.&.)).)))))))))).)))))))	GAUGGGUUGCUGAAGGUUAUGC&ACAAAACCUUCAGCUAUCCAUC
ST	tdi-miR7757-5p_1ss2TC	TRIDC6BG073350.2	-	2204	2225	2216	-36.7	-28.3	0.771117	2-3,2224-2223;5-14,2221-2212;16-22,2210-2204	1-1,2225-2225[UP5];4-4,2222-2222[SIL];15-15,2211-2211[SIL]	(((((((.((((((((((.((.&.)).)))))))))).)))))))	GAUGGGUUGCUGAAGGUUAUGC&ACAAAACCUUCAGCUAUCCAUC
ST	tdi-miR7757-5p_1ss2TC	TRIDC6BG073350.6	-	417	438	429	-36.7	-28.3	0.771117	2-3,437-436;5-14,434-425;16-22,423-417	1-1,438-438[UP5];4-4,435-435[SIL];15-15,424-424[SIL]	(((((((.((((((((((.((.&.)).)))))))))).)))))))	GAUGGGUUGCUGAAGGUUAUGC&ACAAAACCUUCAGCUAUCCAUC
ST	tdi-miR9664-3p_L-1	TRIDC2BG013830.4	-	445	464	455	-38.1	-26.7	0.700787	2-9,463-456;11-14,454-451;16-20,449-445	1-1,464-464[UP5];10-10,455-455[SIL];15-15,450-450[SIL]	(((((.((((.((((((((.&.)))))))).)))).)))))	CUACGCCGUCAAGGACUGCU&UGCAGUCCUCGAUGUCGUAG
ST	tdi-miR9664-3p_L-1	TRIDC2BG013830.5	-	399	418	409	-38.1	-26.7	0.700787	2-9,417-410;11-14,408-405;16-20,403-399	1-1,418-418[UP5];10-10,409-409[SIL];15-15,404-404[SIL]	(((((.((((.((((((((.&.)))))))).)))).)))))	CUACGCCGUCAAGGACUGCU&UGCAGUCCUCGAUGUCGUAG
ST	tdi-miR9664-3p_L-1	TRIDC3BG084230.1	-	312	330	321	-38.1	-28.5	0.748031	1-3,330-328;5-17,326-314;19-20,313-312	4-4,327-327[SIL];18-18,x-x[BULq]	((-(((((((((((((.(((&))).))))))))))))).))	CU-CGACGUCGAGGAUGGCA&UGCAGUCCUCGAUGUCGUAG
ST	tdi-miR9664-3p_L-1	TRIDC3BG084230.2	-	292	310	301	-38.1	-28.5	0.748031	1-3,310-308;5-17,306-294;19-20,293-292	4-4,307-307[SIL];18-18,x-x[BULq]	((-(((((((((((((.(((&))).))))))))))))).))	CU-CGACGUCGAGGAUGGCA&UGCAGUCCUCGAUGUCGUAG
ST	tdi-miR9672a-3p_1ss1CT	TRIDC6BG043360.3	-	2511	2531	2522	-35.3	-26.9	0.76204	1-5,2531-2527;7-13,2525-2519;16-21,2516-2511	6-6,2526-2526[SIL];14-15,2518-2517[SIL]	((((((..(((((((.(((((&))))).)))))))..))))))	GAUGCUCCGUGACAGGCGUGA&UCACGACUGUCAUUAAGCAUC
ST	PC-3p-125013_148	TRIDC4BG058440.7	-	1757	1777	1768	-40.3	-27.2	0.674938	1-6,1777-1772;8-17,1770-1761;19-19,1759-1759;21-21,1757-1757	7-7,1771-1771[SIL];18-18,1760-1760[SIL];20-20,1758-1758[SIL]	(.(.((((((((((.((((((&)))))).)))))))))).).)	GUCAUCUGUGCAGUGCUCAGU&ACUGAGAGCUGCACAGAAGUC
ST	PC-3p-131793_127	TRIDC3BG035720.3	-	1248	1268	1260	-29	-21.2	0.731034	1-9,1268-1260;11-18,1259-1252;19-21,1250-1248	10-10,x-x[BULq];x-x,1251-1251[BULt]	(((.((((((((-(((((((((&))))))))).))))))))-)))	GGACAAUAUUUG-CCUGGAAGU&AUUUCUAGGACAAAUAUU-UCC
ST	PC-3p-131793_127	TRIDC3BG035720.4	-	1182	1202	1194	-29	-21.2	0.731034	1-9,1202-1194;11-18,1193-1186;19-21,1184-1182	10-10,x-x[BULq];x-x,1185-1185[BULt]	(((.((((((((-(((((((((&))))))))).))))))))-)))	GGACAAUAUUUG-CCUGGAAGU&AUUUCUAGGACAAAUAUU-UCC
ST	PC-3p-17546_7116	TRIDC1AG002620.3	-	2287	2304	2295	-32.9	-21.9	0.665653	2-12,2303-2293;14-16,2291-2289	1-1,2304-2304[UP5];13-13,2292-2292[SIL];17-18,2288-2287[UP3]	..(((.(((((((((((.&.))))))))))).)))..	GCUCUAUGCAGGGUGCUU&CAGCACUCUGCAAAGACG
ST	PC-3p-17546_7116	TRIDC1BG072170.1	-	1193	1210	1201	-32.9	-21.7	0.659574	2-5,1209-1206;7-17,1204-1194	1-1,1210-1210[UP5];6-6,1205-1205[SIL];18-18,1193-1193[UP3]	.(((((((((((.((((.&.)))).))))))))))).	GGUCUUUGCAGAAUGUUA&CAGCACUCUGCAAAGACG
ST	PC-3p-17546_7116	TRIDC5BG020600.4	C2C2-GATA	862	878	869	-32.9	-23	0.699088	2-11,877-868;15-18,865-862	1-1,878-878[UP5];12-14,867-866[AILq]	((((..-((((((((((.&.))))))))))...))))	CGUCCA-GCAGAGUGCUC&CAGCACUCUGCAAAGACG
ST	PC-3p-17546_7116	TRIDC6AG041040.2	-	572	588	580	-32.9	-21.6	0.656535	1-6,588-583;8-9,582-581;11-14,579-576;16-18,574-572	7-7,x-x[BULq];10-10,580-580[SIL];15-15,575-575[SIL]	(((.((((.((-((((((&)))))).)).)))).)))	CGUGUUUGGAG-GUGCUG&CAGCACUCUGCAAAGACG
ST	PC-3p-17546_7116	TRIDC6AG041040.3	-	359	375	367	-32.9	-21.6	0.656535	1-6,375-370;8-9,369-368;11-14,366-363;16-18,361-359	7-7,x-x[BULq];10-10,367-367[SIL];15-15,362-362[SIL]	(((.((((.((-((((((&)))))).)).)))).)))	CGUGUUUGGAG-GUGCUG&CAGCACUCUGCAAAGACG
ST	PC-3p-17546_7116	TRIDC7AG052870.1	-	286	303	294	-32.9	-22.8	0.693009	1-1,303-303;3-13,301-291;15-17,289-287	2-2,302-302[SIL];14-14,290-290[SIL];18-18,286-286[UP3]	.(((.(((((((((((.(&).))))))))))).))).	AGUCCUUGCAGAGUGUGG&CAGCACUCUGCAAAGACG
ST	PC-3p-27408_4563	TRIDC2BG023220.3	-	1397	1415	1406	-40.5	-28.3	0.698765	2-13,1414-1403;16-17,1399-1398	1-1,1415-1415[UP5];14-15,1402-1400[AILt];18-18,1397-1397[UP3]	.((...((((((((((((.&.))))))))))))-..)).	AGGCAAGGUUGCCCGGGAA&GUCCCGGGCAACC-CACCA
ST	PC-3p-27408_4563	TRIDC2BG023220.4	-	922	940	931	-40.5	-28.3	0.698765	2-13,939-928;16-17,924-923	1-1,940-940[UP5];14-15,927-925[AILt];18-18,922-922[UP3]	.((...((((((((((((.&.))))))))))))-..)).	AGGCAAGGUUGCCCGGGAA&GUCCCGGGCAACC-CACCA
ST	PC-3p-27408_4563	TRIDC5BG010520.1	-	1197	1214	1205	-40.5	-30.5	0.753086	1-4,1214-1211;6-14,1209-1201;16-17,1199-1198	5-5,1210-1210[SIL];15-15,1200-1200[SIL];18-18,1197-1197[UP3]	.((.(((((((((.((((&)))).))))))))).)).	CGGCGGGUUGCCCAGGGC&GUCCCGGGCAACCCACCA
ST	PC-3p-27408_4563	TRIDC5BG010520.4	-	957	974	965	-40.5	-30.5	0.753086	1-4,974-971;6-14,969-961;16-17,959-958	5-5,970-970[SIL];15-15,960-960[SIL];18-18,957-957[UP3]	.((.(((((((((.((((&)))).))))))))).)).	CGGCGGGUUGCCCAGGGC&GUCCCGGGCAACCCACCA
ST	PC-3p-27408_4563	TRIDC6AG001220.9	-	242	261	252	-40.5	-28.8	0.711111	1-2,261-260;4-14,258-248;15-17,245-243	3-3,259-259[SIL];x-x,247-246[BULt];18-18,242-242[UP3]	.(((..(((((((((((.((&)).)))))))))))--))).	GGGUCAGGGUUGCCCGGAAC&GUCCCGGGCAACCC--ACCA
ST	PC-3p-27408_4563	TRIDC6AG053290.8	-	351	367	358	-40.5	-28	0.691358	2-9,366-359;11-14,357-354;16-18,353-351	1-1,367-367[UP5];10-10,358-358[SIL];15-15,x-x[BULq]	(((-((((.((((((((.&.)))))))).)))).)))	UGG-GGGUGGCCUGGGAA&GUCCCGGGCAACCCACCA
ST	PC-3p-72304_757	TRIDC5AG047950.2	-	637	656	648	-35.6	-23.5	0.660112	1-9,656-648;11-12,647-646;15-21,643-637	10-10,x-x[BULq];13-14,645-644[SIL]	(((((((..((-(((((((((&))))))))).))..)))))))	UGUGCAGAGCU-AGCAAAGAA&UUUUUUGCUGAGAGCUGCACA
ST	PC-3p-72304_757	TRIDC5AG047950.3	-	637	656	648	-35.6	-23.5	0.660112	1-9,656-648;11-12,647-646;15-21,643-637	10-10,x-x[BULq];13-14,645-644[SIL]	(((((((..((-(((((((((&))))))))).))..)))))))	UGUGCAGAGCU-AGCAAAGAA&UUUUUUGCUGAGAGCUGCACA
ST	PC-5p-41370_2617	TRIDC1AG031500.2	-	1319	1336	1327	-42.7	-28.3	0.662763	1-13,1336-1324;17-20,1323-1320	14-16,x-x[BULq];21-21,1319-1319[UP3]	.((((---(((((((((((((&)))))))))))))...)))).	CCUAC---CUCAUCCGGCGGG&CUCGCCGGAUGAGCGUGUAGU
ST	PC-5p-41370_2617	TRIDC6BG007210.2	-	1526	1546	1537	-42.7	-30.8	0.721311	1-5,1546-1542;7-17,1540-1530;20-21,1527-1526	6-6,1541-1541[SIL];18-19,1529-1528[SIL]	((..(((((((((((.(((((&))))).)))))))))))..))	ACGUCACGCUCGUCCCGCGAG&CUCGCCGGAUGAGCGUGUAGU
ST	PC-5p-4560_17880	TRIDC7AG030820.4	-	2227	2245	2236	-34.9	-24.7	0.707736	1-11,2245-2235;14-21,2234-2227	12-13,x-x[BULq]	((((((((--(((((((((((&)))))))))))..))))))))	CCUUGAUG--UCCUUCAGAAA&UUUCUGAAGGGUUUAUCGAGG
ST	PC-5p-4560_17880	TRIDC7BG021720.5	-	2035	2053	2044	-34.9	-24.7	0.707736	1-11,2053-2043;14-21,2042-2035	12-13,x-x[BULq]	((((((((--(((((((((((&)))))))))))..))))))))	CCUUGAUG--UCCUUCAGAAA&UUUCUGAAGGGUUUAUCGAGG
ST	PC-5p-51680_1745	TRIDC6AG004490.2	-	1470	1488	1480	-43.5	-33.9	0.77931	2-8,1487-1481;10-12,1480-1478;14-19,1476-1471	1-1,1488-1488[UP5];9-9,x-x[BULq];13-13,1477-1477[SIL];20-20,1470-1470[UP3]	.((((((.(((-(((((((.&.))))))).))).)))))).	CGGCACGGUCG-CCGCCGAC&UUCGGCGGACGAGCGUGCCU
ST	PC-5p-6292_14819	TRIDC6BG002180.1	-	1450	1470	1461	-31.1	-21.4	0.688103	1-6,1470-1465;8-8,1463-1463;10-20,1461-1451	7-7,1464-1464[SIL];9-9,1462-1462[SIL];21-21,1450-1450[UP3]	.(((((((((((.(.((((((&)))))).).))))))))))).	AUGAUGCUAUGUCCCAAUUCA&UGAAUUUGAACAUAGCAUCAG
ST	PC-5p-6292_14819	TRIDC7BG009870.4	B3-ARF	2240	2260	2251	-31.1	-23.9	0.768489	1-6,2260-2255;8-9,2253-2252;11-21,2250-2240	7-7,2254-2254[SIL];10-10,2251-2251[SIL]	(((((((((((.((.((((((&)))))).)).)))))))))))	CUGAUGCUAUGGUCCAGUUCA&UGAAUUUGAACAUAGCAUCAG
ST	PC-5p-73512_722	TRIDC7AG056090.2	-	2849	2869	2860	-35.3	-23	0.651558	1-5,2869-2865;7-8,2863-2862;10-21,2860-2849	6-6,2864-2864[SIL];9-9,2861-2861[SIL]	((((((((((((.((.(((((&))))).)).))))))))))))	CAAAUAGGCAUCUGUCCUUAA&UUAAGCACUGGUGCCUAUUUG
ST	tdi-miR1128-p5_10	TRIDC4AG048130.6	-	3355	3373	3364	-25.1	-16.7	0.665339	1-2,3373-3372;4-5,3370-3369;7-19,3367-3355	3-3,3371-3371[SIL];6-6,3368-3368[SIL]	(((((((((((((.((.((&)).)).)))))))))))))	GAUGUGUUUUAGUGCUCGG&UCUAGAACUAAAAUACAUC
ST	tdi-miR1128-p5_7	TRIDC1BG033760.15	-	109	128	119	-27.5	-18.2	0.661818	3-12,126-117;14-16,115-113;18-21,112-109	1-2,128-127[UP5];13-13,116-116[SIL];17-17,x-x[BULq]	((((-(((.((((((((((..&..)))))))))).))).))))	GAUG-AUUCUAGUUCUAGACU&UAUCUAGAACUAAAAUACAUC
ST	tdi-miR1135-p5_1ss1TA	TRIDC6BG001490.1	-	860	883	874	-33.1	-30.8	0.930514	4-24,880-860	1-3,883-881[UP5]	(((((((((((((((((((((...&...)))))))))))))))))))))	AUUUUAGUUCUAGAUACAUCCCUU&AAUGGAUGUAUCUAGAACUAAAAU
ST	tdi-miR1137a-p3_1ss15CT_1	TRIDC4AG029630.7	-	872	892	883	-31.3	-24.2	0.773163	1-10,892-883;12-19,881-874	11-11,882-882[SIL];20-21,873-872[UP3]	..((((((((.((((((((((&)))))))))).))))))))..	GAUCCAAGGUUGAUGACUCAA&UUGAGUCAUCUAUUUUGGAAC
ST	tdi-miR1137a-p3_1ss15CT_1	TRIDC4AG029630.8	-	654	674	665	-31.3	-24.2	0.773163	1-10,674-665;12-19,663-656	11-11,664-664[SIL];20-21,655-654[UP3]	..((((((((.((((((((((&)))))))))).))))))))..	GAUCCAAGGUUGAUGACUCAA&UUGAGUCAUCUAUUUUGGAAC
ST	tdi-miR1137b-p3_2ss7TC17AG	TRIDC7BG030480.2	-	297	317	308	-33.4	-23.2	0.694611	2-10,316-308;12-17,306-301;20-21,298-297	1-1,317-317[UP5];11-11,307-307[SIL];18-19,300-299[SIL]	((..((((((.(((((((((.&.))))))))).))))))..))	GUCGCAAAAUUGAUGACCCAG&UUGGGUCAUCUAUUUUGGAAC
ST	tdi-miR1137b-p3_2ss7TC17AG	TRIDC7BG030480.3	-	298	318	309	-33.4	-23.2	0.694611	2-10,317-309;12-17,307-302;20-21,299-298	1-1,318-318[UP5];11-11,308-308[SIL];18-19,301-300[SIL]	((..((((((.(((((((((.&.))))))))).))))))..))	GUCGCAAAAUUGAUGACCCAG&UUGGGUCAUCUAUUUUGGAAC
ST	tdi-miR1137b-p3_2ss7TC17AG	TRIDC7BG030480.4	-	461	481	472	-33.4	-23.2	0.694611	2-10,480-472;12-17,470-465;20-21,462-461	1-1,481-481[UP5];11-11,471-471[SIL];18-19,464-463[SIL]	((..((((((.(((((((((.&.))))))))).))))))..))	GUCGCAAAAUUGAUGACCCAG&UUGGGUCAUCUAUUUUGGAAC
ST	tdi-miR1137b-p3_2ss7TC17AG	TRIDC7BG030480.5	-	528	548	539	-33.4	-23.2	0.694611	2-10,547-539;12-17,537-532;20-21,529-528	1-1,548-548[UP5];11-11,538-538[SIL];18-19,531-530[SIL]	((..((((((.(((((((((.&.))))))))).))))))..))	GUCGCAAAAUUGAUGACCCAG&UUGGGUCAUCUAUUUUGGAAC
ST	tdi-miR1137b-p3_2ss7TC17AG	TRIDC7BG030480.6	-	326	346	337	-33.4	-23.2	0.694611	2-10,345-337;12-17,335-330;20-21,327-326	1-1,346-346[UP5];11-11,336-336[SIL];18-19,329-328[SIL]	((..((((((.(((((((((.&.))))))))).))))))..))	GUCGCAAAAUUGAUGACCCAG&UUGGGUCAUCUAUUUUGGAAC
ST	tdi-miR1137b-p3_2ss7TC17AG	TRIDC7BG030480.7	-	133	153	144	-33.4	-23.2	0.694611	2-10,152-144;12-17,142-137;20-21,134-133	1-1,153-153[UP5];11-11,143-143[SIL];18-19,136-135[SIL]	((..((((((.(((((((((.&.))))))))).))))))..))	GUCGCAAAAUUGAUGACCCAG&UUGGGUCAUCUAUUUUGGAAC
ST	tdi-miR1137b-p3_2ss7TC17AG	TRIDC7BG030480.8	-	38	58	49	-33.4	-23.2	0.694611	2-10,57-49;12-17,47-42;20-21,39-38	1-1,58-58[UP5];11-11,48-48[SIL];18-19,41-40[SIL]	((..((((((.(((((((((.&.))))))))).))))))..))	GUCGCAAAAUUGAUGACCCAG&UUGGGUCAUCUAUUUUGGAAC
ST	tdi-miR159a-p5	TRIDC1BG033820.3	-	707	724	715	-36.4	-24.1	0.662088	1-12,724-713;15-17,712-710;19-20,709-708	13-14,x-x[BULq];18-18,x-x[BULq];21-21,707-707[UP3]	.((-(((--((((((((((((&))))))))))))..))).)).	CCA-UGG--UGAUGGGAGCUC&GAGCUCCUAUCAUUCCAAUGA
ST	tdi-miR159a-p5	TRIDC7AG021540.1	-	383	403	395	-36.4	-24	0.659341	1-8,403-396;10-14,395-391;15-21,389-383	9-9,x-x[BULq];x-x,390-390[BULt]	(((((((.(((((-((((((((&)))))))).)))))-)))))))	UUGUUGGAAGUGA-AGGAGCUU&GAGCUCCUAUCAUU-CCAAUGA
ST	tdi-miR159a-p5	TRIDC7AG021540.2	-	283	303	295	-36.4	-24	0.659341	1-8,303-296;10-14,295-291;15-21,289-283	9-9,x-x[BULq];x-x,290-290[BULt]	(((((((.(((((-((((((((&)))))))).)))))-)))))))	UUGUUGGAAGUGA-AGGAGCUU&GAGCUCCUAUCAUU-CCAAUGA
ST	tdi-miR5048-p3_1ss15TG	TRIDC1AG014440.1	-	124	141	132	-27.6	-23.2	0.84058	1-13,141-129;15-18,127-124	14-14,128-128[SIL]	((((.(((((((((((((&))))))))))))).))))	CCUUCGGCCUGCAGAUGU&AUAUUUGCAGGUUUGAGG
ST	tdi-miR5048-p3_1ss15TG	TRIDC1AG020490.3	-	339	358	349	-27.6	-20.9	0.757246	2-13,357-346;15-18,342-339	1-1,358-358[UP5];14-14,345-343[AILt]	((((...((((((((((((.&.))))))))))))--.))))	CCUCUUCAACCUGCAAGUAG&AUAUUUGCAGGUU--UGAGG
ST	tdi-miR5048-p3_1ss15TG	TRIDC1AG033720.3	-	2179	2195	2186	-27.6	-19.5	0.706522	1-10,2195-2186;12-17,2185-2180	11-11,x-x[BULq];18-18,2179-2179[UP3]	.((((((-((((((((((&)))))))))).)))))).	UCUCAAG-CUGCAAAUGU&AUAUUUGCAGGUUUGAGG
ST	tdi-miR5048-p3_1ss15TG	TRIDC1AG033720.6	-	932	948	939	-27.6	-19.5	0.706522	1-10,948-939;12-17,938-933	11-11,x-x[BULq];18-18,932-932[UP3]	.((((((-((((((((((&)))))))))).)))))).	UCUCAAG-CUGCAAAUGU&AUAUUUGCAGGUUUGAGG
ST	tdi-miR5048-p3_1ss15TG	TRIDC1BG034100.1	-	3068	3085	3076	-27.6	-19.1	0.692029	1-14,3085-3072	15-18,3071-3068[UP3]	....((((((((((((((&))))))))))))))....	UUGAAAGCCUGCAAAUAU&AUAUUUGCAGGUUUGAGG
ST	tdi-miR5048-p3_1ss15TG	TRIDC1BG039060.2	-	1053	1069	1060	-27.6	-19.5	0.706522	1-10,1069-1060;12-17,1059-1054	11-11,x-x[BULq];18-18,1053-1053[UP3]	.((((((-((((((((((&)))))))))).)))))).	UCUCAAG-CUGCAAAUGU&AUAUUUGCAGGUUUGAGG
ST	tdi-miR5048-p3_1ss15TG	TRIDC1BG039060.3	-	512	528	519	-27.6	-19.5	0.706522	1-10,528-519;12-17,518-513	11-11,x-x[BULq];18-18,512-512[UP3]	.((((((-((((((((((&)))))))))).)))))).	UCUCAAG-CUGCAAAUGU&AUAUUUGCAGGUUUGAGG
ST	tdi-miR5048-p3_1ss15TG	TRIDC1BG039060.4	-	1161	1177	1168	-27.6	-19.5	0.706522	1-10,1177-1168;12-17,1167-1162	11-11,x-x[BULq];18-18,1161-1161[UP3]	.((((((-((((((((((&)))))))))).)))))).	UCUCAAG-CUGCAAAUGU&AUAUUUGCAGGUUUGAGG
ST	tdi-miR5048-p3_1ss15TG	TRIDC3AG022910.3	WRKY	1390	1407	1398	-27.6	-22.3	0.807971	1-13,1407-1395;15-18,1393-1390	14-14,1394-1394[SIL]	((((.(((((((((((((&))))))))))))).))))	UCUCUGGCCUGCAGAUGU&AUAUUUGCAGGUUUGAGG
ST	tdi-miR5048-p3_1ss15TG	TRIDC3BG044920.4	-	2751	2767	2758	-27.6	-18.1	0.655797	2-13,2766-2755;15-17,2754-2752	1-1,2767-2767[UP5];14-14,x-x[BULq];18-18,2751-2751[UP3]	.(((-((((((((((((.&.)))))))))))).))).	GCUC-AAUCUGCAAGUAG&AUAUUUGCAGGUUUGAGG
ST	tdi-miR5048-p3_1ss15TG	TRIDC3BG044920.5	-	2607	2623	2614	-27.6	-18.1	0.655797	2-13,2622-2611;15-17,2610-2608	1-1,2623-2623[UP5];14-14,x-x[BULq];18-18,2607-2607[UP3]	.(((-((((((((((((.&.)))))))))))).))).	GCUC-AAUCUGCAAGUAG&AUAUUUGCAGGUUUGAGG
ST	tdi-miR5048-p3_1ss15TG	TRIDC4AG033670.4	-	1107	1124	1115	-27.6	-19.4	0.702899	2-10,1123-1115;12-17,1113-1108	1-1,1124-1124[UP5];11-11,1114-1114[SIL];18-18,1107-1107[UP3]	.((((((.(((((((((.&.))))))))).)))))).	ACUUAGAGCUGCAAAUAG&AUAUUUGCAGGUUUGAGG
ST	tdi-miR5048-p3_1ss15TG	TRIDC5AG056550.1	-	432	449	440	-27.6	-19.6	0.710145	1-6,449-444;8-14,442-436;16-18,434-432	7-7,443-443[SIL];15-15,435-435[SIL]	(((.(((((((.((((((&)))))).))))))).)))	CCUGAAGCCUGAGAAUAU&AUAUUUGCAGGUUUGAGG
ST	tdi-miR5048-p3_1ss15TG	TRIDC5AG056550.2	-	373	390	381	-27.6	-19.6	0.710145	1-6,390-385;8-14,383-377;16-18,375-373	7-7,384-384[SIL];15-15,376-376[SIL]	(((.(((((((.((((((&)))))).))))))).)))	CCUGAAGCCUGAGAAUAU&AUAUUUGCAGGUUUGAGG
ST	tdi-miR5048-p3_1ss15TG	TRIDC6AG057640.1	-	1209	1225	1216	-27.6	-18.8	0.681159	1-6,1225-1220;8-11,1218-1215;14-18,1213-1209	7-7,1219-1219[SIL];12-13,1214-1214[AILq]	(((((.-((((.((((((&)))))).))))..)))))	CCUCAU-CCUGGAAAUAU&AUAUUUGCAGGUUUGAGG
ST	tdi-miR5048-p3_1ss15TG	TRIDC6AG061730.24	-	665	682	673	-27.6	-22.1	0.800725	1-10,682-673;12-18,671-665	11-11,672-672[SIL]	(((((((.((((((((((&)))))))))).)))))))	CUUCAGGGCUGCAGAUAU&AUAUUUGCAGGUUUGAGG
ST	tdi-miR5048-p3_1ss15TG	TRIDC6AG061730.3	-	2747	2764	2755	-27.6	-22.1	0.800725	1-10,2764-2755;12-18,2753-2747	11-11,2754-2754[SIL]	(((((((.((((((((((&)))))))))).)))))))	CUUCAGGGCUGCAGAUAU&AUAUUUGCAGGUUUGAGG
ST	tdi-miR5048-p3_1ss15TG	TRIDC6BG067360.1	-	1060	1076	1067	-27.6	-18.8	0.681159	1-6,1076-1071;8-11,1069-1066;14-18,1064-1060	7-7,1070-1070[SIL];12-13,1065-1065[AILq]	(((((.-((((.((((((&)))))).))))..)))))	CCUCAU-CCUGGAAAUAU&AUAUUUGCAGGUUUGAGG
ST	tdi-miR5048-p3_1ss15TG	TRIDC6BG067360.4	-	56	72	63	-27.6	-18.8	0.681159	1-6,72-67;8-11,65-62;14-18,60-56	7-7,66-66[SIL];12-13,61-61[AILq]	(((((.-((((.((((((&)))))).))))..)))))	CCUCAU-CCUGGAAAUAU&AUAUUUGCAGGUUUGAGG
ST	tdi-miR5048-p3_1ss15TG	TRIDC7AG020060.6	-	706	723	714	-27.6	-18.5	0.67029	2-13,722-711;16-18,708-706	1-1,723-723[UP5];14-15,710-709[SIL]	(((..((((((((((((.&.))))))))))))..)))	CCUAUAACUUGCAAAUGA&AUAUUUGCAGGUUUGAGG
ST	tdi-miR5048-p3_1ss15TG	TRIDC7AG020060.7	-	1929	1946	1937	-27.6	-18.5	0.67029	2-13,1945-1934;16-18,1931-1929	1-1,1946-1946[UP5];14-15,1933-1932[SIL]	(((..((((((((((((.&.))))))))))))..)))	CCUAUAACUUGCAAAUGA&AUAUUUGCAGGUUUGAGG
ST	tdi-miR5050-p3	TRIDC7AG008410.4	-	546	565	556	-38.9	-25.9	0.66581	1-7,565-559;9-13,557-553;16-18,550-548;20-21,547-546	8-8,558-558[SIL];14-15,552-551[SIL];19-19,x-x[BULq]	((-(((..(((((.(((((((&))))))).)))))..))).))	GG-UGAUGGACCUGAUCAUGG&CCAUGAUGAGGUCGUUCAACC
ST	tdi-miR5175-p5_1ss1AT	TRIDC7AG076690.2	HMG	742	762	753	-32.3	-23.1	0.71517	1-12,762-751;14-18,749-745;20-21,743-742	13-13,750-750[SIL];19-19,744-744[SIL]	((.(((((.((((((((((((&)))))))))))).))))).))	ACGAGGACGAUGACGAGUGAA&UUUACUCGUCGUGGUUUUAGU
ST	tdi-miR5384-p5	TRIDC1AG025380.1	-	395	414	405	-47.6	-38.5	0.808824	2-12,413-403;14-21,402-395	1-1,414-414[UP5];13-13,x-x[BULq]	((((((((-(((((((((((.&.))))))))))).))))))))	GGGGGGCG-GCGACCGGUGGG&UUCGCCGGUCGCGCGUUCCCC
ST	tdi-miR6197-p3	TRIDC1BG044380.1	-	1441	1461	1452	-34.2	-25	0.730994	1-5,1461-1457;7-19,1455-1443;21-21,1441-1441	6-6,1456-1456[SIL];20-20,1442-1442[SIL]	(.(((((((((((((.(((((&))))).))))))))))))).)	UGCCUCUGUAUGCAAUUGUAA&UUACAUUUGUGUACAGAGGGA
ST	tdi-miR6197-p3	TRIDC1BG044380.2	-	1437	1457	1448	-34.2	-25	0.730994	1-5,1457-1453;7-19,1451-1439;21-21,1437-1437	6-6,1452-1452[SIL];20-20,1438-1438[SIL]	(.(((((((((((((.(((((&))))).))))))))))))).)	UGCCUCUGUAUGCAAUUGUAA&UUACAUUUGUGUACAGAGGGA
ST	tdi-miR6197-p3	TRIDC1BG044380.3	-	540	560	551	-34.2	-25	0.730994	1-5,560-556;7-19,554-542;21-21,540-540	6-6,555-555[SIL];20-20,541-541[SIL]	(.(((((((((((((.(((((&))))).))))))))))))).)	UGCCUCUGUAUGCAAUUGUAA&UUACAUUUGUGUACAGAGGGA
ST	tdi-miR6197-p3	TRIDC1BG044380.4	-	1434	1454	1445	-34.2	-25	0.730994	1-5,1454-1450;7-19,1448-1436;21-21,1434-1434	6-6,1449-1449[SIL];20-20,1435-1435[SIL]	(.(((((((((((((.(((((&))))).))))))))))))).)	UGCCUCUGUAUGCAAUUGUAA&UUACAUUUGUGUACAGAGGGA
ST	tdi-miR6197-p3	TRIDC1BG044380.6	-	1259	1279	1270	-34.2	-25	0.730994	1-5,1279-1275;7-19,1273-1261;21-21,1259-1259	6-6,1274-1274[SIL];20-20,1260-1260[SIL]	(.(((((((((((((.(((((&))))).))))))))))))).)	UGCCUCUGUAUGCAAUUGUAA&UUACAUUUGUGUACAGAGGGA
ST	tdi-miR6197-p3	TRIDC1BG044380.7	-	1253	1273	1264	-34.2	-25	0.730994	1-5,1273-1269;7-19,1267-1255;21-21,1253-1253	6-6,1268-1268[SIL];20-20,1254-1254[SIL]	(.(((((((((((((.(((((&))))).))))))))))))).)	UGCCUCUGUAUGCAAUUGUAA&UUACAUUUGUGUACAGAGGGA
ST	tdi-miR6197-p3	TRIDC7BG033140.2	-	79	98	89	-34.2	-26.8	0.783626	1-12,98-87;14-20,86-80	13-13,x-x[BULq];21-21,79-79[UP3]	.(((((((-((((((((((((&)))))))))))).))))))).	ACCCUCUG-GCAUAAAUGUGA&UUACAUUUGUGUACAGAGGGA
ST	tdi-miR7757-p3_1ss19AG	TRIDC2AG009060.11	-	423	443	434	-32.1	-25.9	0.806854	2-15,442-429;18-22,427-423	1-1,443-443[UP5];16-17,428-428[AILq]	(((((.-((((((((((((((.&.))))))))))))))..)))))	AGGCAC-ACCUCAAGCUAUCCG&UGGAUAGUUUGAGGUUUUGUUU
ST	tdi-miR7757-p3_1ss19AG	TRIDC2AG009060.4	-	1007	1027	1018	-32.1	-25.9	0.806854	2-15,1026-1013;18-22,1011-1007	1-1,1027-1027[UP5];16-17,1012-1012[AILq]	(((((.-((((((((((((((.&.))))))))))))))..)))))	AGGCAC-ACCUCAAGCUAUCCG&UGGAUAGUUUGAGGUUUUGUUU
ST	tdi-miR7757-p3_1ss19AG	TRIDC2AG009060.6	-	512	532	523	-32.1	-25.9	0.806854	2-15,531-518;18-22,516-512	1-1,532-532[UP5];16-17,517-517[AILq]	(((((.-((((((((((((((.&.))))))))))))))..)))))	AGGCAC-ACCUCAAGCUAUCCG&UGGAUAGUUUGAGGUUUUGUUU
ST	tdi-miR7757-p3_1ss19AG	TRIDC5BG000640.1	FAR1	869	889	880	-32.1	-24.7	0.76947	1-11,889-879;13-22,878-869	12-12,x-x[BULq]	((((((((((-(((((((((((&))))))))))).))))))))))	GGACGGGAUC-CAAACUAUCCA&UGGAUAGUUUGAGGUUUUGUUU
ST	tdi-miR7757-p3_1ss19AG	TRIDC5BG000640.7	FAR1	2654	2674	2665	-32.1	-24.7	0.76947	1-11,2674-2664;13-22,2663-2654	12-12,x-x[BULq]	((((((((((-(((((((((((&))))))))))).))))))))))	GGACGGGAUC-CAAACUAUCCA&UGGAUAGUUUGAGGUUUUGUUU
ST	tdi-miR9652-p3	TRIDC7AG077810.7	-	3387	3406	3397	-31.3	-20.4	0.651757	1-3,3406-3404;5-15,3402-3392;18-21,3390-3387	4-4,3403-3403[SIL];16-17,3391-3391[AILq]	((((.-(((((((((((.(((&))).)))))))))))..))))	CAUGC-CUCAUUAGGCUACUA&UAGAAGCUUAAUGAGAACAUG
ST	tdi-miR9653b-p5_1	TRIDC1AG030140.2	-	941	958	949	-33.8	-24.5	0.724852	1-8,958-951;10-14,949-945;16-18,943-941	9-9,950-950[SIL];15-15,944-944[SIL]	(((.(((((.((((((((&)))))))).))))).)))	CAGAGGGCCAUGGCCAUG&CAUGGCCAAGGUCUCUUG
ST	tdi-miR9653b-p5_1	TRIDC1AG058930.8	-	66	83	74	-33.8	-23.4	0.692308	1-8,83-76;10-17,74-67	9-9,75-75[SIL];18-18,66-66[UP3]	.((((((((.((((((((&)))))))).)))))))).	GAAGAGGUCAUGGCCAUG&CAUGGCCAAGGUCUCUUG
ST	tdi-miR9653b-p5_1	TRIDC4AG010900.1	-	5016	5032	5023	-33.8	-22.1	0.653846	3-12,5030-5021;14-17,5020-5017	1-2,5032-5031[UP5];13-13,x-x[BULq];18-18,5016-5016[UP3]	.((((-((((((((((..&..)))))))))).)))).	GAAGA-ACCUUGGCCAGU&CAUGGCCAAGGUCUCUUG
ST	tdi-miR9653b-p5_1	TRIDC5BG022310.3	-	224	240	231	-33.8	-22.2	0.656805	1-2,240-239;4-7,237-234;9-13,232-228;15-18,227-224	3-3,238-238[SIL];8-8,233-233[SIL];14-14,x-x[BULq]	((((-(((((.((((.((&)).)))).))))).))))	CAAG-GACCUGGGCCUUG&CAUGGCCAAGGUCUCUUG
ST	tdi-miR9653b-p5_1	TRIDC6BG039430.4	-	304	321	312	-33.8	-24	0.710059	2-16,320-306	1-1,321-321[UP5];17-18,305-304[UP3]	..(((((((((((((((.&.)))))))))))))))..	CCAGAGAUUUUGGCCAUA&CAUGGCCAAGGUCUCUUG
ST	tdi-miR9653b-p5_1	TRIDC6BG039710.3	-	1670	1686	1677	-33.8	-22.7	0.671598	2-8,1685-1679;10-13,1677-1674;15-18,1673-1670	1-1,1686-1686[UP5];9-9,1678-1678[SIL];14-14,x-x[BULq]	((((-((((.(((((((.&.))))))).)))).))))	CAAG-GACCAUGGCCGUU&CAUGGCCAAGGUCUCUUG
ST	tdi-miR9653b-p5_2	TRIDC2AG049440.11	-	1302	1320	1311	-35.7	-31.5	0.882353	1-7,1320-1314;10-19,1311-1302	8-9,1313-1312[SIL]	((((((((((..(((((((&)))))))..))))))))))	UCAAGAGGCCGAGGCCAUG&CAUGGCCAAGGUCUCUUGA
ST	tdi-miR9653b-p5_2	TRIDC2AG049440.2	-	1777	1795	1786	-35.7	-31.5	0.882353	1-7,1795-1789;10-19,1786-1777	8-9,1788-1787[SIL]	((((((((((..(((((((&)))))))..))))))))))	UCAAGAGGCCGAGGCCAUG&CAUGGCCAAGGUCUCUUGA
ST	tdi-miR9653b-p5_2	TRIDC6BG039710.1	-	2494	2511	2502	-35.7	-24.7	0.691877	2-8,2510-2504;10-13,2502-2499;15-19,2498-2494	1-1,2511-2511[UP5];9-9,2503-2503[SIL];14-14,x-x[BULq]	(((((-((((.(((((((.&.))))))).)))).)))))	UCAAG-GACCAUGGCCGUU&CAUGGCCAAGGUCUCUUGA
ST	tdi-miR9653b-p5_2	TRIDC6BG039710.5	-	2503	2520	2511	-35.7	-24.7	0.691877	2-8,2519-2513;10-13,2511-2508;15-19,2507-2503	1-1,2520-2520[UP5];9-9,2512-2512[SIL];14-14,x-x[BULq]	(((((-((((.(((((((.&.))))))).)))).)))))	UCAAG-GACCAUGGCCGUU&CAUGGCCAAGGUCUCUUGA
ST	tdi-miR9653b-p5_3	TRIDC1AG031050.1	-	88	105	95	-34.5	-22.7	0.657971	1-5,105-101;6-8,99-97;10-12,95-93;14-18,92-88	x-x,100-100[BULt];9-9,96-96[SIL];13-13,x-x[BULq]	(((((-(((.(((.(((((&)))))-))).))).)))))	AAGAG-CCUGGGCACAUGG&CCAUG-GCCAAGGUCUCUU
ST	tdi-miR9653b-p5_3	TRIDC1AG034640.3	-	69	85	76	-34.5	-23	0.666667	1-3,85-83;5-14,81-72;16-18,71-69	4-4,82-82[SIL];15-15,x-x[BULq]	(((-((((((((((.(((&))).)))))))))).)))	AAG-GACCUUGGUUUUGG&CCAUGGCCAAGGUCUCUU
ST	tdi-miR9653b-p5_3	TRIDC2AG009050.4	-	311	326	319	-34.5	-26.3	0.762319	1-7,326-320;10-18,319-311	8-9,x-x[BULq]	(((((((((--(((((((&)))))))..)))))))))	GAGAGGCCU--GCCAUGG&CCAUGGCCAAGGUCUCUU
ST	tdi-miR9653b-p5_3	TRIDC2AG043900.1	-	585	602	593	-34.5	-26.8	0.776812	1-14,602-589;16-17,587-586	15-15,588-588[SIL];18-18,585-585[UP3]	.((.((((((((((((((&)))))))))))))).)).	CGGUGGCUUUGGCCGUGG&CCAUGGCCAAGGUCUCUU
ST	tdi-miR9653b-p5_3	TRIDC2BG010800.4	Pseudo ARR-B	2421	2438	2429	-34.5	-23.2	0.672464	1-12,2438-2427;14-14,2425-2425;16-16,2423-2423	13-13,2426-2426[SIL];15-15,2424-2424[SIL];17-18,2422-2421[UP3]	..(.(.((((((((((((&)))))))))))).).)..	UUGUGUCUUUGGCCAUGG&CCAUGGCCAAGGUCUCUU
ST	tdi-miR9653b-p5_3	TRIDC3AG051130.1	-	747	764	755	-34.5	-23.1	0.669565	1-6,764-759;8-17,757-748	7-7,758-758[SIL];18-18,747-747[UP3]	.((((((((((.((((((&)))))).)))))))))).	CAGAGACUUUGACUAUGG&CCAUGGCCAAGGUCUCUU
ST	tdi-miR9653b-p5_3	TRIDC3BG054500.1	-	2570	2587	2578	-34.5	-27.3	0.791304	1-3,2587-2585;5-17,2583-2571	4-4,2584-2584[SIL];18-18,2570-2570[UP3]	.(((((((((((((.(((&))).))))))))))))).	CGGGGACCUUGGUCUUGG&CCAUGGCCAAGGUCUCUU
ST	tdi-miR9653b-p5_3	TRIDC3BG054500.10	-	77	94	85	-34.5	-27.3	0.791304	1-3,94-92;5-17,90-78	4-4,91-91[SIL];18-18,77-77[UP3]	.(((((((((((((.(((&))).))))))))))))).	CGGGGACCUUGGUCUUGG&CCAUGGCCAAGGUCUCUU
ST	tdi-miR9653b-p5_3	TRIDC4BG026050.2	-	1319	1335	1326	-34.5	-23.2	0.672464	1-12,1335-1324;14-18,1323-1319	13-13,x-x[BULq]	(((((-((((((((((((&)))))))))))).)))))	GGGAG-CUUUGGUUAUGG&CCAUGGCCAAGGUCUCUU
ST	tdi-miR9653b-p5_3	TRIDC7AG067240.2	-	705	724	715	-34.5	-26	0.753623	1-9,724-716;11-14,714-711;15-18,708-705	10-10,715-715[SIL];x-x,710-709[BULt]	((((..((((.(((((((((&))))))))).))))--))))	GAGGCCGACCAUGGCCAUGG&CCAUGGCCAAGGUC--UCUU
ST	tdi-miR9653b-p5_4	TRIDC1AG018580.3	-	828	848	839	-39	-30	0.769231	2-10,847-839;11-19,837-829	1-1,848-848[UP5];x-x,838-838[BULt];20-20,828-828[UP3]	.(((((((((.(((((((((.&.)))))))))-))))))))).	GCAAGAGACCAUUGGCUAUGU&CCAUGGCCAA-GGUCUCUUGA
ST	tdi-miR9653b-p5_5	TRIDC1AG011440.1	-	3411	3428	3419	-31.9	-22.1	0.69279	1-15,3428-3414	16-18,3413-3411[UP3]	...(((((((((((((((&)))))))))))))))...	UUCCCAAAGUUUUCAGGG&CCUUGAAGACUUUGGCCA
ST	tdi-miR9653b-p5_5	TRIDC1AG011440.4	-	2589	2606	2597	-31.9	-22.1	0.69279	1-15,2606-2592	16-18,2591-2589[UP3]	...(((((((((((((((&)))))))))))))))...	UUCCCAAAGUUUUCAGGG&CCUUGAAGACUUUGGCCA
ST	tdi-miR9653b-p5_5	TRIDC2AG070630.1	-	1248	1267	1258	-31.9	-22.5	0.705329	1-8,1267-1260;10-14,1258-1254;15-18,1251-1248	9-9,1259-1259[SIL];x-x,1253-1252[BULt]	((((..(((((.((((((((&)))))))).)))))--))))	UGGCUGCAAGGGCUUCAAGG&CCUUGAAGACUUUG--GCCA
ST	tdi-miR9653b-p5_5	TRIDC2AG070630.14	-	1248	1267	1258	-31.9	-22.5	0.705329	1-8,1267-1260;10-14,1258-1254;15-18,1251-1248	9-9,1259-1259[SIL];x-x,1253-1252[BULt]	((((..(((((.((((((((&)))))))).)))))--))))	UGGCUGCAAGGGCUUCAAGG&CCUUGAAGACUUUG--GCCA
ST	tdi-miR9653b-p5_5	TRIDC2AG070630.17	-	1077	1096	1087	-31.9	-22.5	0.705329	1-8,1096-1089;10-14,1087-1083;15-18,1080-1077	9-9,1088-1088[SIL];x-x,1082-1081[BULt]	((((..(((((.((((((((&)))))))).)))))--))))	UGGCUGCAAGGGCUUCAAGG&CCUUGAAGACUUUG--GCCA
ST	tdi-miR9653b-p5_5	TRIDC2AG070630.6	-	1194	1213	1204	-31.9	-22.5	0.705329	1-8,1213-1206;10-14,1204-1200;15-18,1197-1194	9-9,1205-1205[SIL];x-x,1199-1198[BULt]	((((..(((((.((((((((&)))))))).)))))--))))	UGGCUGCAAGGGCUUCAAGG&CCUUGAAGACUUUG--GCCA
ST	tdi-miR9653b-p5_5	TRIDC2BG023420.1	-	2594	2610	2602	-31.9	-24.9	0.780564	1-6,2610-2605;8-11,2604-2601;13-17,2599-2595	7-7,x-x[BULq];12-12,2600-2600[SIL];18-18,2594-2594[UP3]	.(((((.((((-((((((&)))))).)))).))))).	AGGCCAUAGUC-UCAAGG&CCUUGAAGACUUUGGCCA
ST	tdi-miR9653b-p5_5	TRIDC4BG052220.3	-	751	768	759	-31.9	-22.1	0.69279	1-3,768-766;5-13,764-756;15-17,754-752	4-4,765-765[SIL];14-14,755-755[SIL];18-18,751-751[UP3]	.(((.(((((((((.(((&))).))))))))).))).	GGGCAAGAGUCUUCUAGG&CCUUGAAGACUUUGGCCA
ST	tdi-miR9653b-p5_5	TRIDC5AG025400.7	-	219	236	227	-31.9	-22.4	0.702194	1-9,236-228;11-16,226-221	10-10,227-227[SIL];17-18,220-219[UP3]	..((((((.(((((((((&))))))))).))))))..	UUGCCAAGUUCUUCAAGG&CCUUGAAGACUUUGGCCA
ST	tdi-miR9653b-p5_5	TRIDC7BG017500.1	-	767	785	775	-31.9	-24.2	0.758621	1-9,785-777;10-13,775-772;15-17,770-768	x-x,776-776[BULt];14-14,771-771[SIL];18-18,767-767[UP3]	.(((.((((.(((((((((&)))))))))-)))).))).	AGGUGGAAGAUCUUCAAGG&CCUUGAAGA-CUUUGGCCA
ST	tdi-miR9653b-p5_5	TRIDC7BG017500.2	-	518	536	526	-31.9	-24.2	0.758621	1-9,536-528;10-13,526-523;15-17,521-519	x-x,527-527[BULt];14-14,522-522[SIL];18-18,518-518[UP3]	.(((.((((.(((((((((&)))))))))-)))).))).	AGGUGGAAGAUCUUCAAGG&CCUUGAAGA-CUUUGGCCA
ST	tdi-miR9653b-p5_5	TRIDC7BG027690.1	-	473	490	481	-31.9	-27.8	0.871473	1-5,490-486;7-17,484-474	6-6,485-485[SIL];18-18,473-473[UP3]	.(((((((((((.(((((&))))).))))))))))).	AGGCCAAGGUCUACGAGG&CCUUGAAGACUUUGGCCA
ST	tdi-miR9653b-p5_5	TRIDC7BG027690.2	-	995	1012	1003	-31.9	-27.8	0.871473	1-5,1012-1008;7-17,1006-996	6-6,1007-1007[SIL];18-18,995-995[UP3]	.(((((((((((.(((((&))))).))))))))))).	AGGCCAAGGUCUACGAGG&CCUUGAAGACUUUGGCCA
ST	tdi-miR9653b-p5_7	TRIDC1BG061190.3	-	403	421	411	-32.3	-23.5	0.727554	1-5,421-417;6-11,415-410;13-18,409-404	x-x,416-416[BULt];12-12,x-x[BULq];19-19,403-403[UP3]	.((((((-((((((.(((((&)))))-)))))).)))))).	GAUGGCC-AAGUCUGUCAAG&CUUGA-AGACUUUGGCCAUG
ST	tdi-miR9653b-p5_7	TRIDC1BG061190.4	-	291	309	299	-32.3	-23.5	0.727554	1-5,309-305;6-11,303-298;13-18,297-292	x-x,304-304[BULt];12-12,x-x[BULq];19-19,291-291[UP3]	.((((((-((((((.(((((&)))))-)))))).)))))).	GAUGGCC-AAGUCUGUCAAG&CUUGA-AGACUUUGGCCAUG
ST	tdi-miR9653b-p5_7	TRIDC4AG039650.10	-	786	804	795	-32.3	-22.9	0.708978	1-4,804-801;6-12,799-793;14-19,791-786	5-5,800-800[SIL];13-13,792-792[SIL]	((((((.(((((((.((((&)))).))))))).))))))	CAUGGCAGAGGUCUACAAG&CUUGAAGACUUUGGCCAUG
ST	tdi-miR9653b-p5_7	TRIDC4AG039650.16	-	365	383	374	-32.3	-22.9	0.708978	1-4,383-380;6-12,378-372;14-19,370-365	5-5,379-379[SIL];13-13,371-371[SIL]	((((((.(((((((.((((&)))).))))))).))))))	CAUGGCAGAGGUCUACAAG&CUUGAAGACUUUGGCCAUG
ST	tdi-miR9653b-p5_7	TRIDC4AG039650.9	-	923	941	932	-32.3	-22.9	0.708978	1-4,941-938;6-12,936-930;14-19,928-923	5-5,937-937[SIL];13-13,929-929[SIL]	((((((.(((((((.((((&)))).))))))).))))))	CAUGGCAGAGGUCUACAAG&CUUGAAGACUUUGGCCAUG
ST	tdi-miR9653b-p5_7	TRIDC7AG052030.3	-	392	410	401	-32.3	-21.6	0.668731	1-17,410-394	18-19,393-392[UP3]	..(((((((((((((((((&)))))))))))))))))..	AUUGGUUGAAGUUUUCAAG&CUUGAAGACUUUGGCCAUG
ST	tdi-miR9653b-p5_9	TRIDC1BG012250.1	C3H	1470	1486	1478	-30.5	-20	0.655738	1-5,1486-1482;7-13,1481-1475;15-18,1473-1470	6-6,x-x[BULq];14-14,1474-1474[SIL]	((((.(((((((-(((((&))))).))))))).))))	GCGUAGCCAGAG-CUUCA&UGAAGACUUUGGCCAUGU
ST	tdi-miR9653b-p5_9	TRIDC1BG042840.4	-	214	231	222	-30.5	-20.3	0.665574	1-6,231-226;8-15,224-217	7-7,225-225[SIL];16-18,216-214[UP3]	...((((((((.((((((&)))))).))))))))...	UUUUGGCCAAAAUCUUCA&UGAAGACUUUGGCCAUGU
ST	tdi-miR9653b-p5_9	TRIDC1BG061190.2	-	501	518	509	-30.5	-19.9	0.652459	1-3,518-516;4-9,514-509;11-16,508-503;18-18,501-501	x-x,515-515[BULt];10-10,x-x[BULq];17-17,502-502[SIL]	(.((((((-((((((.(((&)))-)))))).)))))).)	AGAUGGCC-AAGUCUGUCA&UGA-AGACUUUGGCCAUGU
ST	tdi-miR9653b-p5_9	TRIDC3AG075040.3	-	607	624	615	-30.5	-21.9	0.718033	2-3,623-622;5-14,620-611;16-18,609-607	1-1,624-624[UP5];4-4,621-621[SIL];15-15,610-610[SIL]	(((.((((((((((.((.&.)).)))))))))).)))	ACAAGGCCAAGGUCAUCU&UGAAGACUUUGGCCAUGU
ST	tdi-miR9653b-p5_9	TRIDC3AG075040.7	-	944	961	952	-30.5	-21.9	0.718033	2-3,960-959;5-14,957-948;16-18,946-944	1-1,961-961[UP5];4-4,958-958[SIL];15-15,947-947[SIL]	(((.((((((((((.((.&.)).)))))))))).)))	ACAAGGCCAAGGUCAUCU&UGAAGACUUUGGCCAUGU
ST	tdi-miR9653b-p5_9	TRIDC4BG007920.1	-	1638	1655	1646	-30.5	-21	0.688525	2-11,1654-1645;13-18,1643-1638	1-1,1655-1655[UP5];12-12,1644-1644[SIL]	((((((.((((((((((.&.)))))))))).))))))	GCGUGGACAAAGUUUUCG&UGAAGACUUUGGCCAUGU
ST	tdi-miR9653b-p5_9	TRIDC6AG057210.2	-	65	82	73	-30.5	-22.8	0.747541	1-4,82-79;6-14,77-69;16-18,67-65	5-5,78-78[SIL];15-15,68-68[SIL]	(((.(((((((((.((((&)))).))))))))).)))	GCGGGGCCAAGGUGUUCA&UGAAGACUUUGGCCAUGU
ST	tdi-miR9653b-p5_9	TRIDC6BG066720.1	-	65	82	73	-30.5	-22.8	0.747541	1-4,82-79;6-14,77-69;16-18,67-65	5-5,78-78[SIL];15-15,68-68[SIL]	(((.(((((((((.((((&)))).))))))))).)))	GCGGGGCCAAGGUGUUCA&UGAAGACUUUGGCCAUGU
ST	tdi-miR9655-p5	TRIDC2AG046040.5	-	62	83	74	-42.6	-29	0.680751	1-3,83-81;5-16,79-68;18-22,66-62	4-4,80-80[SIL];17-17,67-67[SIL]	(((((.((((((((((((.(((&))).)))))))))))).)))))	GCAAGUGAGGGGAGGUAGACGA&UCGGCUACUUCCUUUCCCUUGC
ST	tdi-miR9672b-p5	TRIDC7BG046610.5	-	326	346	337	-35.6	-25.3	0.710674	1-13,346-334;15-17,332-330;20-20,327-327	14-14,333-333[SIL];18-19,329-328[SIL];21-21,326-326[UP3]	.(..(((.(((((((((((((&))))))))))))).)))..).	AGCAGUUUGGCAUCGCCUUCA&UGAAGGCGAUGCUUAAUGACA
ST	tdi-miR9674a-p3_1ss20GT	TRIDC3AG058850.6	MYB-related	1576	1596	1587	-39.8	-28.7	0.721106	1-15,1596-1582;17-21,1580-1576	16-16,1581-1581[SIL]	(((((.(((((((((((((((&))))))))))))))).)))))	CAAUACCACCGGCCAUUUUGC&GUAGGAUGGCUGGUGCUAUUG
ST	tdi-miR9674a-p3_1ss20GT	TRIDC3AG058850.7	MYB-related	1468	1488	1479	-39.8	-28.7	0.721106	1-15,1488-1474;17-21,1472-1468	16-16,1473-1473[SIL]	(((((.(((((((((((((((&))))))))))))))).)))))	CAAUACCACCGGCCAUUUUGC&GUAGGAUGGCUGGUGCUAUUG
ST	tdi-miR9674a-p3_1ss20GT	TRIDC3BG007960.1	-	861	880	872	-39.8	-26.8	0.673367	1-9,880-872;11-15,871-867;18-21,864-861	10-10,x-x[BULq];16-17,866-865[SIL]	((((..(((((-(((((((((&))))))))).)))))..))))	CAAUCCCACCA-CCAUCCUGC&GUAGGAUGGCUGGUGCUAUUG
ST	tdi-miR9674a-p3_1ss20GT	TRIDC4AG057340.2	-	239	260	251	-39.8	-28.5	0.71608	1-15,260-246;16-17,244-243;19-21,241-239	x-x,245-245[BULt];18-18,242-242[SIL]	(((.((.(((((((((((((((&)))))))))))))))-)).)))	CAAAAGUUGCCAGCUAUCCUGC&GUAGGAUGGCUGGUG-CUAUUG
ST	tdi-miR9674a-p3_1ss20GT	TRIDC4AG057340.3	-	295	316	307	-39.8	-28.5	0.71608	1-15,316-302;16-17,300-299;19-21,297-295	x-x,301-301[BULt];18-18,298-298[SIL]	(((.((.(((((((((((((((&)))))))))))))))-)).)))	CAAAAGUUGCCAGCUAUCCUGC&GUAGGAUGGCUGGUG-CUAUUG
ST	tdi-miR531_L-2R+2	TRIDC7AG031460.11	bHLH	415	433	425	-44.4	-30.5	0.686937	1-7,433-427;9-13,426-422;15-19,421-417	8-8,x-x[BULq];14-14,x-x[BULq];20-21,416-415[UP3]	..(((((-(((((-(((((((&))))))).))))).)))))..	ACUGCAC-CUGCU-CGGCGAG&CUCGCCGGAGCAGCGUGCAAU
ST	tdi-miR531_L-2R+2	TRIDC7AG031460.9	bHLH	593	611	603	-44.4	-30.5	0.686937	1-7,611-605;9-13,604-600;15-19,599-595	8-8,x-x[BULq];14-14,x-x[BULq];20-21,594-593[UP3]	..(((((-(((((-(((((((&))))))).))))).)))))..	ACUGCAC-CUGCU-CGGCGAG&CUCGCCGGAGCAGCGUGCAAU
ST	tdi-miR7757-5p_1ss2TC	TRIDC1AG063940.4	-	1875	1896	1887	-36.7	-29.3	0.798365	1-4,1896-1893;7-21,1890-1876	5-6,1892-1891[SIL];22-22,1875-1875[UP3]	.(((((((((((((((..((((&))))..))))))))))))))).	AAUGGAUAGCUGAAGGCCUUGU&ACAAAACCUUCAGCUAUCCAUC
ST	tdi-miR7757-5p_1ss2TC	TRIDC6AG015900.1	-	1517	1538	1529	-36.7	-29.3	0.798365	1-4,1538-1535;7-21,1532-1518	5-6,1534-1533[SIL];22-22,1517-1517[UP3]	.(((((((((((((((..((((&))))..))))))))))))))).	AAUGGAUAGCUGAAGGCCUUGU&ACAAAACCUUCAGCUAUCCAUC
ST	tdi-miR9660-5p_L+1	TRIDC5AG051810.2	-	904	926	917	-38	-28.6	0.752632	1-13,926-914;14-20,911-905	x-x,913-912[BULt];21-21,904-904[UP3]	.(((((((..(((((((((((((&)))))))))))))--))))))).	AGUUCGUCGGCGUUGUUCGCAAG&CUUGCGAGCAACG--GAUGAAUC
ST	tdi-miR9660-5p_L+1	TRIDC5AG051810.3	-	904	926	917	-38	-28.6	0.752632	1-13,926-914;14-20,911-905	x-x,913-912[BULt];21-21,904-904[UP3]	.(((((((..(((((((((((((&)))))))))))))--))))))).	AGUUCGUCGGCGUUGUUCGCAAG&CUUGCGAGCAACG--GAUGAAUC
ST	tdi-miR9660-5p_L+1	TRIDC7BG026240.2	-	72	91	83	-38	-25	0.657895	1-5,91-87;7-16,86-77;18-19,75-74	6-6,x-x[BULq];17-17,76-76[SIL];20-21,73-72[UP3]	..((.((((((((((-(((((&))))).)))))))))).))..	GUUUGAUCCGUUGCU-GCAAG&CUUGCGAGCAACGGAUGAAUC
ST	tdi-miR9660-5p_L+1	TRIDC7BG026240.7	-	763	782	774	-38	-25	0.657895	1-5,782-778;7-16,777-768;18-19,766-765	6-6,x-x[BULq];17-17,767-767[SIL];20-21,764-763[UP3]	..((.((((((((((-(((((&))))).)))))))))).))..	GUUUGAUCCGUUGCU-GCAAG&CUUGCGAGCAACGGAUGAAUC
ST	tdi-miR9664-3p_L-1	TRIDC5AG040770.5	-	30	50	40	-38.1	-30.2	0.792651	1-4,50-47;6-19,44-31	5-5,46-45[AILt];20-20,30-30[UP3]	.((((((((((((((..((((&))))-.)))))))))))))).	GUACGACAUCGAGGAGGUGCA&UGCA-GUCCUCGAUGUCGUAG
ST	tdi-miR9664-3p_L-1	TRIDC5BG044490.4	-	30	50	40	-38.1	-30.2	0.792651	1-4,50-47;6-19,44-31	5-5,46-45[AILt];20-20,30-30[UP3]	.((((((((((((((..((((&))))-.)))))))))))))).	GUACGACAUCGAGGAGGUGCA&UGCA-GUCCUCGAUGUCGUAG
ST	tdi-miR9664-3p_L-1	TRIDC7AG017160.2	-	852	872	862	-38.1	-29.5	0.774278	2-3,871-870;5-6,868-867;7-20,865-852	1-1,872-872[UP5];4-4,869-869[SIL];x-x,866-866[BULt]	((((((((((((((.((.((.&.)).))-))))))))))))))	CUACGACAUCGAGGAACAGCC&UGCAGU-CCUCGAUGUCGUAG
ST	tdi-miR9674b-5p	TRIDC1AG007780.1	-	1069	1089	1080	-38.9	-28.7	0.737789	1-8,1089-1082;11-13,1079-1077;15-21,1075-1069	9-10,1081-1080[SIL];14-14,1076-1076[SIL]	(((((((.(((..((((((((&))))))))..))).)))))))	GGGUAGGCUGGCCGAUGCUAU&AUAGCAUCAUCCAUCCUACCC
ST	tdi-miR9674b-5p	TRIDC1AG007780.12	-	865	885	876	-38.9	-28.7	0.737789	1-8,885-878;11-13,875-873;15-21,871-865	9-10,877-876[SIL];14-14,872-872[SIL]	(((((((.(((..((((((((&))))))))..))).)))))))	GGGUAGGCUGGCCGAUGCUAU&AUAGCAUCAUCCAUCCUACCC
ST	tdi-miR9674b-5p	TRIDC1AG007780.13	-	906	926	917	-38.9	-28.7	0.737789	1-8,926-919;11-13,916-914;15-21,912-906	9-10,918-917[SIL];14-14,913-913[SIL]	(((((((.(((..((((((((&))))))))..))).)))))))	GGGUAGGCUGGCCGAUGCUAU&AUAGCAUCAUCCAUCCUACCC
ST	tdi-miR9674b-5p	TRIDC1AG007780.5	-	1094	1114	1105	-38.9	-28.7	0.737789	1-8,1114-1107;11-13,1104-1102;15-21,1100-1094	9-10,1106-1105[SIL];14-14,1101-1101[SIL]	(((((((.(((..((((((((&))))))))..))).)))))))	GGGUAGGCUGGCCGAUGCUAU&AUAGCAUCAUCCAUCCUACCC
ST	tdi-miR9674b-5p	TRIDC1AG007780.7	-	865	885	876	-38.9	-28.7	0.737789	1-8,885-878;11-13,875-873;15-21,871-865	9-10,877-876[SIL];14-14,872-872[SIL]	(((((((.(((..((((((((&))))))))..))).)))))))	GGGUAGGCUGGCCGAUGCUAU&AUAGCAUCAUCCAUCCUACCC
ST	tdi-miR9674b-5p	TRIDC1BG009890.1	-	1043	1063	1054	-38.9	-28.7	0.737789	1-8,1063-1056;11-13,1053-1051;15-21,1049-1043	9-10,1055-1054[SIL];14-14,1050-1050[SIL]	(((((((.(((..((((((((&))))))))..))).)))))))	GGGUAGGCUGGCCGAUGCUAU&AUAGCAUCAUCCAUCCUACCC
ST	tdi-miR9674b-5p	TRIDC1BG009890.2	-	1043	1063	1054	-38.9	-28.7	0.737789	1-8,1063-1056;11-13,1053-1051;15-21,1049-1043	9-10,1055-1054[SIL];14-14,1050-1050[SIL]	(((((((.(((..((((((((&))))))))..))).)))))))	GGGUAGGCUGGCCGAUGCUAU&AUAGCAUCAUCCAUCCUACCC
ST	tdi-miR9674b-5p	TRIDC1BG009890.3	-	1347	1367	1358	-38.9	-28.7	0.737789	1-8,1367-1360;11-13,1357-1355;15-21,1353-1347	9-10,1359-1358[SIL];14-14,1354-1354[SIL]	(((((((.(((..((((((((&))))))))..))).)))))))	GGGUAGGCUGGCCGAUGCUAU&AUAGCAUCAUCCAUCCUACCC
ST	tdi-miR9674b-5p	TRIDC1BG009890.4	-	272	292	283	-38.9	-28.7	0.737789	1-8,292-285;11-13,282-280;15-21,278-272	9-10,284-283[SIL];14-14,279-279[SIL]	(((((((.(((..((((((((&))))))))..))).)))))))	GGGUAGGCUGGCCGAUGCUAU&AUAGCAUCAUCCAUCCUACCC
ST	tdi-miR9674b-5p	TRIDC1BG009890.5	-	272	292	283	-38.9	-28.7	0.737789	1-8,292-285;11-13,282-280;15-21,278-272	9-10,284-283[SIL];14-14,279-279[SIL]	(((((((.(((..((((((((&))))))))..))).)))))))	GGGUAGGCUGGCCGAUGCUAU&AUAGCAUCAUCCAUCCUACCC
ST	tdi-miR9674b-5p	TRIDC1BG009890.6	-	369	389	380	-38.9	-28.7	0.737789	1-8,389-382;11-13,379-377;15-21,375-369	9-10,381-380[SIL];14-14,376-376[SIL]	(((((((.(((..((((((((&))))))))..))).)))))))	GGGUAGGCUGGCCGAUGCUAU&AUAGCAUCAUCCAUCCUACCC
ST	tdi-miR9674b-5p	TRIDC2BG066480.2	-	2356	2375	2366	-38.9	-25.8	0.663239	2-9,2374-2367;11-12,2365-2364;14-17,2363-2360;19-21,2358-2356	1-1,2375-2375[UP5];10-10,2366-2366[SIL];13-13,x-x[BULq];18-18,2359-2359[SIL]	(((.((((-((.((((((((.&.)))))))).)).)))).)))	GGGCAGGA-GGUUGAUGCUAA&AUAGCAUCAUCCAUCCUACCC
ST	tdi-miR9674b-5p	TRIDC2BG066480.8	-	2367	2386	2377	-38.9	-25.8	0.663239	2-9,2385-2378;11-12,2376-2375;14-17,2374-2371;19-21,2369-2367	1-1,2386-2386[UP5];10-10,2377-2377[SIL];13-13,x-x[BULq];18-18,2370-2370[SIL]	(((.((((-((.((((((((.&.)))))))).)).)))).)))	GGGCAGGA-GGUUGAUGCUAA&AUAGCAUCAUCCAUCCUACCC
ST	tdi-miR9674b-5p	TRIDC6AG025650.2	-	642	660	652	-38.9	-25.4	0.652956	1-5,660-656;7-12,655-650;14-16,648-646;18-21,645-642	6-6,x-x[BULq];13-13,649-649[SIL];17-17,x-x[BULq]	((((-(((.((((((-(((((&))))).)))))).))).))))	GGGU-GGACGGAUGG-GCUAU&AUAGCAUCAUCCAUCCUACCC
ST	tdi-miR9674b-5p	TRIDC6AG025650.4	-	640	658	650	-38.9	-25.4	0.652956	1-5,658-654;7-12,653-648;14-16,646-644;18-21,643-640	6-6,x-x[BULq];13-13,647-647[SIL];17-17,x-x[BULq]	((((-(((.((((((-(((((&))))).)))))).))).))))	GGGU-GGACGGAUGG-GCUAU&AUAGCAUCAUCCAUCCUACCC
ST	tdi-miR9674b-5p	TRIDC6BG035490.2	-	172	192	183	-38.9	-27.9	0.717224	2-11,191-182;13-17,181-177;18-21,175-172	1-1,192-192[UP5];12-12,x-x[BULq];x-x,176-176[BULt]	((((.(((((-((((((((((.&.)))))))))).)))))-))))	GGGUAAGGAU-GAUGAUGCUGA&AUAGCAUCAUCCAUCCU-ACCC
ST	tdi-miR9674b-5p	TRIDC6BG035490.3	-	190	210	201	-38.9	-27.9	0.717224	2-11,209-200;13-17,199-195;18-21,193-190	1-1,210-210[UP5];12-12,x-x[BULq];x-x,194-194[BULt]	((((.(((((-((((((((((.&.)))))))))).)))))-))))	GGGUAAGGAU-GAUGAUGCUGA&AUAGCAUCAUCCAUCCU-ACCC
ST	tdi-miR9674b-5p	TRIDC7BG039410.2	-	485	503	494	-38.9	-26.8	0.688946	2-12,502-492;14-16,491-489;18-21,488-485	1-1,503-503[UP5];13-13,x-x[BULq];17-17,x-x[BULq]	((((-(((-(((((((((((.&.))))))))))).))).))))	GGGU-GGA-GGAUGAUGUUGG&AUAGCAUCAUCCAUCCUACCC
ST	tdi-miR9676-5p	TRIDC2BG028850.1	WRKY	1780	1802	1794	-43	-31.4	0.730233	1-8,1802-1795;10-14,1794-1790;15-22,1787-1780	9-9,x-x[BULq];x-x,1789-1788[BULt]	((((((((..(((((-((((((((&)))))))).)))))--))))))))	UGUACGGCAACAUGA-GACAUCCA&UGGAUGUCAUCGUG--GCCGUACA
ST	tdi-miR9676-5p	TRIDC2BG028850.2	WRKY	1637	1659	1651	-43	-31.4	0.730233	1-8,1659-1652;10-14,1651-1647;15-22,1644-1637	9-9,x-x[BULq];x-x,1646-1645[BULt]	((((((((..(((((-((((((((&)))))))).)))))--))))))))	UGUACGGCAACAUGA-GACAUCCA&UGGAUGUCAUCGUG--GCCGUACA
ST	PC-3p-125013_148	TRIDC2AG044500.3	-	3194	3212	3203	-40.3	-26.7	0.662531	1-12,3212-3201;14-16,3200-3198;19-21,3196-3194	13-13,x-x[BULq];17-18,3197-3197[AILq]	(((.-(((-((((((((((((&)))))))))))).)))..)))	GAUC-CUG-GCGGCUCUCGGU&ACUGAGAGCUGCACAGAAGUC
ST	PC-3p-125013_148	TRIDC2AG044500.4	-	3133	3151	3142	-40.3	-26.7	0.662531	1-12,3151-3140;14-16,3139-3137;19-21,3135-3133	13-13,x-x[BULq];17-18,3136-3136[AILq]	(((.-(((-((((((((((((&)))))))))))).)))..)))	GAUC-CUG-GCGGCUCUCGGU&ACUGAGAGCUGCACAGAAGUC
ST	PC-3p-17546_7116	TRIDC1AG014440.2	-	467	483	474	-32.9	-21.5	0.653495	1-4,483-480;6-12,478-472;15-18,470-467	5-5,479-479[SIL];13-14,471-471[AILq]	((((.-(((((((.((((&)))).)))))))..))))	CGUUA-UGCAGGGCGCUG&CAGCACUCUGCAAAGACG
ST	PC-3p-17546_7116	TRIDC1AG014440.4	-	1151	1167	1158	-32.9	-21.5	0.653495	1-4,1167-1164;6-12,1162-1156;15-18,1154-1151	5-5,1163-1163[SIL];13-14,1155-1155[AILq]	((((.-(((((((.((((&)))).)))))))..))))	CGUUA-UGCAGGGCGCUG&CAGCACUCUGCAAAGACG
ST	PC-3p-17546_7116	TRIDC2AG021440.3	-	116	132	123	-32.9	-21.5	0.653495	1-10,132-123;13-17,121-117	11-12,122-122[AILq];18-18,116-116[UP3]	.(((((.-((((((((((&))))))))))..))))).	GGUUUUC-CAGAGUGCUG&CAGCACUCUGCAAAGACG
ST	PC-3p-17546_7116	TRIDC2BG073770.1	-	938	955	946	-32.9	-21.9	0.665653	1-2,955-954;4-13,952-943;15-18,941-938	3-3,953-953[SIL];14-14,942-942[SIL]	((((.((((((((((.((&)).)))))))))).))))	UGUCAUUGUAGGGUGGUG&CAGCACUCUGCAAAGACG
ST	PC-3p-17546_7116	TRIDC5AG059380.1	GRAS	1970	1988	1979	-32.9	-22.9	0.696049	1-7,1988-1982;9-12,1980-1977;13-18,1975-1970	8-8,1981-1981[SIL];x-x,1976-1976[BULt]	((((((.((((.(((((((&))))))).))))-))))))	UGUCUUCUGCAUGGUGCUG&CAGCACUCUGCA-AAGACG
ST	PC-3p-17546_7116	TRIDC5AG059380.2	GRAS	1977	1995	1986	-32.9	-22.9	0.696049	1-7,1995-1989;9-12,1987-1984;13-18,1982-1977	8-8,1988-1988[SIL];x-x,1983-1983[BULt]	((((((.((((.(((((((&))))))).))))-))))))	UGUCUUCUGCAUGGUGCUG&CAGCACUCUGCA-AAGACG
ST	PC-3p-17546_7116	TRIDC5BG063600.2	GRAS	1961	1979	1970	-32.9	-22.9	0.696049	1-7,1979-1973;9-12,1971-1968;13-18,1966-1961	8-8,1972-1972[SIL];x-x,1967-1967[BULt]	((((((.((((.(((((((&))))))).))))-))))))	UGUCUUCUGCAUGGUGCUG&CAGCACUCUGCA-AAGACG
ST	PC-3p-72304_757	TRIDC5BG006940.1	-	854	875	866	-35.6	-24.8	0.696629	1-11,875-865;13-19,863-857;20-21,855-854	12-12,864-864[SIL];x-x,856-856[BULt]	((.(((((((.(((((((((((&))))))))))).)))))))-))	UGAUGCAGUUGUUAGCAAGAAA&UUUUUUGCUGAGAGCUGCA-CA
ST	PC-3p-72304_757	TRIDC5BG006940.10	-	1069	1090	1081	-35.6	-24.8	0.696629	1-11,1090-1080;13-19,1078-1072;20-21,1070-1069	12-12,1079-1079[SIL];x-x,1071-1071[BULt]	((.(((((((.(((((((((((&))))))))))).)))))))-))	UGAUGCAGUUGUUAGCAAGAAA&UUUUUUGCUGAGAGCUGCA-CA
ST	PC-3p-72304_757	TRIDC5BG006940.3	-	830	851	842	-35.6	-24.8	0.696629	1-11,851-841;13-19,839-833;20-21,831-830	12-12,840-840[SIL];x-x,832-832[BULt]	((.(((((((.(((((((((((&))))))))))).)))))))-))	UGAUGCAGUUGUUAGCAAGAAA&UUUUUUGCUGAGAGCUGCA-CA
ST	PC-3p-72304_757	TRIDC5BG006940.4	-	1074	1095	1086	-35.6	-24.8	0.696629	1-11,1095-1085;13-19,1083-1077;20-21,1075-1074	12-12,1084-1084[SIL];x-x,1076-1076[BULt]	((.(((((((.(((((((((((&))))))))))).)))))))-))	UGAUGCAGUUGUUAGCAAGAAA&UUUUUUGCUGAGAGCUGCA-CA
ST	PC-3p-72304_757	TRIDC5BG006940.5	-	861	882	873	-35.6	-24.8	0.696629	1-11,882-872;13-19,870-864;20-21,862-861	12-12,871-871[SIL];x-x,863-863[BULt]	((.(((((((.(((((((((((&))))))))))).)))))))-))	UGAUGCAGUUGUUAGCAAGAAA&UUUUUUGCUGAGAGCUGCA-CA
ST	PC-3p-72304_757	TRIDC5BG006940.6	-	701	722	713	-35.6	-24.8	0.696629	1-11,722-712;13-19,710-704;20-21,702-701	12-12,711-711[SIL];x-x,703-703[BULt]	((.(((((((.(((((((((((&))))))))))).)))))))-))	UGAUGCAGUUGUUAGCAAGAAA&UUUUUUGCUGAGAGCUGCA-CA
ST	PC-3p-72304_757	TRIDC5BG006940.7	-	1089	1110	1101	-35.6	-24.8	0.696629	1-11,1110-1100;13-19,1098-1092;20-21,1090-1089	12-12,1099-1099[SIL];x-x,1091-1091[BULt]	((.(((((((.(((((((((((&))))))))))).)))))))-))	UGAUGCAGUUGUUAGCAAGAAA&UUUUUUGCUGAGAGCUGCA-CA
ST	PC-3p-72304_757	TRIDC5BG006940.8	-	841	862	853	-35.6	-24.8	0.696629	1-11,862-852;13-19,850-844;20-21,842-841	12-12,851-851[SIL];x-x,843-843[BULt]	((.(((((((.(((((((((((&))))))))))).)))))))-))	UGAUGCAGUUGUUAGCAAGAAA&UUUUUUGCUGAGAGCUGCA-CA
ST	PC-3p-81758_528	TRIDC1AG033430.1	-	1085	1105	1096	-45.8	-33	0.720524	1-4,1105-1102;6-14,1100-1092;16-21,1090-1085	5-5,1101-1101[SIL];15-15,1091-1091[SIL]	((((((.(((((((((.((((&)))).))))))))).))))))	GCGGGGAGCAGUUGGGCUGCU&AGUGACCCAACUGCGCCCUGC
ST	PC-5p-131349_128	TRIDC2BG016740.3	-	880	899	891	-40	-26.4	0.66	1-6,899-894;8-14,893-887;16-19,886-883;20-21,881-880	7-7,x-x[BULq];15-15,x-x[BULq];x-x,882-882[BULt]	((.((((-(((((((-((((((&)))))).))))))).))))-))	GGUGCUG-GCCGUUG-GCUCUG&UAGAGCUCAACGGCAUAGU-CC
ST	PC-5p-131349_128	TRIDC2BG016740.4	-	91	110	102	-40	-26.4	0.66	1-6,110-105;8-14,104-98;16-19,97-94;20-21,92-91	7-7,x-x[BULq];15-15,x-x[BULq];x-x,93-93[BULt]	((.((((-(((((((-((((((&)))))).))))))).))))-))	GGUGCUG-GCCGUUG-GCUCUG&UAGAGCUCAACGGCAUAGU-CC
ST	PC-5p-131349_128	TRIDC2BG016740.5	-	74	93	85	-40	-26.4	0.66	1-6,93-88;8-14,87-81;16-19,80-77;20-21,75-74	7-7,x-x[BULq];15-15,x-x[BULq];x-x,76-76[BULt]	((.((((-(((((((-((((((&)))))).))))))).))))-))	GGUGCUG-GCCGUUG-GCUCUG&UAGAGCUCAACGGCAUAGU-CC
ST	PC-5p-131349_128	TRIDC2BG037330.2	-	737	757	748	-40	-29.4	0.735	2-9,756-749;11-16,747-742;18-21,740-737	1-1,757-757[UP5];10-10,748-748[SIL];17-17,741-741[SIL]	((((.((((((.((((((((.&.)))))))).)))))).))))	GGACGGUGCUGCUGAGCUCUC&UAGAGCUCAACGGCAUAGUCC
ST	PC-5p-131349_128	TRIDC2BG037330.3	-	687	707	698	-40	-29.4	0.735	2-9,706-699;11-16,697-692;18-21,690-687	1-1,707-707[UP5];10-10,698-698[SIL];17-17,691-691[SIL]	((((.((((((.((((((((.&.)))))))).)))))).))))	GGACGGUGCUGCUGAGCUCUC&UAGAGCUCAACGGCAUAGUCC
ST	PC-5p-131349_128	TRIDC2BG037330.4	-	628	648	639	-40	-29.4	0.735	2-9,647-640;11-16,638-633;18-21,631-628	1-1,648-648[UP5];10-10,639-639[SIL];17-17,632-632[SIL]	((((.((((((.((((((((.&.)))))))).)))))).))))	GGACGGUGCUGCUGAGCUCUC&UAGAGCUCAACGGCAUAGUCC
ST	PC-5p-131349_128	TRIDC2BG037330.5	-	590	610	601	-40	-29.4	0.735	2-9,609-602;11-16,600-595;18-21,593-590	1-1,610-610[UP5];10-10,601-601[SIL];17-17,594-594[SIL]	((((.((((((.((((((((.&.)))))))).)))))).))))	GGACGGUGCUGCUGAGCUCUC&UAGAGCUCAACGGCAUAGUCC
ST	PC-5p-41370_2617	TRIDC4AG030140.1	-	571	590	581	-42.7	-31.8	0.744731	2-15,589-576;17-18,575-574	1-1,590-590[UP5];16-16,x-x[BULq];19-21,573-571[UP3]	...((-((((((((((((((.&.)))))))))))))).))...	CCGGC-CGCUCAUCCGGCGAC&CUCGCCGGAUGAGCGUGUAGU
ST	PC-5p-41370_2617	TRIDC5AG015770.1	-	289	308	300	-42.7	-27.9	0.653396	1-9,308-300;11-12,299-298;15-20,295-290	10-10,x-x[BULq];13-14,297-296[SIL];21-21,289-289[UP3]	.((((((..((-(((((((((&))))))))).))..)))))).	CCUACAUCGUC-UCCGGCGAG&CUCGCCGGAUGAGCGUGUAGU
ST	PC-5p-4560_17880	TRIDC2AG045320.1	-	1315	1335	1326	-34.9	-23.7	0.679083	1-17,1335-1319;19-21,1317-1315	18-18,1318-1318[SIL]	(((.(((((((((((((((((&))))))))))))))))).)))	UCUAGAUGGGCCUUUCAGGAA&UUUCUGAAGGGUUUAUCGAGG
ST	PC-5p-4560_17880	TRIDC2AG045320.3	-	1191	1211	1202	-34.9	-23.7	0.679083	1-17,1211-1195;19-21,1193-1191	18-18,1194-1194[SIL]	(((.(((((((((((((((((&))))))))))))))))).)))	UCUAGAUGGGCCUUUCAGGAA&UUUCUGAAGGGUUUAUCGAGG
ST	PC-5p-4560_17880	TRIDC2AG045320.6	-	1329	1349	1340	-34.9	-23.7	0.679083	1-17,1349-1333;19-21,1331-1329	18-18,1332-1332[SIL]	(((.(((((((((((((((((&))))))))))))))))).)))	UCUAGAUGGGCCUUUCAGGAA&UUUCUGAAGGGUUUAUCGAGG
ST	PC-5p-4560_17880	TRIDC4BG064240.1	-	1033	1053	1044	-34.9	-22.8	0.653295	1-11,1053-1043;13-21,1041-1033	12-12,1042-1042[SIL]	(((((((((.(((((((((((&))))))))))).)))))))))	CUUUGAUGAUUCUUUCAGAAA&UUUCUGAAGGGUUUAUCGAGG
ST	PC-5p-4560_17880	TRIDC4BG064240.2	-	844	864	855	-34.9	-22.8	0.653295	1-11,864-854;13-21,852-844	12-12,853-853[SIL]	(((((((((.(((((((((((&))))))))))).)))))))))	CUUUGAUGAUUCUUUCAGAAA&UUUCUGAAGGGUUUAUCGAGG
ST	PC-5p-51680_1745	TRIDC1BG045760.2	-	1201	1220	1212	-43.5	-31.7	0.728736	1-5,1220-1216;7-17,1215-1205;18-20,1203-1201	6-6,x-x[BULq];x-x,1204-1204[BULt]	(((.(((((((((((-(((((&))))).)))))))))))-)))	AGGUCGCGCUUGUCC-CCGGA&UUCGGCGGACGAGCGUG-CCU
ST	PC-5p-51680_1745	TRIDC3AG037900.1	-	6	23	15	-43.5	-31.6	0.726437	2-8,22-16;10-13,15-12;15-20,11-6	1-1,23-23[UP5];9-9,x-x[BULq];14-14,x-x[BULq]	((((((-((((-(((((((.&.))))))).)))).))))))	GGGCAC-CUCG-CCGCCGGC&UUCGGCGGACGAGCGUGCCU
ST	PC-5p-51680_1745	TRIDC3BG025530.1	-	117	133	125	-43.5	-29.6	0.68046	1-8,133-126;10-11,125-124;13-15,123-121;17-20,120-117	9-9,x-x[BULq];12-12,x-x[BULq];16-16,x-x[BULq]	((((-(((-((-((((((((&)))))))).)).))).))))	AGGC-CGC-CG-CCGCCGAG&UUCGGCGGACGAGCGUGCCU
ST	PC-5p-51680_1745	TRIDC3BG042640.1	-	30	47	39	-43.5	-31.6	0.726437	2-8,46-40;10-13,39-36;15-20,35-30	1-1,47-47[UP5];9-9,x-x[BULq];14-14,x-x[BULq]	((((((-((((-(((((((.&.))))))).)))).))))))	GGGCAC-CUCG-CCGCCGGC&UUCGGCGGACGAGCGUGCCU
ST	PC-5p-51680_1745	TRIDC4AG026130.9	-	251	270	261	-43.5	-36.9	0.848276	3-18,268-253	1-2,270-269[UP5];19-20,252-251[UP3]	..((((((((((((((((..&..))))))))))))))))..	CCGCGCGCUCGUCCGCCGCC&UUCGGCGGACGAGCGUGCCU
ST	PC-5p-51680_1745	TRIDC4AG044250.1	-	317	334	326	-43.5	-29.4	0.675862	2-8,333-327;10-14,326-322;16-20,321-317	1-1,334-334[UP5];9-9,x-x[BULq];15-15,x-x[BULq]	(((((-(((((-(((((((.&.))))))).))))).)))))	GGGCG-GUUCG-CCGCCGAC&UUCGGCGGACGAGCGUGCCU
ST	PC-5p-51680_1745	TRIDC4AG051480.1	-	1528	1548	1539	-43.5	-29.1	0.668966	1-5,1548-1544;7-15,1542-1534;17-20,1531-1528	6-6,1543-1543[SIL];16-16,1533-1532[AILt]	((((..(((((((((.(((((&))))).)))))))))-.))))	AGGCUGUGCUCGUCCAUCGAA&UUCGGCGGACGAGCG-UGCCU
ST	PC-5p-51680_1745	TRIDC5AG057160.2	-	198	218	208	-43.5	-30.6	0.703448	1-3,218-216;4-13,214-205;16-19,202-199	x-x,215-215[BULt];14-15,204-203[SIL];20-20,198-198[UP3]	.((((..((((((((((.(((&)))-))))))))))..)))).	CGGCGGCCUCGUCCGCCAGAA&UUC-GGCGGACGAGCGUGCCU
ST	PC-5p-51680_1745	TRIDC5BG061310.2	-	157	177	167	-43.5	-30.6	0.703448	1-3,177-175;4-13,173-164;16-19,161-158	x-x,174-174[BULt];14-15,163-162[SIL];20-20,157-157[UP3]	.((((..((((((((((.(((&)))-))))))))))..)))).	CGGCGGCCUCGUCCGCCAGAA&UUC-GGCGGACGAGCGUGCCU
ST	PC-5p-51680_1745	TRIDC5BG079140.4	-	1768	1788	1779	-43.5	-29.1	0.668966	1-5,1788-1784;7-15,1782-1774;17-20,1771-1768	6-6,1783-1783[SIL];16-16,1773-1772[AILt]	((((..(((((((((.(((((&))))).)))))))))-.))))	AGGCUGUGCUCGUCCAUCGAA&UUCGGCGGACGAGCG-UGCCU
ST	PC-5p-51680_1745	TRIDC5BG079140.5	-	1862	1882	1873	-43.5	-29.1	0.668966	1-5,1882-1878;7-15,1876-1868;17-20,1865-1862	6-6,1877-1877[SIL];16-16,1867-1866[AILt]	((((..(((((((((.(((((&))))).)))))))))-.))))	AGGCUGUGCUCGUCCAUCGAA&UUCGGCGGACGAGCG-UGCCU
ST	PC-5p-51680_1745	TRIDC5BG079140.6	-	1862	1882	1873	-43.5	-29.1	0.668966	1-5,1882-1878;7-15,1876-1868;17-20,1865-1862	6-6,1877-1877[SIL];16-16,1867-1866[AILt]	((((..(((((((((.(((((&))))).)))))))))-.))))	AGGCUGUGCUCGUCCAUCGAA&UUCGGCGGACGAGCG-UGCCU
ST	PC-5p-51680_1745	TRIDC5BG079140.7	-	1862	1882	1873	-43.5	-29.1	0.668966	1-5,1882-1878;7-15,1876-1868;17-20,1865-1862	6-6,1877-1877[SIL];16-16,1867-1866[AILt]	((((..(((((((((.(((((&))))).)))))))))-.))))	AGGCUGUGCUCGUCCAUCGAA&UUCGGCGGACGAGCG-UGCCU
ST	PC-5p-51680_1745	TRIDC7BG057570.4	-	942	961	952	-43.5	-32.5	0.747126	1-3,961-959;5-16,957-946;18-19,944-943	4-4,958-958[SIL];17-17,945-945[SIL];20-20,942-942[UP3]	.((.((((((((((((.(((&))).)))))))))))).)).	CGGGACGUUCGUCCGCGGGA&UUCGGCGGACGAGCGUGCCU
ST	PC-5p-73512_722	TRIDC5AG039500.1	-	1987	2006	1997	-35.3	-23.3	0.660057	1-3,2006-2004;5-16,2002-1991;18-21,1990-1987	4-4,2003-2003[SIL];17-17,x-x[BULq]	((((-((((((((((((.(((&))).)))))))))))).))))	CAAG-AGGCAUCAGUGUGUAA&UUAAGCACUGGUGCCUAUUUG
ST	PC-5p-97058_312	TRIDC5BG058140.7	-	1128	1151	1142	-38.4	-27.7	0.721354	1-10,1151-1142;12-17,1140-1135;18-22,1132-1128	11-11,1141-1141[SIL];x-x,1134-1133[BULt]	(((((..((((((.((((((((((&)))))))))).))))))--)))))	GCUGCCGACGGAGAUCCAAAUGUU&AACAUUUGGACUUCUGU--GCAGC
ST	tdi-miR393a_R+1	TRIDC2AG045120.3	-	997	1017	1008	-40.8	-26.9	0.659314	2-17,1016-1001;20-22,999-997	1-1,1017-1017[UP5];18-19,1000-1000[AILq]	(((.-((((((((((((((((.&.))))))))))))))))..)))	GGAA-AAUGUGGUCUCUUUGGU&UCCAAAGGGAUCGCAUUGAUCC
ST	tdi-miR393a_R+1	TRIDC2AG045120.5	-	834	854	845	-40.8	-26.9	0.659314	2-17,853-838;20-22,836-834	1-1,854-854[UP5];18-19,837-837[AILq]	(((.-((((((((((((((((.&.))))))))))))))))..)))	GGAA-AAUGUGGUCUCUUUGGU&UCCAAAGGGAUCGCAUUGAUCC
ST	tdi-miR1120a-p5_1ss20AT	TRIDC1BG016460.3	-	1533	1553	1544	-33.8	-23.18	0.685799	1-8,1553-1546;10-14,1544-1540;18-21,1536-1533	9-9,1545-1545[SIL];15-17,1539-1537[SIL]	((((...(((((.((((((((&)))))))).)))))...))))	GAUCCGUUGUUAGGGGACGGA&UCCGUCCCAUAAUAUAAGAUC
ST	tdi-miR1128-p5_1ss4TC	TRIDC3AG032570.4	-	536	559	550	-34.9	-23.7	0.679083	1-7,559-553;9-10,551-550;12-23,548-537	8-8,552-552[SIL];11-11,549-549[SIL];24-24,536-536[UP3]	.((((((((((((.((.(((((((&))))))).)).)))))))))))).	CAUGUAUUUUGGUGCUUGAUGCAU&AUGCAUCUAGAACUAAAAUACAUC
ST	tdi-miR1128-p5_4	TRIDC3AG020910.3	AUX/IAA	176	195	187	-35.8	-23.5	0.656425	1-3,195-193;5-14,192-183;16-20,181-177	4-4,x-x[BULq];15-15,182-182[SIL];21-21,176-176[UP3]	.(((((.((((((((((-(((&))).)))))))))).))))).	AGCGAGGGUUUUCGGAC-GAG&CUCCGUCCGAAAAUACUUGUC
ST	tdi-miR1128-p5_4	TRIDC3AG020910.4	AUX/IAA	176	195	187	-35.8	-23.5	0.656425	1-3,195-193;5-14,192-183;16-20,181-177	4-4,x-x[BULq];15-15,182-182[SIL];21-21,176-176[UP3]	.(((((.((((((((((-(((&))).)))))))))).))))).	AGCGAGGGUUUUCGGAC-GAG&CUCCGUCCGAAAAUACUUGUC
ST	tdi-miR1128-p5_8	TRIDC7BG029960.2	-	249	268	259	-31.1	-21.6	0.694534	1-5,268-264;7-12,262-257;14-20,256-250	6-6,263-263[SIL];13-13,x-x[BULq];21-21,249-249[UP3]	.(((((((-((((((.(((((&))))).)))))).))))))).	CUGAUGAU-AGUGUUCUCGGA&UCCGAAAAUACUUGUCAUCAA
ST	tdi-miR1128-p5_9	TRIDC3AG042200.3	-	1960	1981	1972	-34.8	-24.5	0.704023	1-7,1981-1975;9-14,1973-1968;15-19,1966-1962	8-8,1974-1974[SIL];x-x,1967-1967[BULt];20-21,1961-1960[UP3]	..(((((.((((((.(((((((&))))))).))))))-)))))..	UUGCAAGCUAUUUUGGGACGGA&UCCGUCCGAAAAUA-CUUGUCA
ST	tdi-miR1135-p3	TRIDC6AG035910.7	-	1558	1582	1573	-34.3	-25.3	0.737609	2-3,1581-1580;5-17,1578-1566;18-24,1564-1558	1-1,1582-1582[UP5];4-4,1579-1579[SIL];x-x,1565-1565[BULt]	(((((((.(((((((((((((.((.&.)).)))))))))))))-)))))))	GAUGUGUGCUAGAUGUAUUUUCGUG&AACUAAAAUACGUCUAG-AUACAUC
ST	tdi-miR1137a-p5_1ss7CT	TRIDC3AG016130.1	-	893	916	907	-37.2	-24.8	0.666667	2-18,915-899;19-21,895-893	1-1,916-916[UP5];x-x,898-896[BULt]	(((...(((((((((((((((((.&.)))))))))))))))))---)))	CUCAAGCCUUCGUUCUAAAAUAGU&UCUAUUUUGGAACGGAGG---GAG
ST	tdi-miR1137a-p5_1ss7CT	TRIDC7BG041820.2	-	806	826	817	-37.2	-27.8	0.747312	3-10,824-817;12-21,815-806	1-2,826-825[UP5];11-11,816-816[SIL]	((((((((((.((((((((..&..)))))))).))))))))))	CUCCCUCUGUACCAAAAUACU&UCUAUUUUGGAACGGAGGGAG
ST	tdi-miR1137a-p5_1ss7CT	TRIDC7BG041820.3	-	969	989	980	-37.2	-27.8	0.747312	3-10,987-980;12-21,978-969	1-2,989-988[UP5];11-11,979-979[SIL]	((((((((((.((((((((..&..)))))))).))))))))))	CUCCCUCUGUACCAAAAUACU&UCUAUUUUGGAACGGAGGGAG
ST	tdi-miR1137a-p5_1ss7CT	TRIDC7BG041820.4	-	913	933	924	-37.2	-27.8	0.747312	3-10,931-924;12-21,922-913	1-2,933-932[UP5];11-11,923-923[SIL]	((((((((((.((((((((..&..)))))))).))))))))))	CUCCCUCUGUACCAAAAUACU&UCUAUUUUGGAACGGAGGGAG
ST	tdi-miR1137a-p5_1ss7CT	TRIDC7BG041820.5	-	1280	1300	1291	-37.2	-27.8	0.747312	3-10,1298-1291;12-21,1289-1280	1-2,1300-1299[UP5];11-11,1290-1290[SIL]	((((((((((.((((((((..&..)))))))).))))))))))	CUCCCUCUGUACCAAAAUACU&UCUAUUUUGGAACGGAGGGAG
ST	tdi-miR1137a-p5_1ss7CT	TRIDC7BG041820.6	-	1155	1175	1166	-37.2	-27.8	0.747312	3-10,1173-1166;12-21,1164-1155	1-2,1175-1174[UP5];11-11,1165-1165[SIL]	((((((((((.((((((((..&..)))))))).))))))))))	CUCCCUCUGUACCAAAAUACU&UCUAUUUUGGAACGGAGGGAG
ST	tdi-miR1137b-p3_2ss7TC17AG	TRIDC4AG012710.11	Others	283	303	294	-33.4	-26.1	0.781437	2-14,302-290;17-21,287-283	1-1,303-303[UP5];15-16,289-288[SIL]	(((((..(((((((((((((.&.)))))))))))))..)))))	GUUCCUCAGUAGAUGGCCUAC&UUGGGUCAUCUAUUUUGGAAC
ST	tdi-miR1137b-p3_2ss7TC17AG	TRIDC4BG037600.1	Others	148	168	159	-33.4	-26.1	0.781437	2-14,167-155;17-21,152-148	1-1,168-168[UP5];15-16,154-153[SIL]	(((((..(((((((((((((.&.)))))))))))))..)))))	GUUCCUCAGUAGAUGGCCUAC&UUGGGUCAUCUAUUUUGGAAC
ST	tdi-miR1137b-p3_2ss7TC17AG	TRIDC4BG037600.2	Others	145	165	156	-33.4	-26.1	0.781437	2-14,164-152;17-21,149-145	1-1,165-165[UP5];15-16,151-150[SIL]	(((((..(((((((((((((.&.)))))))))))))..)))))	GUUCCUCAGUAGAUGGCCUAC&UUGGGUCAUCUAUUUUGGAAC
ST	tdi-miR159a-p5	TRIDC1AG046720.1	-	837	857	848	-36.4	-24	0.659341	1-8,857-850;10-11,848-847;13-21,845-837	9-9,849-849[SIL];12-12,846-846[SIL]	(((((((((.((.((((((((&)))))))).)).)))))))))	UUGUUGGAAGGAAAGGAGCUU&GAGCUCCUAUCAUUCCAAUGA
ST	tdi-miR159a-p5	TRIDC2AG018410.2	-	101	120	112	-36.4	-25.2	0.692308	2-8,119-113;10-17,112-105;19-21,103-101	1-1,120-120[UP5];9-9,x-x[BULq];18-18,104-104[SIL]	(((.((((((((-(((((((.&.))))))).)))))))).)))	UCAAUGGGAUGG-AGGAGCUG&GAGCUCCUAUCAUUCCAAUGA
ST	tdi-miR159a-p5	TRIDC2AG018410.4	-	401	420	412	-36.4	-25.2	0.692308	2-8,419-413;10-17,412-405;19-21,403-401	1-1,420-420[UP5];9-9,x-x[BULq];18-18,404-404[SIL]	(((.((((((((-(((((((.&.))))))).)))))))).)))	UCAAUGGGAUGG-AGGAGCUG&GAGCUCCUAUCAUUCCAAUGA
ST	tdi-miR5048-p3_1ss15TG	TRIDC1AG033010.4	-	1358	1378	1369	-27.6	-21.9	0.793478	1-14,1378-1365;15-18,1361-1358	x-x,1364-1362[BULt]	((((...((((((((((((((&))))))))))))))---))))	CCUUGGAAAGCCUGCAGAUAU&AUAUUUGCAGGUUU---GAGG
ST	tdi-miR5048-p3_1ss15TG	TRIDC3AG044150.11	-	871	888	879	-27.6	-18.1	0.655797	1-5,888-884;7-18,882-871	6-6,883-883[SIL]	((((((((((((.(((((&))))).))))))))))))	UUUUAAGCCUGCUGAUAU&AUAUUUGCAGGUUUGAGG
ST	tdi-miR5048-p3_1ss15TG	TRIDC3AG044150.12	-	1551	1568	1559	-27.6	-18.1	0.655797	1-5,1568-1564;7-18,1562-1551	6-6,1563-1563[SIL]	((((((((((((.(((((&))))).))))))))))))	UUUUAAGCCUGCUGAUAU&AUAUUUGCAGGUUUGAGG
ST	tdi-miR5048-p3_1ss15TG	TRIDC3AG044150.9	-	975	992	983	-27.6	-18.1	0.655797	1-5,992-988;7-18,986-975	6-6,987-987[SIL]	((((((((((((.(((((&))))).))))))))))))	UUUUAAGCCUGCUGAUAU&AUAUUUGCAGGUUUGAGG
ST	tdi-miR5048-p3_1ss15TG	TRIDC4AG020920.4	-	1450	1470	1461	-27.6	-21.9	0.793478	1-14,1470-1457;15-18,1453-1450	x-x,1456-1454[BULt]	((((...((((((((((((((&))))))))))))))---))))	CCUUGGAAAGCCUGCAGAUAU&AUAUUUGCAGGUUU---GAGG
ST	tdi-miR5048-p3_1ss15TG	TRIDC4AG020920.5	-	1435	1455	1446	-27.6	-21.9	0.793478	1-14,1455-1442;15-18,1438-1435	x-x,1441-1439[BULt]	((((...((((((((((((((&))))))))))))))---))))	CCUUGGAAAGCCUGCAGAUAU&AUAUUUGCAGGUUU---GAGG
ST	tdi-miR5048-p3_1ss15TG	TRIDC4BG026550.2	-	1665	1685	1676	-27.6	-21.9	0.793478	1-14,1685-1672;15-18,1668-1665	x-x,1671-1669[BULt]	((((...((((((((((((((&))))))))))))))---))))	CCUUGGAAAGCCUGCAGAUAU&AUAUUUGCAGGUUU---GAGG
ST	tdi-miR5048-p3_1ss15TG	TRIDC6AG022710.1	-	851	869	860	-27.6	-21	0.76087	1-10,869-860;12-14,858-856;15-18,854-851	11-11,859-859[SIL];x-x,855-855[BULt]	((((.(((.((((((((((&)))))))))).)))-))))	CCUCUGAAGCUGCAAGUGU&AUAUUUGCAGGUUU-GAGG
ST	tdi-miR5048-p3_1ss15TG	TRIDC6AG022710.5	-	1088	1106	1097	-27.6	-21	0.76087	1-10,1106-1097;12-14,1095-1093;15-18,1091-1088	11-11,1096-1096[SIL];x-x,1092-1092[BULt]	((((.(((.((((((((((&)))))))))).)))-))))	CCUCUGAAGCUGCAAGUGU&AUAUUUGCAGGUUU-GAGG
ST	tdi-miR5048-p3_1ss15TG	TRIDC7BG003890.10	-	253	269	260	-27.6	-18.4	0.666667	1-12,269-258;15-18,256-253	13-14,257-257[AILq]	((((.-((((((((((((&))))))))))))..))))	UCUCU-ACCUGUAGAUGU&AUAUUUGCAGGUUUGAGG
ST	tdi-miR5048-p3_1ss15TG	TRIDC7BG013110.1	mTERF	966	982	973	-27.6	-19.4	0.702899	1-14,982-969;16-18,968-966	15-15,x-x[BULq]	(((-((((((((((((((&)))))))))))))).)))	CCU-GAGCUUGCAGAUGU&AUAUUUGCAGGUUUGAGG
ST	tdi-miR5048-p3_1ss15TG	TRIDC7BG050650.1	-	585	602	593	-27.6	-19.9	0.721014	2-18,601-585	1-1,602-602[UP5]	(((((((((((((((((.&.)))))))))))))))))	CCUCAGAUUUGUGAAUAA&AUAUUUGCAGGUUUGAGG
ST	tdi-miR5048-p3_1ss15TG	TRIDC7BG050650.4	-	441	458	449	-27.6	-19.9	0.721014	2-18,457-441	1-1,458-458[UP5]	(((((((((((((((((.&.)))))))))))))))))	CCUCAGAUUUGUGAAUAA&AUAUUUGCAGGUUUGAGG
ST	tdi-miR5050-p3	TRIDC6AG057130.2	-	581	601	592	-38.9	-29.6	0.760925	2-17,600-585;20-21,582-581	1-1,601-601[UP5];18-19,584-583[SIL]	((..((((((((((((((((.&.))))))))))))))))..))	GGAAGAGCGGCCUCAUCGUGC&CCAUGAUGAGGUCGUUCAACC
ST	tdi-miR5050-p3	TRIDC6AG057130.3	-	608	628	619	-38.9	-29.6	0.760925	2-17,627-612;20-21,609-608	1-1,628-628[UP5];18-19,611-610[SIL]	((..((((((((((((((((.&.))))))))))))))))..))	GGAAGAGCGGCCUCAUCGUGC&CCAUGAUGAGGUCGUUCAACC
ST	tdi-miR5050-p3	TRIDC6AG057130.4	-	453	473	464	-38.9	-29.6	0.760925	2-17,472-457;20-21,454-453	1-1,473-473[UP5];18-19,456-455[SIL]	((..((((((((((((((((.&.))))))))))))))))..))	GGAAGAGCGGCCUCAUCGUGC&CCAUGAUGAGGUCGUUCAACC
ST	tdi-miR5384-p5	TRIDC1AG049160.1	-	837	856	847	-47.6	-31.3	0.657563	1-12,856-845;14-17,844-841;20-21,838-837	13-13,x-x[BULq];18-19,840-839[SIL]	((..((((-((((((((((((&)))))))))))).))))..))	GGACGACG-GCGGCCGGCGGA&UUCGCCGGUCGCGCGUUCCCC
ST	tdi-miR5384-p5	TRIDC1AG049160.2	-	832	851	842	-47.6	-31.3	0.657563	1-12,851-840;14-17,839-836;20-21,833-832	13-13,x-x[BULq];18-19,835-834[SIL]	((..((((-((((((((((((&)))))))))))).))))..))	GGACGACG-GCGGCCGGCGGA&UUCGCCGGUCGCGCGUUCCCC
ST	tdi-miR5384-p5	TRIDC1AG049160.3	-	125	144	135	-47.6	-31.3	0.657563	1-12,144-133;14-17,132-129;20-21,126-125	13-13,x-x[BULq];18-19,128-127[SIL]	((..((((-((((((((((((&)))))))))))).))))..))	GGACGACG-GCGGCCGGCGGA&UUCGCCGGUCGCGCGUUCCCC
ST	tdi-miR5384-p5	TRIDC2BG026010.4	-	1558	1578	1569	-47.6	-36.3	0.762605	1-11,1578-1568;14-14,1565-1565;16-21,1563-1558	12-13,1567-1566[SIL];15-15,1564-1564[SIL]	((((((.(..(((((((((((&)))))))))))..).))))))	GGGGAAGGGCCGGCCGGCGAG&UUCGCCGGUCGCGCGUUCCCC
ST	tdi-miR5384-p5	TRIDC5AG074310.3	-	484	503	494	-47.6	-34.8	0.731092	1-3,503-501;5-13,499-491;15-21,490-484	4-4,500-500[SIL];14-14,x-x[BULq]	(((((((-(((((((((.(((&))).))))))))).)))))))	GGGGAGC-CGUGGCCGGAGAA&UUCGCCGGUCGCGCGUUCCCC
ST	tdi-miR9653b-p5_1	TRIDC2AG023210.3	SNF2	1934	1950	1942	-33.8	-22.1	0.653846	1-8,1950-1943;10-10,1942-1942;12-17,1940-1935	9-9,x-x[BULq];11-11,1941-1941[SIL];18-18,1934-1934[UP3]	.((((((.(-((((((((&)))))))).).)))))).	AGAGAGAAC-UGGCCAUG&CAUGGCCAAGGUCUCUUG
ST	tdi-miR9653b-p5_1	TRIDC2AG023210.4	SNF2	1655	1671	1663	-33.8	-22.1	0.653846	1-8,1671-1664;10-10,1663-1663;12-17,1661-1656	9-9,x-x[BULq];11-11,1662-1662[SIL];18-18,1655-1655[UP3]	.((((((.(-((((((((&)))))))).).)))))).	AGAGAGAAC-UGGCCAUG&CAUGGCCAAGGUCUCUUG
ST	tdi-miR9653b-p5_1	TRIDC6BG042450.11	-	812	828	820	-33.8	-24.2	0.715976	1-8,828-821;11-18,819-812	9-10,820-820[AILq]	((((((((.-((((((((&))))))))..))))))))	UAAGAGAUG-UGGCCAUG&CAUGGCCAAGGUCUCUUG
ST	tdi-miR9653b-p5_1	TRIDC6BG042450.15	-	541	557	549	-33.8	-24.2	0.715976	1-8,557-550;11-18,548-541	9-10,549-549[AILq]	((((((((.-((((((((&))))))))..))))))))	UAAGAGAUG-UGGCCAUG&CAUGGCCAAGGUCUCUUG
ST	tdi-miR9653b-p5_1	TRIDC6BG042450.5	-	866	882	874	-33.8	-24.2	0.715976	1-8,882-875;11-18,873-866	9-10,874-874[AILq]	((((((((.-((((((((&))))))))..))))))))	UAAGAGAUG-UGGCCAUG&CAUGGCCAAGGUCUCUUG
ST	tdi-miR9653b-p5_2	TRIDC2AG045610.2	-	376	394	385	-35.7	-28.2	0.789916	2-8,393-387;10-18,385-377	1-1,394-394[UP5];9-9,386-386[SIL];19-19,376-376[UP3]	.(((((((((.(((((((.&.))))))).))))))))).	CCAGGAGGCCAUGGCCAUC&CAUGGCCAAGGUCUCUUGA
ST	tdi-miR9653b-p5_2	TRIDC5BG001260.1	-	1459	1477	1468	-35.7	-23.5	0.658263	1-8,1477-1470;10-15,1468-1463;17-19,1461-1459	9-9,1469-1469[SIL];16-16,1462-1462[SIL]	(((.((((((.((((((((&)))))))).)))))).)))	UCACGGGAUCCUGGCUAUG&CAUGGCCAAGGUCUCUUGA
ST	tdi-miR9653b-p5_2	TRIDC5BG002260.1	-	276	295	286	-35.7	-26.4	0.739496	1-10,295-286;11-14,284-281;17-19,278-276	x-x,285-285[BULt];15-16,280-279[SIL]	(((..((((.((((((((((&))))))))))-))))..)))	UCAUAGGACGCUUGGCCGUG&CAUGGCCAAG-GUCUCUUGA
ST	tdi-miR9653b-p5_2	TRIDC5BG058190.3	-	304	323	314	-35.7	-27.5	0.770308	1-8,323-316;10-15,314-309;16-18,307-305	9-9,315-315[SIL];x-x,308-308[BULt];19-19,304-304[UP3]	.(((.((((((.((((((((&)))))))).))))))-))).	CCAGCGAGGCCAUGGCCAUG&CAUGGCCAAGGUCUC-UUGA
ST	tdi-miR9653b-p5_2	TRIDC7AG050640.2	-	1411	1429	1419	-35.7	-24.8	0.694678	2-6,1428-1424;7-13,1422-1416;15-19,1415-1411	1-1,1429-1429[UP5];x-x,1423-1423[BULt];14-14,x-x[BULq]	(((((-(((((((.(((((.&.)))))-))))))).)))))	UCGAG-GACCUUGAGCCGUU&CAUGGC-CAAGGUCUCUUGA
ST	tdi-miR9653b-p5_2	TRIDC7AG050640.4	-	1185	1203	1193	-35.7	-24.8	0.694678	2-6,1202-1198;7-13,1196-1190;15-19,1189-1185	1-1,1203-1203[UP5];x-x,1197-1197[BULt];14-14,x-x[BULq]	(((((-(((((((.(((((.&.)))))-))))))).)))))	UCGAG-GACCUUGAGCCGUU&CAUGGC-CAAGGUCUCUUGA
ST	tdi-miR9653b-p5_3	TRIDC1AG051070.3	-	1190	1207	1198	-34.5	-25.3	0.733333	1-9,1207-1199;11-14,1197-1194;16-16,1192-1192	10-10,1198-1198[SIL];15-15,1193-1193[SIL];17-18,1191-1190[UP3]	..(.((((.(((((((((&))))))))).)))).)..	GCGUGGCCCUGGCCAUGG&CCAUGGCCAAGGUCUCUU
ST	tdi-miR9653b-p5_3	TRIDC3AG008990.4	-	1162	1180	1170	-34.5	-23	0.666667	1-7,1180-1174;8-14,1172-1166;16-18,1164-1162	x-x,1173-1173[BULt];15-15,1165-1165[SIL]	(((.(((((((.(((((((&)))))))-))))))).)))	GAGUGACUUUGAGUCAUGG&CCAUGGC-CAAGGUCUCUU
ST	tdi-miR9653b-p5_3	TRIDC5AG018250.2	-	87	104	95	-34.5	-24.6	0.713043	1-4,104-101;5-7,99-97;9-17,96-88	x-x,100-100[BULt];8-8,x-x[BULq];18-18,87-87[UP3]	.(((((((((-(((.((((&))))-))).))))))))).	UGGAGACCUU-GCCAAUGG&CCAU-GGCCAAGGUCUCUU
ST	tdi-miR9653b-p5_3	TRIDC5BG061590.1	-	1378	1394	1386	-34.5	-26	0.753623	2-9,1393-1386;11-16,1385-1380	1-1,1394-1394[UP5];10-10,x-x[BULq];17-18,1379-1378[UP3]	..((((((-((((((((.&.)))))))).))))))..	GCGGGACC-UGGCCAUGA&CCAUGGCCAAGGUCUCUU
ST	tdi-miR9653b-p5_3	TRIDC7AG016000.3	-	2119	2135	2127	-34.5	-23.2	0.672464	1-3,2135-2133;5-5,2132-2132;7-18,2130-2119	4-4,x-x[BULq];6-6,2131-2131[SIL]	((((((((((((.(-(((&))).).))))))))))))	AGGAGACUUUGGGC-UGG&CCAUGGCCAAGGUCUCUU
ST	tdi-miR9653b-p5_3	TRIDC7BG005350.10	-	1033	1049	1041	-34.5	-23.2	0.672464	1-3,1049-1047;5-5,1046-1046;7-18,1044-1033	4-4,x-x[BULq];6-6,1045-1045[SIL]	((((((((((((.(-(((&))).).))))))))))))	AGGAGACUUUGGGC-UGG&CCAUGGCCAAGGUCUCUU
ST	tdi-miR9653b-p5_4	TRIDC2AG049440.11	-	1302	1321	1312	-39	-31.9	0.817949	2-8,1320-1314;11-20,1311-1302	1-1,1321-1321[UP5];9-10,1313-1312[SIL]	((((((((((..(((((((.&.)))))))..))))))))))	UCAAGAGGCCGAGGCCAUGA&CCAUGGCCAAGGUCUCUUGA
ST	tdi-miR9653b-p5_4	TRIDC2AG049440.4	-	1443	1462	1453	-39	-31.9	0.817949	2-8,1461-1455;11-20,1452-1443	1-1,1462-1462[UP5];9-10,1454-1453[SIL]	((((((((((..(((((((.&.)))))))..))))))))))	UCAAGAGGCCGAGGCCAUGA&CCAUGGCCAAGGUCUCUUGA
ST	tdi-miR9653b-p5_4	TRIDC2AG049440.5	-	1671	1690	1681	-39	-31.9	0.817949	2-8,1689-1683;11-20,1680-1671	1-1,1690-1690[UP5];9-10,1682-1681[SIL]	((((((((((..(((((((.&.)))))))..))))))))))	UCAAGAGGCCGAGGCCAUGA&CCAUGGCCAAGGUCUCUUGA
ST	tdi-miR9653b-p5_4	TRIDC5BG002260.1	-	276	296	287	-39	-29.4	0.753846	1-11,296-286;12-15,284-281;18-20,278-276	x-x,285-285[BULt];16-17,280-279[SIL]	(((..((((.(((((((((((&)))))))))))-))))..)))	UCAUAGGACGCUUGGCCGUGG&CCAUGGCCAAG-GUCUCUUGA
ST	tdi-miR9653b-p5_4	TRIDC5BG002260.2	-	849	869	860	-39	-29.4	0.753846	1-11,869-859;12-15,857-854;18-20,851-849	x-x,858-858[BULt];16-17,853-852[SIL]	(((..((((.(((((((((((&)))))))))))-))))..)))	UCAUAGGACGCUUGGCCGUGG&CCAUGGCCAAG-GUCUCUUGA
ST	tdi-miR9653b-p5_4	TRIDC5BG002260.3	-	287	307	298	-39	-29.4	0.753846	1-11,307-297;12-15,295-292;18-20,289-287	x-x,296-296[BULt];16-17,291-290[SIL]	(((..((((.(((((((((((&)))))))))))-))))..)))	UCAUAGGACGCUUGGCCGUGG&CCAUGGCCAAG-GUCUCUUGA
ST	tdi-miR9653b-p5_5	TRIDC1AG050140.1	-	4067	4084	4075	-31.9	-21.6	0.677116	1-10,4084-4075;12-15,4073-4070	11-11,4074-4074[SIL];16-18,4069-4067[UP3]	...((((.((((((((((&)))))))))).))))...	GCCCCGAUGUCUUCAAGG&CCUUGAAGACUUUGGCCA
ST	tdi-miR9653b-p5_5	TRIDC1AG050140.2	-	3979	3996	3987	-31.9	-21.6	0.677116	1-10,3996-3987;12-15,3985-3982	11-11,3986-3986[SIL];16-18,3981-3979[UP3]	...((((.((((((((((&)))))))))).))))...	GCCCCGAUGUCUUCAAGG&CCUUGAAGACUUUGGCCA
ST	tdi-miR9653b-p5_5	TRIDC1AG050140.3	-	3936	3953	3944	-31.9	-21.6	0.677116	1-10,3953-3944;12-15,3942-3939	11-11,3943-3943[SIL];16-18,3938-3936[UP3]	...((((.((((((((((&)))))))))).))))...	GCCCCGAUGUCUUCAAGG&CCUUGAAGACUUUGGCCA
ST	tdi-miR9653b-p5_5	TRIDC1AG050140.4	-	3963	3980	3971	-31.9	-21.6	0.677116	1-10,3980-3971;12-15,3969-3966	11-11,3970-3970[SIL];16-18,3965-3963[UP3]	...((((.((((((((((&)))))))))).))))...	GCCCCGAUGUCUUCAAGG&CCUUGAAGACUUUGGCCA
ST	tdi-miR9653b-p5_5	TRIDC2AG033200.1	-	1308	1327	1318	-31.9	-21.7	0.680251	1-10,1327-1318;12-14,1316-1314;15-17,1311-1309	11-11,1317-1317[SIL];x-x,1313-1312[BULt];18-18,1308-1308[UP3]	.(((..(((.((((((((((&)))))))))).)))--))).	CGGCACCGACGUCUUCAAGG&CCUUGAAGACUUUG--GCCA
ST	tdi-miR9653b-p5_5	TRIDC2BG039030.9	-	879	898	889	-31.9	-21.7	0.680251	1-10,898-889;12-14,887-885;15-17,882-880	11-11,888-888[SIL];x-x,884-883[BULt];18-18,879-879[UP3]	.(((..(((.((((((((((&)))))))))).)))--))).	CGGCACCGACGUCUUCAAGG&CCUUGAAGACUUUG--GCCA
ST	tdi-miR9653b-p5_5	TRIDC2BG068450.1	-	1772	1787	1780	-31.9	-20.9	0.655172	1-3,1787-1785;6-17,1784-1773	4-5,x-x[BULq];18-18,1772-1772[UP3]	.((((((((((((--(((&)))..)))))))))))).	GGGUCAAAGUCUU--AGG&CCUUGAAGACUUUGGCCA
ST	tdi-miR9653b-p5_5	TRIDC2BG068450.3	-	1578	1593	1586	-31.9	-20.9	0.655172	1-3,1593-1591;6-17,1590-1579	4-5,x-x[BULq];18-18,1578-1578[UP3]	.((((((((((((--(((&)))..)))))))))))).	GGGUCAAAGUCUU--AGG&CCUUGAAGACUUUGGCCA
ST	tdi-miR9653b-p5_5	TRIDC3AG074370.3	-	379	396	387	-31.9	-23.3	0.730408	1-16,396-381	17-18,380-379[UP3]	..((((((((((((((((&))))))))))))))))..	UCGCUAGAGUCUUUGAGG&CCUUGAAGACUUUGGCCA
ST	tdi-miR9653b-p5_5	TRIDC3BG037540.3	-	668	685	676	-31.9	-25.4	0.796238	2-11,684-675;13-17,673-669	1-1,685-685[UP5];12-12,674-674[SIL];18-18,668-668[UP3]	.(((((.((((((((((.&.)))))))))).))))).	CGGCCGUGGUCUUCAAGU&CCUUGAAGACUUUGGCCA
ST	tdi-miR9653b-p5_5	TRIDC4AG033670.1	-	1884	1901	1892	-31.9	-22.5	0.705329	1-4,1901-1898;6-8,1896-1894;10-18,1892-1884	5-5,1897-1897[SIL];9-9,1893-1893[SIL]	(((((((((.(((.((((&)))).))).)))))))))	UGGCUAAAGCCUUGGAGG&CCUUGAAGACUUUGGCCA
ST	tdi-miR9653b-p5_5	TRIDC4AG033670.5	-	2117	2134	2125	-31.9	-22.5	0.705329	1-4,2134-2131;6-8,2129-2127;10-18,2125-2117	5-5,2130-2130[SIL];9-9,2126-2126[SIL]	(((((((((.(((.((((&)))).))).)))))))))	UGGCUAAAGCCUUGGAGG&CCUUGAAGACUUUGGCCA
ST	tdi-miR9653b-p5_5	TRIDC4AG033670.7	-	580	597	588	-31.9	-22.5	0.705329	1-4,597-594;6-8,592-590;10-18,588-580	5-5,593-593[SIL];9-9,589-589[SIL]	(((((((((.(((.((((&)))).))).)))))))))	UGGCUAAAGCCUUGGAGG&CCUUGAAGACUUUGGCCA
ST	tdi-miR9653b-p5_5	TRIDC4AG033670.8	-	723	740	731	-31.9	-22.5	0.705329	1-4,740-737;6-8,735-733;10-18,731-723	5-5,736-736[SIL];9-9,732-732[SIL]	(((((((((.(((.((((&)))).))).)))))))))	UGGCUAAAGCCUUGGAGG&CCUUGAAGACUUUGGCCA
ST	tdi-miR9653b-p5_5	TRIDC4AG050150.2	-	167	184	175	-31.9	-22.7	0.711599	1-9,184-176;12-17,173-168	10-11,175-174[SIL];18-18,167-167[UP3]	.((((((..(((((((((&)))))))))..)))))).	AGGUCAACAUCUUCAAGG&CCUUGAAGACUUUGGCCA
ST	tdi-miR9653b-p5_5	TRIDC4BG041630.10	bHLH	1012	1029	1020	-31.9	-23.8	0.746082	2-4,1028-1026;6-17,1024-1013	1-1,1029-1029[UP5];5-5,1025-1025[SIL];18-18,1012-1012[UP3]	.((((((((((((.(((.&.))).)))))))))))).	AGGCUAAAGUCUUGGAGU&CCUUGAAGACUUUGGCCA
ST	tdi-miR9653b-p5_5	TRIDC4BG054840.2	-	1043	1060	1051	-31.9	-21.5	0.673981	1-8,1060-1053;10-13,1051-1048;15-18,1046-1043	9-9,1052-1052[SIL];14-14,1047-1047[SIL]	((((.((((.((((((((&)))))))).)))).))))	UGGUGAAGGACUUCGAGG&CCUUGAAGACUUUGGCCA
ST	tdi-miR9653b-p5_5	TRIDC4BG060740.1	-	73	91	81	-31.9	-22.2	0.695925	1-9,91-83;10-14,81-77;16-17,75-74	x-x,82-82[BULt];15-15,76-76[SIL];18-18,73-73[UP3]	.((.(((((.(((((((((&)))))))))-))))).)).	CGGGUAGAGAUCUUCAAGG&CCUUGAAGA-CUUUGGCCA
ST	tdi-miR9653b-p5_5	TRIDC4BG060740.3	-	676	694	684	-31.9	-22.2	0.695925	1-9,694-686;10-14,684-680;16-17,678-677	x-x,685-685[BULt];15-15,679-679[SIL];18-18,676-676[UP3]	.((.(((((.(((((((((&)))))))))-))))).)).	CGGGUAGAGAUCUUCAAGG&CCUUGAAGA-CUUUGGCCA
ST	tdi-miR9653b-p5_5	TRIDC4BG060740.4	-	787	805	795	-31.9	-22.2	0.695925	1-9,805-797;10-14,795-791;16-17,789-788	x-x,796-796[BULt];15-15,790-790[SIL];18-18,787-787[UP3]	.((.(((((.(((((((((&)))))))))-))))).)).	CGGGUAGAGAUCUUCAAGG&CCUUGAAGA-CUUUGGCCA
ST	tdi-miR9653b-p5_5	TRIDC5AG061350.4	-	883	902	893	-31.9	-21.7	0.680251	1-10,902-893;12-14,891-889;15-17,886-884	11-11,892-892[SIL];x-x,888-887[BULt];18-18,883-883[UP3]	.(((..(((.((((((((((&)))))))))).)))--))).	CGGCACCGACGUCUUCAAGG&CCUUGAAGACUUUG--GCCA
ST	tdi-miR9653b-p5_5	TRIDC5AG061350.9	-	736	755	746	-31.9	-21.7	0.680251	1-10,755-746;12-14,744-742;15-17,739-737	11-11,745-745[SIL];x-x,741-740[BULt];18-18,736-736[UP3]	.(((..(((.((((((((((&)))))))))).)))--))).	CGGCACCGACGUCUUCAAGG&CCUUGAAGACUUUG--GCCA
ST	tdi-miR9653b-p5_5	TRIDC5AG064940.3	-	368	385	376	-31.9	-22.4	0.702194	2-9,384-377;11-17,375-369	1-1,385-385[UP5];10-10,376-376[SIL];18-18,368-368[UP3]	.(((((((.((((((((.&.)))))))).))))))).	AGGCCGAGAUCUUCAAGC&CCUUGAAGACUUUGGCCA
ST	tdi-miR9653b-p5_5	TRIDC5AG064940.4	-	220	237	228	-31.9	-22.4	0.702194	2-9,236-229;11-17,227-221	1-1,237-237[UP5];10-10,228-228[SIL];18-18,220-220[UP3]	.(((((((.((((((((.&.)))))))).))))))).	AGGCCGAGAUCUUCAAGC&CCUUGAAGACUUUGGCCA
ST	tdi-miR9653b-p5_5	TRIDC5AG064940.5	-	307	324	315	-31.9	-22.4	0.702194	2-9,323-316;11-17,314-308	1-1,324-324[UP5];10-10,315-315[SIL];18-18,307-307[UP3]	.(((((((.((((((((.&.)))))))).))))))).	AGGCCGAGAUCUUCAAGC&CCUUGAAGACUUUGGCCA
ST	tdi-miR9653b-p5_5	TRIDC5AG070970.2	-	1041	1058	1049	-31.9	-21.5	0.673981	1-8,1058-1051;10-13,1049-1046;15-18,1044-1041	9-9,1050-1050[SIL];14-14,1045-1045[SIL]	((((.((((.((((((((&)))))))).)))).))))	UGGUGAAGGACUUCGAGG&CCUUGAAGACUUUGGCCA
ST	tdi-miR9653b-p5_5	TRIDC5BG069900.4	-	368	385	376	-31.9	-22.4	0.702194	2-9,384-377;11-17,375-369	1-1,385-385[UP5];10-10,376-376[SIL];18-18,368-368[UP3]	.(((((((.((((((((.&.)))))))).))))))).	AGGCCGAGAUCUUCAAGC&CCUUGAAGACUUUGGCCA
ST	tdi-miR9653b-p5_5	TRIDC5BG080680.5	-	124	141	132	-31.9	-22.7	0.711599	1-9,141-133;12-17,130-125	10-11,132-131[SIL];18-18,124-124[UP3]	.((((((..(((((((((&)))))))))..)))))).	AGGUCAACAUCUUCAAGG&CCUUGAAGACUUUGGCCA
[truncated: 15,234 more rows]

## Sheet: Table S4
Table S4. Differentially expressed mRNAs of two genotypes at each treatment time point.
[truncated: 59,078 more rows]

## Sheet: Table S5
Table S5. Coherent miRNA-mRNA pairs of two genotypes at each treatment time point.
[truncated: 693 more rows]

[truncated: 4 more sheets: Table S6, Table S7, Table S8, Table S9]
